# Supplementary material for: Refining the genetic architecture of flag leaf glaucousness in wheat
Source: Theor Appl Genet. 2020 Jan 17;133(3):981–91. doi: 10.1007/s00122-019-03522-x (PMC7021748; doi:10.1007/s00122-019-03522-x)
Supplement: Supplementary file 2 — Supplementary material 2 (XLSX 3071 kb) [file 122_2019_3522_MOESM2_ESM.xlsx]

## Sheet: All chromosomes
Marker	CloneID	Chr	Position (cM)	Type	Sequence	Waldstat	Pvalue
S993127	993127	1A	2.369	SNP	TGCAGATACAGAAAGAATTTCAAGGAAGAGCTGAAACTTCTCCTCTTTAGAACCAAGAGAAAGAAATAT	1.0854	0.297493
D1077302	1077302	1A	3.468	DArT	TGCAGTGTACATCTCGGCCAACCTGAAAGTCATTGAGACTTTTGTTATCACTAGGTTTTACCGAGATCG	0.725689	0.394284
D1045015	1045015	1A	3.468	DArT	TGCAGTTGGTGGTGTCGGTTTGGAAGGAGGTACGACTCTGTCTTTCTCCTCTGAACGCAAGGTGTTTGT	0.177305	0.6737
D1126005	1126005	1A	4.567	DArT	TGCAGGTGCTGTTCCTAATCGCTCCATCATGCTACATACATACATTGCGCGCTTGTTTGCCGAGATCGG	0.239974	0.624225
D986375	986375	1A	4.567	DArT	TGCAGCTATATATCCATACAGGTACCATTTACTCCTGGATCAAGCACTAACTGACGGACAGAGAATGGA	0.0648728	0.798954
S1022726	1022726	1A	4.68885	SNP	TGCAGCTTTCATTCATGGTGTTGCATTTTCTTTCCCGATTCTAGGCCTCTTCGTCCGAGATCGGAAGAG	0.0275522	0.868166
D1263808	1263808	1A	5.703	DArT	TGCAGAAGAAGGAGGCGATGATGCGCGAGGAGCTCACCAAGAGGGCCAAGGAGCTGGCAGGGAACCCCT	0.0901418	0.763997
D3032740	3032740	1A	5.703	DArT	TGCAGGTAGTCCTCCTCGCTCGAGCTCTTCCTCTTCGCCGAGATCGGAAGAGCGGTTCAGCAGGAATGC	0.355698	0.550905
D1217513	1217513	1A	5.703	DArT	TGCAGCAACGTGTGCTCATCATGACGAGCATAGCCTATCTCACGCCAGCTGATGCAGTCCGAGATCGGA	0.302633	0.582237
D3020869	3020869	1A	5.703	DArT	TGCAGTGTACTGATGGATGGAAACTTAGCTAAAATGTGCCGAGATCGGAAGAGCGGTTCAGCAGGAATG	0.674013	0.411656
D2322330	2322330	1A	6.329	DArT	TGCAGCTGGGACGCCTTACCAGGCAACATGGAGCACCTCACATCGCTCGAGACACTGGATATGATGGCA	0.0859176	0.769433
D1110821	1110821	1A	6.41531	DArT	TGCAGGTGGGACGCCTTACCAGTCAATATTGAGCACCTCACATCGCTCAAGGAACTGGAAATTGAAGGG	0.000306253	0.986038
D1723651	1723651	1A	6.594	DArT	TGCAGTGAGCTTGCCAAGATCCGCGAGGATGCAGCGTCCGAGCCATGCCGTGCCCTCATCACCACCTCA	0.264558	0.607006
D993293	993293	1A	6.814	DArT	TGCAGTTCACCTGTGTTGGGGGAGTTTCTTCCGAGAGTTCCAATGGCGGAGCTGGTGGCCGCCATGGCC	0.472431	0.491871
D2296159	2296159	1A	6.814	DArT	TGCAGTGCGGCGCGCCAAGAGATACAAGCGGACTGCACGCGTGGGATCCGATTGTATAGGAGAACCGAT	0.498162	0.480309
D1076623	1076623	1A	7.938	DArT	TGCAGCTAGAAAACCCCAGCAGCATCAGGCACCACGGAGCCACCACTAATCGGCCAACGAAATCGGAAG	0.394648	0.529866
D1032712	1032712	1A	9.128	DArT	TGCAGCTCTGAAGCGAAGATTTGGGAGAATCCGATGCGGACAGGGAATATGCACCACCACTCTACTCTA	0.143137	0.705183
D1109751	1109751	1A	9.128	DArT	TGCAGTTCATTCTGTTTGCTTGAATTAACCTCCTTAAATCTTGCTGTTAATCCCTGAGTTTTGCTTGTG	0.0530183	0.817892
D1206349	1206349	1A	9.128	DArT	TGCAGACGAATGGTCCCTGGTTCAACGACGACCCCAACTGGGAAGCGTACGTGCCCACTCCGCAGCTGC	0.119732	0.729325
D1765789	1765789	1A	9.128	DArT	TGCAGGTTGTGAACCATGGCGTGGGCGACGAGGTGGTCGGGGCGTTCCGAGATCGGAAGAGCGGGTCAG	0.921953	0.336963
D1235302	1235302	1A	9.93685	DArT	TGCAGCAAATCAGCGGCCGCGCACGAGCAACTAGCTCACCTCCCCTCGCGCCGCCTCCCCCTGGGCGAC	0.231306	0.630557
D3026920	3026920	1A	9.93685	DArT	TGCAGCAGCGTCTCGCTCACATCACATGGGCTTCCCACACCCGAGATCGGAAGAGCGGTTCAGCAGGAA	0.856694	0.354665
D3022961	3022961	1A	10.7	DArT	TGCAGGTTACAACTTGGGCAACCTGAGAGTTACTGAGACCGAGATCGGAAGAGCGGTTCAGCAGGAATG	0.807335	0.368909
D3026625	3026625	1A	10.7	DArT	TGCAGCATCATTGGCATGTTGTCCAGTGGCATAGAGACTAGCGCCGAGATCGGAAGAGCGGTTCAGCAG	1.13756	0.286169
D3022979	3022979	1A	10.7	DArT	TGCAGCATTTAAACCTTGGTGGTCAGCTAGAGCTACACCGAGATCGGAAGAGCGGTTCAGCAGGAATGC	1.99263	0.158066
D1265597	1265597	1A	12.401	DArT	TGCAGTGGCCTGTTATATTTCACGTACGTGCTTGGCGAGGAGCTGTCATGGTTGATTGGCCGAGATCGG	0.0747175	0.784588
D1082616	1082616	1A	12.757	DArT	TGCAGGTTGTGAACCATGGCGTGGGCGACGAGGTGGTCGGGGCGTTCCGGTCCGCGGCGGCGGAGTTCT	0.166428	0.683306
D1009963	1009963	1A	12.8663	DArT	TGCAGCCCTTGTAGCAAAGTTCTCTTCTCTGGACATGGATCTGATGAAATCAAGAATCACACCATGAAT	0.228751	0.632451
S3021967	3021967	1A	14.5277	SNP	TGCAGTCTATAGTCATATAATAAAAAACACATGATACCCCCGAGATCGGAAGAGCGGTTCAGCAGGAAT	0.138341	0.709936
D2301913	2301913	1A	14.5277	DArT	TGCAGGACATCGATCAGGTTGAGAGCCTCCATCTCCTCCGACCCGTCGGCAACTGGCACAAGAACCCGA	0.467565	0.494109
D1090908	1090908	1A	14.701	DArT	TGCAGGTCATTATTATAGCCCTACCATGTTATTCTTAACATCCCACTGCTGACCACTGCCCACCGAGAT	0.399786	0.5272
D2275375	2275375	1A	14.701	DArT	TGCAGTCGGATCTCACTAGTCCGTACGCCCGTGCCTCGCTCTTGGCAATCGATATGTCCATGAGTTCCA	0.691314	0.405718
D1266448	1266448	1A	14.8108	DArT	TGCAGCCCGTCGTGGTCTTCTGGTGGATGGCTTCCCCAAGCGCCCGCGGGATCCTGGCGATTTGGTCCG	1.22243	0.268884
D1143089	1143089	1A	14.9831	DArT	TGCAGGAGGTTCAGGCTTTTTACCATCGCAGGCTGTAGCAAATCCTAATTGCAGAGAAGGGCCGAGATC	0.947701	0.330305
D1251432	1251432	1A	14.9831	DArT	TGCAGCACCGACGGTGCATGCTTCCACCGACAATATGAGCATCCCATCCGCTGCCGTGCTCGCCGAGAT	0.690181	0.406103
D1262006	1262006	1A	14.9831	DArT	TGCAGCAACAACAACAAAAACAGAGAACAATATGACATGAGCAGATGTGTAAGCTTCCTGTGGCAATGC	0.0123559	0.911492
D1723678	1723678	1A	14.9831	DArT	TGCAGCTGCACTGTGTGCCAACAGCCCGCTATGGGAGAGTGCGGATGCTGACAGCACGAACATGATGGC	0.000643337	0.979765
D1688043	1688043	1A	14.9831	DArT	TGCAGGCCATGATTATAGCCCTACCATGTTATTCTTAACATTCCACTGCTGACCACTGCCCACCGAGAT	3.00273	0.0831244
D1254929	1254929	1A	14.9831	DArT	TGCAGTGTTGCGCAAGGTCGTGTGACGCGGCAAGCGCGTGGACGGGTTGAAGCAAGACCGAGATCGGAA	0.258126	0.61141
D1130983	1130983	1A	14.9831	DArT	TGCAGGTCATGATGATAGCCCTACCATGTTATTCTTAACATCCCACTGCTGACCACTGTCCACCGAGAT	2.03323	0.153893
D1128039	1128039	1A	14.9831	DArT	TGCAGGAGAGACCTGAATTTCCTGACCAGATCCTGCGCCGACTCCATGGAAGATCGGTCTCGCCGAGAT	0.118791	0.730349
D1124085	1124085	1A	14.9831	DArT	TGCAGACTGCTGCAATGACCTCCGTGACTCCACAATGCCTGTGCTCACTGAAAGACCTTTGGGAGGGTT	0.308668	0.578499
D1254927	1254927	1A	14.9831	DArT	TGCAGCACGTAGGTGAAGACGCTGCGTAGTCCATGAAGTTGACCAACCAGGCAGCGACTTGGGGAAAAA	1.64121	0.20016
D1724417	1724417	1A	14.9831	DArT	TGCAGCTTCTGATGGTGTTGGAACAAGCTCATGGGATAGAAAAGTTTGACCGCACATGGGAAAACATGC	0.894351	0.344301
D1250328	1250328	1A	14.9831	DArT	TGCAGGAACGATCTGCTCTTCGTGGTGCACCCCAGCATCCGAGGAATAATGGACCACATTGAGGTGGCA	1.65883	0.197761
D1252654	1252654	1A	14.9831	DArT	TGCAGCACGAGGAGACGAGGAGCCATCAGCACAAGAAATGAGTACTGAAGGGTCCTCCTGGTTACCCAA	1.54597	0.213732
D1254528	1254528	1A	14.9831	DArT	TGCAGAGAAGAGAGGAGGAGAGGTGTGCTATAAAACCTTGACAAAGACTGCGGCGCTGGCACCGAAGCC	1.66275	0.197233
D1124430	1124430	1A	14.9831	DArT	TGCAGACTACAGCAAAGTTTCTCAAGAAGTTGAAACTGTATTAATTCCTCGTGCAGAAGGTTGATTTTT	0.754552	0.385039
D1254410	1254410	1A	14.9831	DArT	TGCAGTGCCAGTTTGGTACAATGTCGGTTCTATCTTTGAAAAAACTAAAATAAAAAACCGATTGGGGGC	1.31858	0.250846
D1081625	1081625	1A	14.9831	DArT	TGCAGGGCACCGTATAATTGATAGGCGTCGTATACGTGCGGGGGCTGCGGACGAAATCCATCTGGCGGC	1.54533	0.213826
D1129343	1129343	1A	14.9831	DArT	TGCAGTGGTGTTCTGCGTGAGGAGGACGGGCATGGGGAAGGTGCAACAAGGCAGCACTCGCGTCGCAGT	0.792255	0.373419
D1236701	1236701	1A	14.9831	DArT	TGCAGTGACCAAGCCAGAGCACACGAAGATGAACGAAAGCCTCAAGCTCAGGACCAGGTCCCGAGATCG	0.479792	0.488516
D999648	999648	1A	14.9831	DArT	TGCAGCAGAAACAGCTGTGGGGGAGAGCAGCGCATCTCTGTAGGGGGTGCAGCTAGGCGTGGCCGAGAT	1.86363	0.172206
D1093668	1093668	1A	14.9831	DArT	TGCAGGCGAGTCGTGAGACCAGGCAGAGAATTTTCACATTGCCGTTCTGTAAGCAGACGGGACGGAAAT	0.152011	0.696621
D1032691	1032691	1A	14.9831	DArT	TGCAGTTTAGGGGTATTCGGCAATTCAGGCACCTTGCTGAAAGGGGAAACTATCACTTTGCTAATCCAC	0.220014	0.639029
D1061551	1061551	1A	14.9831	DArT	TGCAGAGAGAGCGAGGCCTACCTCTTCCCACTCCACTTCCTGTAGCGCCAGTTTCATTTTTCGCTGTAC	1.92816	0.164959
D1075248	1075248	1A	14.9831	DArT	TGCAGGATCAACCGCTGGGTTGCTGCTGCTGCAAGGAGAAGTAGTAGTCTTAGAGTTAGCAATGGACTC	0.241782	0.622922
D982015	982015	1A	14.9831	DArT	TGCAGGAAGCGATGCGATTGTAATACGGGATGAATATCATCAGCGAGTTACGATCCAGGCAGACCGAGA	0.863891	0.352652
D1120440	1120440	1A	14.9831	DArT	TGCAGCACGGTACCACGGAAGCAGAGATACATATGGATAAACGCGCCCAGCCTGCCAGCCGAGATCGGA	2.19193	0.138735
D1033904	1033904	1A	14.9831	DArT	TGCAGCGGGAACTAGAGTCTTGGCCTCCTCCAGGACTCCTTGCGGCCCTGCCCGATCTCATCTGGGTAT	2.39559	0.121678
D980410	980410	1A	14.9831	DArT	TGCAGGAGAGACCTGAATTTCCTGACCAGATCCTGCGCCGACTCCATGGAAGACCGAGATCGGAAGAGC	0.448643	0.50298
D1040965	1040965	1A	14.9831	DArT	TGCAGCTCAGTGGAAGGCAGAACGACACCTTGCTCGTCTTGGCTTTGGTGCTCTCCAGGGACGAATGGA	2.1831	0.139533
D1070663	1070663	1A	14.9831	DArT	TGCAGGTGAAACATATGCATCATCAGAATGGGTATCAAAATGAATTTGTGTATAGGCCAACGAGGCACG	2.11594	0.145772
D1093633	1093633	1A	14.9831	DArT	TGCAGCAATCGGTCGCTCTGTTCGTTCAACTACCCGAGCCGTAGTTGAACTCGCCGTCGCGTCCCATAT	1.18285	0.276776
D1089771	1089771	1A	14.9831	DArT	TGCAGAGAATAGAGGAGGGGAGGTATAGTATACTACCTTGACAAAGACTGCGGCGCTGGCTCCGAAGCC	2.61549	0.105825
S1212218	1212218	1A	14.9831	SNP	TGCAGCAGCCAGCAGCTCTGCTCTTGCAACGCAGCTTTAAGCACCCAGGACACACAAGCCAAGCAAAAA	1.79073	0.180838
S1043336	1043336	1A	14.9831	SNP	TGCAGCTATAGTGGTTGGATTTGGATACTTGCAGGGGAGGAAAGAAGGGAGATGGGAGATTGGGAGGGC	2.15513	0.142094
D1159452	1159452	1A	15.0899	DArT	TGCAGCCATAAATCCGTATGGTCTTTAAGGACAAAGGCAGGTTCAGAACCGCCGAGATCGGAAGAGCGG	2.21363	0.136797
D1126995	1126995	1A	15.0899	DArT	TGCAGTGGCACGCCCGTGAGGCCCGCGGCTGCGCGCACTAACAGAGCAGCCCGAGATCGGAAGAGCGGT	0.299519	0.584184
D1127758	1127758	1A	15.0899	DArT	TGCAGACTAATGTGACCTTTCTACATGCATGTTTAGTCACAGCAGAGAAACAGGGCTTTGAGGTGGCCA	0.963679	0.326262
D1240002	1240002	1A	15.0899	DArT	TGCAGGCGCCTGTTTCTACTGTTTTAGCTAACCGGCGCCTGTAGCAGCTACTAGTGGTCCGAGATCGGA	0.0565477	0.812038
D1082805	1082805	1A	15.0899	DArT	TGCAGGGCCAGGTGCAAGGCTGGGGGCTGCGATTGCGATGGCGACGCGGCCCGAGATCGGAAGAGCGGT	0.548894	0.45877
D2351729	2351729	1A	15.0899	DArT	TGCAGGTGCAGCTGATCATGGCATCGATCAAGAGGCAAATCTGTGGTAGTGTGGCTGTGCTGGCTACCG	0.14592	0.702466
D1204785	1204785	1A	15.0899	DArT	TGCAGGAAGGGCGCGGTAAAAAAAACCTACTAGCTCTAGCTGCTAGCGCCATCGGCCACGACTGGGATT	0.00468932	0.945405
D994830	994830	1A	15.0899	DArT	TGCAGGTGGGTCAATCTATTTGCCAAACGAGTGACTTTTGGCCGTCTCGGAGGTTGATCAACTGGATAC	4.85427	0.0275777
D3027396	3027396	1A	15.0899	DArT	TGCAGCAATGTCATCTTCTCCCCTCTTGGCAGTCGCTCGCCGAGATCGGAAGAGCGGTTCAGCAGGAAT	0.495825	0.48134
D3022165	3022165	1A	15.0899	DArT	TGCAGCCACTGCCTCATTTCTCCTCAGACACATGACTTTCCGAGATCGGAAGAGCGGTTCAGCAGGAAT	0.219828	0.639171
D3022573	3022573	1A	15.0899	DArT	TGCAGCTTAGTGAGATTTTCAAGTCCTGGAGGCATGCTCTTCAACCCCGAGATCGGAAGAGCGGTTCAG	1.58162	0.208527
D3222305	3222305	1A	15.0899	DArT	TGCAGCAGCGAGTTGTGGTACATCCCCAGCTCATTGTAAGCTTTTAGACAACCAGTTTTGGAGTCGTAT	2.64912	0.103607
D1144874	1144874	1A	15.849	DArT	TGCAGCTGAGCCGAGCCGCGGACTCTGCTGCACGCAGCCATGGACGAACGCCTCCGAGATCGGAAGAGC	0.294445	0.587386
D1114742	1114742	1A	15.849	DArT	TGCAGAGGAGTACAAAGTACCACCAGGACGAGCAAAACACTTGGGGCATAACACCGAGATCGGAAGAGC	0.00142579	0.969879
D1121533	1121533	1A	15.849	DArT	TGCAGAGAGAGCGAGGCCCACCACCTCTTCACCAAAATCCCAGGGCGCCACCGTGCCATCATCACCGAG	0.931385	0.334503
D1102329	1102329	1A	15.891	DArT	TGCAGAATTTCTAGTAGTACTAGTTGTCTACAATGCGCAAACTGTAGCAGAATTGATACTAGCCGAGAT	0.00458711	0.946002
D1116977	1116977	1A	16.0304	DArT	TGCAGCAAAAAAAATATTTGAGGCGACGCAACAGATTTTTTTAGCCCAAGTGTCTGGGGCTTTCTGTCC	0.00329238	0.954243
S3064373a	3064373	1A	16.0942	SNP	TGCAGCATTTAAACCTTGGTGATCAGCTAGAGCTACGCCGAGATCGGAAGAGCGGTTCAGCAGGAATGC	0.390906	0.531824
S3064373b	3064373	1A	16.0942	SNP	TGCAGCATTTAAACCTTGGTGATCAGCTAGAGCTACGCCGAGATCGGAAGAGCGGTTCAGCAGGAATGC	0.709395	0.399645
D1013527	1013527	1A	16.384	DArT	TGCAGGCAAGTGGCTGCTGCCCCTCCAGCCATGGGAGCAGCAGACGCGTAGGAATCCGAGATCGGAAGA	0.0344612	0.852729
D1131892	1131892	1A	16.3859	DArT	TGCAGTTTGACAGAAGACCACACGAATCTCAACGAAGTCGGATGGATAGGATAACAGGGTGCCCCGACC	0.804657	0.369705
D1129036	1129036	1A	16.4319	DArT	TGCAGCGGCGAGGACAAGGCAGCATCAACGCCAGCAATGGGTACAGAGAGACGATGATTCGGCTGATGC	0.834449	0.360989
D1162351	1162351	1A	16.4929	DArT	TGCAGCAGGAACTTGCCGACACGGTGGGTCTTGGCCGAAACGTGGACGAGTCGGACCTCAACAACCTCT	0.123363	0.725415
D1288121	1288121	1A	16.6143	DArT	TGCAGCGCCGTGCGCGGGGTGCAAGTGGGCGGAGGCAGTTGGATCCGCGGAGGAGCGCGCGGGGCTGCG	0.239625	0.624477
D1206702	1206702	1A	16.6143	DArT	TGCAGACCCGAGGCTCGCCACCAGCCTGTTAGAAGAGTACGTCTCTTGCTGCTAAGCCTCGCCTGCCAT	0.411759	0.521078
S1076290	1076290	1A	16.6925	SNP	TGCAGCTTGATAGCGAAGCCCTTGGGCAGGAAGGCGTTGAAGCCGAGGATGAGCTCCGAGATCGGAAGA	3.40483	0.0650059
D2261520	2261520	1A	17.002	DArT	TGCAGGTGACAGACGCCGCGGGATCGAGTGAGGGGGTTCATGGCGAGGAGGCGGAGTTCCTTCGGCGGC	1.4389	0.230318
D1106451	1106451	1A	17.664	DArT	TGCAGCACCGACGGTGCATGCTTCCAACAGCAATATGAGCATCCCATCCGCTGCCGTGCTCGCCGAGAT	0.091994	0.761657
D1097106	1097106	1A	17.664	DArT	TGCAGGTGCAGCACGCGTGCGTGATTCGCGTGGAGGGCGTGACTGTGCAGGCCGTCGTTGTGGAGGTGC	0.159266	0.689833
D1266990	1266990	1A	18.126	DArT	TGCAGCAACCTGGCTCTCGGCGGCCGCCACAGATCAGAGAGTGTACCTCACGGACAAAACCACCGAGAT	0.795832	0.372342
D1092630	1092630	1A	18.277	DArT	TGCAGCCACCATTCGCTGCGCCCCCTTCTGCCTCCGCATGGGACTGGACCCGCTGGAGCCTCCACTTCC	2.61866	0.105614
D1252727	1252727	1A	18.413	DArT	TGCAGAGCAGCAGAGCAGAGCAGGTTAGCTGCTAGAACAAGCAGGAGTAGCAGATGGGGAATTGGAAGA	2.31836	0.127855
D1229578	1229578	1A	18.576	DArT	TGCAGCTGCCAACCGTCGCCGTCGTCGCTAGCTGCTACCTTCTGTCGCCGTCCATCGTCCGCCGAGATC	0.506084	0.476839
D1104113	1104113	1A	18.926	DArT	TGCAGGAGGGGCGGACCTGACACCTTGCAGACATATGTAGTTCGGAGGGTTGATGGTTTCTGTCAGTGG	1.05439	0.304498
D1132186	1132186	1A	19.254	DArT	TGCAGCTGTACAAAGACTGGCATGAATCTTAAAAGTGCTGGACGAGCAGGATAAGCGGGTGCCTGGACT	0.516133	0.472496
D1032449	1032449	1A	19.316	DArT	TGCAGAATTGCAAAGAAATGAGAAAAATGAGGCAGTTTATCCAGTGCCAGTTTTAGCTAACATGTAGAA	0.910386	0.340012
D1221906	1221906	1A	19.316	DArT	TGCAGCTTTTGTGGAATTCAAAGCCTGTACAGCCAAGCACATCTTCACTCTTCACCACACAAGCTGAAG	0.295097	0.586973
D1213065	1213065	1A	19.316	DArT	TGCAGGTCTGTTTTCAAGATTGCAGCTGATGGAATCTACTGGACAGTTAAAGCAAGACACATCCGAGAT	1.48164	0.223519
D1020308	1020308	1A	20.015	DArT	TGCAGTTCACCTGTGTTGGAGGAGTTTCTTCCGAGTGTTCCAATGGCGGAGCTGGTGGCCGCCATGGCC	0.252097	0.615602
D1255509	1255509	1A	20.233	DArT	TGCAGATTGAGAATGGAGGGTGTGCCAAGGGGCCTGTTACAACGGACCCCAACTCTACCCCGAGATCGG	1.32979	0.248842
D2278338	2278338	1A	20.492	DArT	TGCAGCCTCGCCTACAGTGTGTAGTCAACATCAGGTTTGGCTGCTTGTGCTCCTGTGCCACCCGTGACT	0.392856	0.530802
D1107257	1107257	1A	20.492	DArT	TGCAGATATTCATGTGTCATCGTCAAATATAAATACAGTACACTATAGACAAGTGTCTTCTTCTTTTTT	1.07937	0.298838
D1089498	1089498	1A	20.492	DArT	TGCAGGGGTACGAGTAGGTTATAATTAATACAGAAATCTCTCATCAGGGGCATCAGATTCAAGGCCTTA	0.288923	0.590911
D2311770	2311770	1A	20.492	DArT	TGCAGGCCGTTCGACACCACTACCGCATGCCATCCTCCTCCGCAAAGGTGACCCGTGACCGAATTCATT	0.445587	0.504438
D1224449	1224449	1A	20.492	DArT	TGCAGCGCCATCTCCACAACTACATCCTCATTGGAGCTCACACCGTTGCAGTCAAGACCACGCGATGCC	3.34225	0.067522
D2327700	2327700	1A	20.492	DArT	TGCAGCCGCGGCCAAACACATGCCACACGGAGCTCCATCTGGCTTTCGATCCAGCAGTCCCGTCCCATT	0.615386	0.432767
D1207191	1207191	1A	22.804	DArT	TGCAGTCTCTATTGTTTGCTGAATTTGTTTGATGGGCTGAGGCCCATGCTAGCTGGTTTGGGTGTACCG	1.13779	0.28612
D1121364	1121364	1A	23.953	DArT	TGCAGTAGGTCCTTCCCGCCGCAGTGTACACGCATGGACGCCTCGCCGTCCGAGATCGGAAGAGCGGTT	0.00303875	0.956039
D1115155	1115155	1A	25.129	DArT	TGCAGCGCTATCTCCTGAGCAGTGTAAATAAATATCCCCTTTGTGTTAACAAACCACTCTATGGAACCA	0.491569	0.483228
D1074925	1074925	1A	25.129	DArT	TGCAGTCTCGCTGTAAATTGAGCACCTTCACTGTGTTATAGATCACCACAGACAATCAGGCTTACTGAA	0.0133493	0.908018
D1126408	1126408	1A	25.129	DArT	TGCAGGCAGCGACCAATGTGAGTAAGCGGCTTCGCTGGCATACTTGGCGAGGAGATGAAGAAAGAAAGG	0.357651	0.549814
D1107539	1107539	1A	25.129	DArT	TGCAGTCTCGGTGTTATATATACATCACCGCAGATAGTCGGTGTTGCTCAAAATTTGTTTCTGATTCAA	0.15353	0.695185
D1268115	1268115	1A	25.129	DArT	TGCAGTGTAATTTTGAGAAGCCCACTCCGTTTCCTTTCTTTCTTAATCCATGGGAATTTGCCCACCATT	0.474951	0.490718
D1095008	1095008	1A	25.994	DArT	TGCAGCCGCTCGGACGACGAACAGAAGAAGTAGGAGAGGAGGGAGGCAACGCCGTCGCAGGAGAAGCAG	3.72254	0.0536826
D1007201	1007201	1A	26.24	DArT	TGCAGTGGCGAACCCATGGCCGTCCTGCGACAACTGTGACTCATGCACCAAGTCCAACTCTCCGAGATC	0.856735	0.354654
D1380188	1380188	1A	26.802	DArT	TGCAGCCCGACGCCATCTCCACCATGCCAGCGTGCGGCATGGCGCCTTCTACACCACCCGAGATCGGAA	0.498432	0.48019
D1056555	1056555	1A	26.802	DArT	TGCAGACTCAGTGGATGAGCAGATAAGGTTAGGCTATTGACGAGCGGGTGTGCAAGCCGATGCATAGGC	0.343526	0.557801
D2257989	2257989	1A	26.802	DArT	TGCAGAACAAGTAGGCCAAGAATTTGTCATGGCAGAGACGTCTAATGCCAGAATACAGGCGATCGGATC	2.66313	0.102699
D1105782	1105782	1A	26.804	DArT	TGCAGGGCAAACAAAGAATTTAAGAACCTACTACTATCTATTTAGCAAAGGGAATGCCTCCCTCAATTA	0.670751	0.41279
D1101586	1101586	1A	27.339	DArT	TGCAGCACGAAGTGATCGGAGTACACACGCCAAACACAGTTCAACCACCGAGATCGGAAGAGCGGTTCA	0.686575	0.407332
D1116874	1116874	1A	27.339	DArT	TGCAGGTTTCGTTCCGCAATCAAGTTTCTCTACCATCCCAGGTCGTTCTCTCAGCATACGGCGTGGGCA	1.13129	0.2875
D2275666	2275666	1A	27.339	DArT	TGCAGTTTCATCCCTTTTGGTTCGATCATTTATGCAAAAAAATGAGTAAAAAAATAGTTCACTTGCAGA	0.625771	0.428911
D1000928	1000928	1A	27.427	DArT	TGCAGTTGCTGCTGTTGCAGCGGCGACAGTGGATCCGAGTTGCACATGTTGGTATTGAACAACAAATGA	0.651843	0.419455
S1000928	1000928	1A	27.427	SNP	TGCAGTTGCTGCTGTTGCAGCGGCGACAGTGGATCCGAGTTGCACATGTTGGTATTGAACAACAAATGA	0.240758	0.623659
D1118616	1118616	1A	27.489	DArT	TGCAGCATACCAGGCTACCTCCGCCTAGGCCTGTGCGCACGGCCTGCTGGCTGCACTCCCACCGAGATC	0.11062	0.739439
D1266871	1266871	1A	27.9133	DArT	TGCAGCTGAAGTAAGCTTCTGCAAGGGACGCCTTAGGAAGCTCTTCAGGCCAGCCCGAGATCGGAAGAG	0.246835	0.619313
D1023595	1023595	1A	28.134	DArT	TGCAGTGCTCACGCAGCTCTCCCTCATCCATGGAAAGCGAGAGGGGCGGTGTGGTGGGGCGTGCATGGA	0.106314	0.74438
D1223599	1223599	1A	28.134	DArT	TGCAGTTCCAGCTCGCGTCCGTGTGCGTCGCTAGGTCTGGGCGACCTTGGCCCTGGGCTGCGTGCGAGT	0.775081	0.37865
D3064386	3064386	1A	28.258	DArT	TGCAGAAATTATTGCGTGAGCAAATTTTCGCACGGAAGAACAGGTCCGAGATCGGAAGAGCGGTTCAGC	0.482852	0.487133
S3064386	3064386	1A	28.258	SNP	TGCAGAAATTATTGCGTGAGCAAATTTTCGCACGGAAGAACAGGTCCGAGATCGGAAGAGCGGTTCAGC	0.129398	0.719057
D1086105	1086105	1A	28.469	DArT	TGCAGGAGAGCCTGGGGGCTGGCGGGGCGGCGGCCAGCAGGAGGCCAAGCGCGCGTGGGAACGGCCGGG	0.244881	0.620702
D1072773	1072773	1A	28.475	DArT	TGCAGGGTGAACTCGCCCCATGACTTTTGGTGATTCATATCACCAAGAGGGATTTCTAGATCAGAGGCC	1.3234	0.249982
D1204920	1204920	1A	28.475	DArT	TGCAGATGATGTGTTCTGCCCCGCAGCCAAAGCTAGTGGCCACTTTTTGTTATGTTCTGCATCACGCAT	0.0779172	0.78014
D1281103	1281103	1A	28.597	DArT	TGCAGCTCCCTGCCCTTGCATTCTTCACACTTGACGATTCTTCCGATTGTGGTGATTGCTTTCTTGTTG	0.637542	0.424602
S1094719a	1094719	1A	28.6102	SNP	TGCAGCAGGAGCAGCCGCACGCGGTGCCGCACTTGCAGGTGGTGCAGTCGCAGCCGCCGAGATCGGAAG	0.055122	0.814379
D1102623	1102623	1A	29.586	DArT	TGCAGACTAGTACTACTACCACAGACTGCTGCTGATTGATTTCTAGCCGAGCCGAGATCGGAAGAGCGG	0.140623	0.707662
D3026425	3026425	1A	29.586	DArT	TGCAGACAGATCGTGCCTAATCGGGAAGGGAATAGATTTGGAGCCGAGATCGGAAGAGCGGTTCAGCAG	1.22343	0.268688
D3023923	3023923	1A	30.1649	DArT	TGCAGGGTCAACTGAGGTCATTTCTCCTGTTGTCCCGAGATCGGAAGAGCGGTTCAGCAGGAATGCCGA	0.206139	0.649811
D1108323	1108323	1A	30.673	DArT	TGCAGAATACTCGGCTACGATGTGCCCAAAGGCACCACCGTTCTCGTCAATGTTTGGGCCATCTCTAGA	0.444848	0.504792
S997691	997691	1A	30.673	SNP	TGCAGCATGATCAATGGCGTCCACATATGCTCCATGCTGACCGTATGTATGTTGGTTTCCGAGATCGGA	0.205453	0.650355
D1209836	1209836	1A	31.024	DArT	TGCAGTGTCTCGGGAAACGAGAACTCTCCATCCAAGCAGTCACATAAACCTGGTTCCCCCTCTGACCGA	3.95235	0.046806
D1116485	1116485	1A	31.809	DArT	TGCAGTGTCTCAGGAAACGAGAACTTTCCATCCAAGCAGCCACATAGACCAGGCTCCCCCTCTGACCGA	1.29088	0.255886
D1008537	1008537	1A	31.809	DArT	TGCAGCGGCAGCCAGCGATCCCTAATGGTAGCAGACACGGCCAAGCTACAACCAAGGGAGGGGAAGACG	0.538955	0.462866
D2300698	2300698	1A	31.809	DArT	TGCAGAAAACTTGAGCAGTTTGATTGGTCCAGTCGAGTTTAATGTCTTCCCCGAGATCGGAAGAGCGGT	0.00295304	0.956663
D1112159	1112159	1A	31.809	DArT	TGCAGAGCGTACTCCATCATGTGACGTCGTCATCTCACCGCCGCACTCATCCGAGATCGGAAGAGCGGT	0.759382	0.383522
D989276	989276	1A	31.809	DArT	TGCAGGGGGCATCTACAGGCAGAGGTTTTGTGAGTGGAGGCCTACAGGCTGTGCCGACTATGGTTATTG	0.265623	0.606283
D1107002	1107002	1A	31.809	DArT	TGCAGGTGCTTGGCCCCACTAAAATGGGAAATCAGTGAGAGACAAATGGGAAGAGATGGGGCCACCACA	0.27698	0.598688
D1053816	1053816	1A	32.026	DArT	TGCAGTGTATGCTATAAACAGTAGAAAGGGATAAAAGAATTAGCAGAAACAGTGTCACATAACGCGTTC	1.79286	0.180579
S1093661	1093661	1A	32.5084	SNP	TGCAGATGCAGCCGTCGTCGCCAACCCCCTCCACGACGACGACATCCTCAGGGAGATCCTGCTCCGCCT	0.0258396	0.872293
S1013283b	1013283	1A	32.5084	SNP	TGCAGCCACAACCGTGATCAAGTCAGGTTGACTGGACATCCTAAAGTTCTCATCCTTGATCTGTGCAAT	0.0156816	0.900344
S989159	989159	1A	32.5084	SNP	TGCAGTTCTGTGGGCGACAGCGCGAACATGTCCCCGTGGCACGTGTGTATCGCGCGGCAGTGGTCACGC	0.00436491	0.947324
S1013283a	1013283	1A	32.5084	SNP	TGCAGCCACAACCGTGATCAAGTCAGGTTGACTGGACATCCTAAAGTTCTCATCCTTGATCTGTGCAAT	1.97737	0.159668
D1293074	1293074	1A	33.1208	DArT	TGCAGGCTGCCGAAGATACGAAGGAGCAGGTCCGCAGGAAGCTTGCTCCAGTCGCAGCCCGTGCTTGAC	0.49627	0.481144
S1293074	1293074	1A	33.1208	SNP	TGCAGGCTGCCGAAGATACGAAGGAGCAGGTCCGCAGGAAGCTTGCTCCAGTCGCAGCCCGTGCTTGAC	0.294925	0.587082
D1104400	1104400	1A	33.198	DArT	TGCAGTTCCATGGCACTCAAGTGCTGAAATTACCCAGATCTGATGATAATGGCACCCGAGATCGGAAGA	0.11088	0.739144
D1261057	1261057	1A	34.266	DArT	TGCAGCTATATATCCATCTACTACAGGAACGAGCGCTAACTGACGGACAGAGATTGGATGGATGCATAA	0.0678944	0.794428
D1257291	1257291	1A	34.266	DArT	TGCAGCGAGCTTGCCAAGATCCGCGAGGACGCAGCGTCCGAGCCATGCCGTGCCCTCATCACCACCTCG	0.127826	0.720696
S1159673a	1159673	1A	35.151	SNP	TGCAGCATCGCAGCATCCCCTTTGTTATGGAGATAGCATCTCAAGAAGATGCAGCGTTCAGGATCGAGA	0.0465065	0.829258
D1162440	1162440	1A	35.2563	DArT	TGCAGTATTTTCGTACCTAAAGTCAGAAAATGAAAAAAAAAATCATCAATCATTCGGCTTCGATTTATC	0.00961246	0.921898
D2261278	2261278	1A	36.0245	DArT	TGCAGCTCGGCGGAGTATTAGTCGGAATCGAGCTAAATTGGGGATCGCCGAGATCGGAAGAGCGGTTCA	1.15975	0.281517
D3222161	3222161	1A	36.1333	DArT	TGCAGAATTTGAAAATACGTCACCAATCCATTGTCGTCCAGCCCGAGATCGGAAGAGCGGTTCAGCAGG	1.28262	0.257412
D2292464	2292464	1A	36.6684	DArT	TGCAGCTCCTCGACGGAGACGCCTTGCGCCAGTTCAACATCAGCCTCAACGACGAAAGCCGAGATCGGA	0.336886	0.561632
D1253011	1253011	1A	36.6684	DArT	TGCAGCTCCGCAACTCGTGCCCCGTGTGCCGCCACGAGATGCCCACCGACACCGCCGCGGCAAGATCGC	0.0411999	0.839153
D1695028	1695028	1A	36.6684	DArT	TGCAGCTCGCACAGCTCGCGTGCATACGACGTGGCTGAACGGCGACTTCCTGGTGGCGTGTGCGGGCGG	0.46158	0.496887
S1695028	1695028	1A	36.6684	SNP	TGCAGCTCGCACAGCTCGCGTGCATACGACGTGGCTGAACGGCGACTTCCTGGTGGCGTGTGCGGGCGG	0.0370177	0.847429
D1304234	1304234	1A	37.003	DArT	TGCAGTATTTTCGTACGTAAAGTCAGAAAATGAAAAGAAAAAAAATCATCAATCATTCGGCTTCGATTT	0.681762	0.408981
S1133776	1133776	1A	38.1778	SNP	TGCAGCCTCCGCCGCTGCCACCGCCGGGAAGTCGCCTCTGCTGTTGCCATCAACCTCTGATCGCCCTCA	0.922032	0.336942
D1109417	1109417	1A	38.1778	DArT	TGCAGAAGCATAATGGGGGAAGAGTAGGCTAATCTAATCTGGCGCGTCGTCCGAGATCGGAAGAGCGGT	1.46874	0.225545
D1117195	1117195	1A	38.1778	DArT	TGCAGACAGGACAGAGAGTGGTTCAAATTACTGAATCAAATTATAATTAAATGCAGGCCATCTTGGCGG	0.00767539	0.930187
D1255211	1255211	1A	39.1738	DArT	TGCAGCTGGTTGGCACCTGCAAGGCTGCAACGGACTGCTCTGCCTGTGCGAATTGGATGCAGCCAGAAA	0.408695	0.522632
D1257435	1257435	1A	39.1738	DArT	TGCAGCAGCACGATCGTGATGTCGGGCCTGTCATGGTTGGTCTGCGTGCCCACCAGCTCGGGCCAGGAT	1.30532	0.253243
D1164220	1164220	1A	39.1738	DArT	TGCAGGTCACGTCAGCGCAGCGCACTAGCCACTCCGCCCGCCACCCTGGGCGCGCTACGACACCCGAGA	1.17365	0.278652
D1123162	1123162	1A	39.1738	DArT	TGCAGAGGGATTGTGTTGAGGTTCTTGCCAGGCTGACCTTGCTGGTGCACCTTAGGTTGCACGTTACGG	1.3316	0.248521
D1256079	1256079	1A	39.1738	DArT	TGCAGAGGGGGACACCGCACTGCATGTGGTTGCCAGCCATGGGGACGGCAAGGAATTCTTGAAGTGTGC	0.553487	0.456897
D3023749	3023749	1A	39.1738	DArT	TGCAGAACACAGCTCTTGTCCATTTTCCTTATTGACGCCGAGATCGGAAGAGCGGTTCAGCAGGAATGC	0.292126	0.588861
D1095002	1095002	1A	39.1738	DArT	TGCAGGCCCTGCTCGCGCACCTCTGGCGGGCAGTGTGCCGAGCGCGGCGCCTCGCAGCGGGGCAGGAGA	0.0103481	0.918975
D1376647	1376647	1A	39.1738	DArT	TGCAGCAGATGCGTTGCCATCTCACTATCCACTGGGATAAGATGGAGAAGATCGCTCGGCTCTCTAAAA	0.00497078	0.943793
D1126655	1126655	1A	39.1738	DArT	TGCAGCACATAACCTGGTAGTTTTTAGGCGTACAAACCTGGGCAGTTATTTTTTTTGCCGAGTGCGTGC	0.0998514	0.752008
D1117006	1117006	1A	39.1738	DArT	TGCAGACCGTCTGATCCCTGCGTTGCTTCGGGGGCACCTGGGCCGACATGGGCGACCGATTCCCAGCCT	1.21218	0.270902
D1230812	1230812	1A	39.1738	DArT	TGCAGCAACGGGCGGGGGACCCCTGATGCCTCCCTTCGTGAGCTGCGGCAGGAACTCGGGGTTAGCTCC	0.280708	0.596237
D1162319	1162319	1A	39.1738	DArT	TGCAGCGCCGCCACGCCAGGACCTGCCCGTGCGCCGCCAGATCCAGGCCGAGATCGGAAGAGCGGTTCA	0.373346	0.541186
D1043077	1043077	1A	39.1738	DArT	TGCAGCCAGCGTCTGACTTCTGTGTCAACCGAAAGCTTGAGGATTAACTAAGATTAGAGGACCAAAGGC	0.106404	0.744276
D993265	993265	1A	39.1738	DArT	TGCAGTTGTTGGTCTGAGCCGCCTGGAGTCATTATTGATACGGTCAGAGGGGGAGCCAGGTTTATGTGG	0.71812	0.396761
D1236787	1236787	1A	39.1738	DArT	TGCAGCTGGGTGCAAGTTCCAAAACCATGCATCAGCACAGTTTGTTTCCTTCAACCGAGATCGGAAGAG	0.159238	0.689859
D980414	980414	1A	39.1738	DArT	TGCAGGAGAAGAGATCCTTTCCAGAAAGGCCTGAGCTCATGATGGTCTTAATATGGCTAAGCCGAGATC	2.05624	0.151583
D1106808	1106808	1A	39.1738	DArT	TGCAGACTGGCACACCATCGGCAGAAGGAATTGAGAGCGTGATGTTCACGTACCGATTCATGGAGGACC	0.41572	0.519081
D991347	991347	1A	39.1738	DArT	TGCAGACTCCCCTGATGCTCGCCGCGATGCACGGCAAGATCGGCTGCGTGGTGAAGCTCCTCCAGGCCG	0.141116	0.707175
D3024292	3024292	1A	39.1738	DArT	TGCAGGTACAACACAGAAATCCTAGCGTAGGGACTGCCGAGATCGGAAGAGCGGTTCAGCAGGAATGCC	0.0680219	0.794239
D1217677	1217677	1A	39.1738	DArT	TGCAGCTTAACCTCAAGGATGTTGGACATTTAATTCACCTAAGGTACCTAGATCTATCAGGTACCAAAA	1.52259	0.217229
D1101719	1101719	1A	39.1738	DArT	TGCAGACAGGCCCATTGCTGATCCTCTCCTGCCAGATGCTATGCAATGGTGTCTGCCCGTTTGTGCGCC	1.22084	0.269196
D3025736	3025736	1A	39.1738	DArT	TGCAGCATTCTATTGTAGATTGTCGTAATTCGCACAGACCGAGATCGGAAGAGCGGTTCAGCAGGAATG	0.00288376	0.957174
D1000376	1000376	1A	39.1738	DArT	TGCAGCTCCGCAACTCGTGCCCCGTCTGCCGCCACGAGATGCCCACCGACACCGCGGCAGCAAGGTCAC	0.269206	0.603865
D3030039	3030039	1A	39.1738	DArT	TGCAGAGCCTCAAGCTGTACGGCAACCTGGTGGAATTGCCGAGATCGGAAGAGCGGTTCAGCAGGAATG	3.29669	0.0694198
D992137	992137	1A	39.1738	DArT	TGCAGGGGCGAGCCCGTGGCCTTGCTGCGACAAGTGCGGCGTGTGCACCAAGTCCATTCCGCCACAGTG	0.337498	0.561277
S1863421	1863421	1A	39.1738	SNP	TGCAGTGTAGGTACGTACCCTGTGCGGTATATCCGTAGGTAGACGACGGAATCGAGGCCCGCGTGCTGG	4.53266e-05	0.994628
S1054654	1054654	1A	39.1738	SNP	TGCAGCAGCAACAACACATGAAGATCAGCATTTTGCACAACCAAGTAACCAAATTGAGCTGATCTCCAA	0.175563	0.675214
S1090405	1090405	1A	39.1738	SNP	TGCAGCGCTCAACCCCTACTATTTCTGCACTGACGACTGCATGATTCATCTTCTCTGTTCCGTCCATAT	0.604312	0.436938
S1093014	1093014	1A	39.1738	SNP	TGCAGCAAAGTGCAGACACACACAGTAGAAAGTCGTACAAGATCAAGGCCACAACATGTCTACAAACCC	0.613198	0.433586
D1222538	1222538	1A	39.2389	DArT	TGCAGTACAGGAAGCAGTTCCTGAGATCACCAGGCAAGTCATGGTAGCTCAGATTAAGTATAGCCTGTA	0.0720301	0.788404
D1054423	1054423	1A	39.2986	DArT	TGCAGGTGTTGCTGGATTCGGTTCTCAGGATTTGCGTGCTAAAATTTTGCTTCTGCTCTAGCGATGCTG	0.0312637	0.859653
D1007077	1007077	1A	39.3621	DArT	TGCAGCTGTGGCGTGGCAAGGCGCCGCCGCTGCTCCCAGGGCCGTACTCGCCGCCGATTGTCGGCAATA	0.198895	0.655614
D991427	991427	1A	39.688	DArT	TGCAGTTCAGAGGAGCAAGAGGCAGCCGTCCCCTCTGTCCACTGGCGAGGCCAGCAAGCCGTAGAGGAA	3.47054	0.0624709
D1219904	1219904	1A	40.851	DArT	TGCAGCTTAACCTCAAGGGTGTTGGACACTTAATTCACCTAAGGTACCTTGGTCTATCAGGTACCAAAA	0.0237777	0.877452
D1277304	1277304	1A	40.8718	DArT	TGCAGGGACACCACACGGAAGGACTCCATGGCTTGTGGCATCGTCCTTGGGCCACATTGCCGCACGGTG	0.262528	0.608389
D1024894	1024894	1A	40.8718	DArT	TGCAGAGAGCGGCTAGCTGGGCGGCTGGGGGCTGCTAGCAAATAGTCCCACATCGCTAACCGAATAGCG	0.295334	0.586822
D2253321	2253321	1A	40.8718	DArT	TGCAGGTGATCGACCGAGGCGAGACCATCGTTAGCATTCCTGAAGCTCTGAACTGATGAAACCTTGGTT	1.11971	0.289981
D3028141	3028141	1A	40.8735	DArT	TGCAGCTTGCTATCGTTGCTCTCCGCAGCGTCCATGGATAGCACCGAGATCGGAAGAGCGGTTCAGCAG	0.0334884	0.854799
D1696406	1696406	1A	40.8746	DArT	TGCAGGTTCGATCGGGTTCGCTATTGCTCATGTCCCATTCCATCAGATTACACACCGAGATCGGAAGAG	0.106469	0.7442
D1094364	1094364	1A	40.9013	DArT	TGCAGGCGGTCCAAGTTCAGCCGCGTGTGTTCTCGGTCAGCGTTGCTAGCGACGCCGTTGCGAAGTTCC	3.13218	0.0767613
D1092922	1092922	1A	41.297	DArT	TGCAGATGGGCGTGCTGTACGTGTGCCTCTACCTCATCGCGCTCGGCACCGAGATCGGAAGAGCGGTTC	0.0019947	0.964377
D1167807	1167807	1A	43.113	DArT	TGCAGTGACGAGGGCCTTGTTGTCCGCGATGGTGGCCTCCTGTTGGGCGGCGGCGAGGGCGGCGGCGTT	0.00683426	0.934114
D1118559	1118559	1A	45.168	DArT	TGCAGGAGACCTGAGAACTGCAAACTTGTTGAAGTACTGGCGGAAATAGTTCTTGATGATACCAATACA	2.68214	0.101479
S1100955	1100955	1A	45.4298	SNP	TGCAGAAAAGCATGTAGCAGCAGCAGCAGCACTCCAAATACTACTACTACAAAGAGAGCAAACTGATGA	0.0259016	0.872141
S1070756	1070756	1A	45.4298	SNP	TGCAGGCGGCAGTATAAAAAAGACCGTGCAGCAGGCAACATTGTTTACAGGTTACAGCATCAAAAGGTG	0.581486	0.44573
S1084833	1084833	1A	45.4298	SNP	TGCAGTCGCCGCGGCCACCTTCTCGGTTCAACTGTAGCCGCCGCCGCCGCCGCCAGACCGTCGCCGAGA	1.153	0.282922
D1150425	1150425	1A	45.4298	DArT	TGCAGCAGTCCTGATTGGGTGGACCAGAGTGAGGCGTCGGTCGTTGTTATAGGTGGAGAAGTAGGGAAG	0.0925412	0.760971
D1086873	1086873	1A	45.4298	DArT	TGCAGTTGGCGTTGCAGTAGGTGGTGCACTGCTGGGTGTACATGTCCTTGCAGGACTGGCACGACTGCG	1.26183	0.261306
D1118912	1118912	1A	45.4298	DArT	TGCAGTTGAGAAGGAACCAGCACAAGAGTATCACATCCGAGAGGAACCACATGCAGTTGAGGAAGAACC	2.08463	0.148788
D1254185	1254185	1A	45.4298	DArT	TGCAGCTACTGAACAAGCGACCAACGGCCCACCGACAGACCATCTGTCACCTCCTACGATATAATTGAT	0.0505539	0.822102
D1128530	1128530	1A	45.4298	DArT	TGCAGGATGGGCTGATGGCGCGTCGCCAACACCGTCGTCGCTCCATACCCGAGATCGGAAGAGCGGTTC	0.00767001	0.930212
D1250444	1250444	1A	45.4298	DArT	TGCAGTGGTAAAAGGAAAGGACACTGAAATGCAGGCAGCTGCCATTGTGAATTATGGGACGAGGTGACT	0.403966	0.525048
D1254944	1254944	1A	45.4298	DArT	TGCAGTGAAAAAAATGTGAGAGCATTCAGAGCCTACTACAAGAAAATAGTTGAGCAAATTATCAGATTA	0.746051	0.38773
D1114604	1114604	1A	45.4298	DArT	TGCAGAACGATCCGCAAGTATATGGATTCGTGGTGGAAATCTTCAGGAAGCAGTTGAAGTTGGTGGCGG	1.03029	0.31009
D1126276	1126276	1A	45.4298	DArT	TGCAGTTGGAGAAATGAAGGAGGGTTAACTCGTGCATGTGGTGGGCACCGAGATCGGAAGAGCGGTTCA	0.265113	0.606629
D1270258	1270258	1A	45.4298	DArT	TGCAGCCGTCTGATCAAAGGTCTAGAAAATTACTAATATTTGCCAGCGCTAAGTGAAGATACCGTTTCA	0.134277	0.714038
D1135014	1135014	1A	45.4298	DArT	TGCAGGAGCGTCGCGTCGGTGGCAGCGACAGACGACGACGACGACCCAGGTAATCTCCCTTACATTTGC	0.0522896	0.819126
D1049863	1049863	1A	45.4298	DArT	TGCAGAAAAGAAAATCCAGTGCATCTGAGGAGCCGAAGCATGCCGATGCCAGCAGCAGGGGATTCATGG	2.79881	0.0943343
D1267523	1267523	1A	45.4298	DArT	TGCAGCGAGAAAGCAATCAAACACACCCATAATGATGATACAGAGATCTGGAGCCCATATGCAGTGATC	0.360882	0.548017
D1102916	1102916	1A	45.4298	DArT	TGCAGGAAAATACTCAATTGCACTGCGGCAGAGGGCCAGGCCCATTGCCTATGTGCGAGACGTGCAACC	0.0159087	0.899629
D1140824	1140824	1A	45.4298	DArT	TGCAGGTGGAAGCGGTCGGTTGCGGAGAGAAACAAGGAAAATCTTTGCCTCCCGAGATCGGAAGAGCGG	5.50895	0.0189194
D1153092	1153092	1A	45.4298	DArT	TGCAGGAGGTCGTCCATGGCGGCGGAGAAGGGGCTGTTGGGGAGGAGCAGGAGGAGGCAGGGGACGAAG	0.119513	0.729563
D1001924	1001924	1A	45.4298	DArT	TGCAGAACAGCATGGGCAGAAGCATATGCGTCGGGAAGGGGGGAGGTGGCCGCGGCAGCGCGAGAAGGG	4.43724	0.0351631
D1090506	1090506	1A	45.4298	DArT	TGCAGCAACTAGGTATGGAAATGTGGCCAGCATGATGAACGGCTACAAACACCCGAGATCGGAAGAGCG	2.59664	0.107091
D1217902	1217902	1A	45.4298	DArT	TGCAGACCAGCAAGCTCACAGCAATGAGGTATCGCCCAACAGAGCAAAACACTATACTGCCGAGATCGG	0.278626	0.597603
S1245046	1245046	1A	46.8378	SNP	TGCAGTTCTGAACCGAGCTCCGTCGGAGTCCGCCCGCGGTCTGCCTCCCGAGATCGGAAGAGCGGTTCA	1.81833	0.177512
D1311462	1311462	1A	46.875	DArT	TGCAGATGTGGAGCCTGAAGAGGAATGGAGACGACTTCTCCAGCAGCTTGTGCCGGGATCGGAAGAGCG	1.70573e-05	0.996705
D1276471	1276471	1A	48.862	DArT	TGCAGTCGAGGCAGTCATTCAGAGCCGGAACCATGGCGGCGGCTTCCTCCATCTCCGAGATCGGAAGAG	0.0129794	0.909295
D1233012	1233012	1A	50.35	DArT	TGCAGGTGTCCCATTTGAATTAAGAAAACAAACAAGCTCAGTCGTCGGTGTGTTCAACTCCGAGATCGG	0.0384678	0.844507
D1089977	1089977	1A	50.35	DArT	TGCAGTTCCGTGGGCGACAGCGCGAACATGTCGCCGTGGCACGTGTGTATCGCCCGAGATCGGAAGAGC	0.175488	0.67528
D1126027	1126027	1A	51.6526	DArT	TGCAGACCACGGGGGCCGCTGTCGCGCGTAGATGGCGCCAGAGCGAGCGGGCAGCGCCGAGATCGGAAG	0.859575	0.353858
S1126027	1126027	1A	51.6526	SNP	TGCAGACCACGGGGGCCGCTGTCGCGCGTAGATGGCGCCAGAGCGAGCGGGCAGCGCCGAGATCGGAAG	0.378724	0.538287
D1214800	1214800	1A	53.9385	DArT	TGCAGACCATGGCTGTCATGCTCAGAGGTAGAGCTGTGTGGCTGCTGGTACCTTTGCCGAGATCGGAAG	0.194357	0.659314
D1091468	1091468	1A	55.057	DArT	TGCAGCCTCGGGCGGCAGAGGTGGTGAACGTTTGGTTGTTGGGGAGAACGTCGCTCGTCACTGTAGCCA	1.01437	0.313859
D1241463	1241463	1A	56.3071	DArT	TGCAGGAGAGTGGCGGAGCTTGATCAATAGCCACAAAATGCAAGGAATCAATGTCACATTGTGCGGGCT	3.16992	0.0750059
D1127088	1127088	1A	57.426	DArT	TGCAGCGTCGGCCTGTGAACGGCGACTAATTCTTCCAACGCGATCCTGCACAAAATTGGTCCGAGATCG	1.68243	0.194601
D1376461	1376461	1A	58.676	DArT	TGCAGAGTCGGTCAAGGCCAGCTCCAAGTCTACCACCCGATAATCTTGTTCCCTGGCATAAGTTGCCCC	0.118647	0.730506
D1217604	1217604	1A	58.676	DArT	TGCAGCATGTCCTTTGGGCCACCATCGGGATAGCTTGTTTTGCGGGAACTAACGATGCCGAGATCGGAA	0.0769012	0.781542
D1108604	1108604	1A	59.8	DArT	TGCAGGAGATGGATGTCCTCCACCGCTGTGTCAAGGAGGTTCTGCGGCTCCACCCGCCGAGATCGGAAG	0.0338951	0.85393
S2255954	2255954	1A	60.853	SNP	TGCAGCACGGATCGAGCAAAGCGTCAGCAAATCGAATCAAGCAAAAGATCAGCAGAATGGATCAACGCA	0.230877	0.630874
D1090977	1090977	1A	64.342	DArT	TGCAGCCAAGGGATGCATTCAGCCTGCACAGTGCGCCGCTGGTACGGCAAGTGGAGGCGCCCAAGAGCA	0.0329341	0.855993
D1098073	1098073	1A	65.453	DArT	TGCAGGGTGCGTGTGTGACTTGGACTTAGGACTTGGGCGTCGGCGCCGTGGTGGGATGCTGCCCATGTG	0.155124	0.693686
S1098073	1098073	1A	65.453	SNP	TGCAGGGTGCGTGTGTGACTTGGACTTAGGACTTGGGCGTCGGCGCCGTGGTGGGATGCTGCCCATGTG	4.47835	0.0343269
D1052695	1052695	1A	65.562	DArT	TGCAGATATAATTTGAGCATGATTACCGTAGTACGCATGGCCTGATGCGTTGCAGATGTCGGCATGGCG	1.84974	0.173814
S1052695	1052695	1A	65.562	SNP	TGCAGATATAATTTGAGCATGATTACCGTAGTACGCATGGCCTGATGCGTTGCAGATGTCGGCATGGCG	0.432228	0.510898
D1862436	1862436	1A	65.59	DArT	TGCAGGAACTCGATTCACCCGTTGATTCCAGATACCTTTTCATCTTATCCACTGTCTCGTCAAGGATCT	0.254305	0.61406
S1862436	1862436	1A	65.59	SNP	TGCAGGAACTCGATTCACCCGTTGATTCCAGATACCTTTTCATCTTATCCACTGTCTCGTCAAGGATCT	0.896308	0.343773
S1088759	1088759	1A	66.4022	SNP	TGCAGTATAGATGATAACATCTTGGGCGTCTTATGATTCACGTGGTATGTGGACGGCCGCGTATAGCGA	0.316606	0.573655
D1159760	1159760	1A	66.88	DArT	TGCAGTTAAGAGTACAAGTTAAAATCTTCAATGAACTGAAGTTGCACTCTTCTCAACCGAGATCGGAAG	0.00814357	0.928095
D2255987	2255987	1A	70.317	DArT	TGCAGAAAAAAACAGCCCAGCTATTCATGTGCATCAGACCACAATAAAAACATGCATGCTCGACAAACA	0.0893051	0.765062
D1252687	1252687	1A	70.524	DArT	TGCAGGTGGCGCAGCGAGGAGCTGCGTGAAGAGTGAGAGATGGGACGCGAGAGGGATGGACGCATGGGG	2.05402	0.151805
S1020992a	1020992	1A	70.6876	SNP	TGCAGCAGCCTCCTCCTTTGCAAGTGCTGGGAATCGCGTCATGATGAGGAAGACGAATACGATTACGTC	0.416344	0.518767
S1020992b	1020992	1A	70.6876	SNP	TGCAGCAGCCTCCTCCTTTGCAAGTGCTGGGAATCGCGTCATGATGAGGAAGACGAATACGATTACGTC	0.0662215	0.79692
D3034074	3034074	1A	70.6876	DArT	TGCAGCGCTGAACACTACTAGGATTTGATTCACCCTCCGAGATCGGAAGAGCGGTTCAGCAGGAATGCC	2.10054	0.147247
D1254830	1254830	1A	70.6876	DArT	TGCAGCTACCACACAGAGTCCACTGTTGGATTTTGATCGCTAGATCAAACCGCCCGAGATCGGAAGAGC	0.154092	0.694655
D1405339	1405339	1A	70.6876	DArT	TGCAGCCTGCTCATTTCGCCTCCAAAGTTGGGCCAGTGGGTCGATTCCGAGATCGGAAGAGCGGGTCAG	0.642639	0.422757
S1102253	1102253	1A	71.134	SNP	TGCAGCACGTCCAGAACCAACACCCCATCCAGAGACGGGTCTACAAACACCCCTGTCGCTTGTACCGAG	0.596229	0.44002
D1118739	1118739	1A	71.3169	DArT	TGCAGTACTACTCCCGTGTCCTCGCCAGTTTCGGAGCAACCTACCGTGCCCTCGCCGAGATCGGAAGAG	1.13425	0.286871
D1234731	1234731	1A	72.4	DArT	TGCAGGTCAGATCTGTACGCGGAGACTCAGGAGCTGCGGCAAAAGGTACGTACAGATCGCAGAAATTCT	1.93447	0.16427
D1863459	1863459	1A	72.4	DArT	TGCAGGTAGGAGGAGCCGATGTTGTCGACGCTCTGGTACAGGCGGCCGATGCTCCCGTGCATGGTGCCG	3.03689	0.0813915
D1128903	1128903	1A	72.895	DArT	TGCAGCGCCAAATAGGATTTGCTCTTTCACTCGCCAAATCCTATTCCATGCTAGTTAAGGCGTTAACCG	0.183168	0.668665
D2280478	2280478	1A	74.163	DArT	TGCAGCGGCAGAGCGGTGAGCGCGACCGCCAGAACCAAGGTGTTGGTCAGCGTAGTGTGAGAGTAGAGA	0.0514616	0.820539
D3034422	3034422	1A	74.163	DArT	TGCAGAGTACCTGTTTATCCACTATCATTTTATACTACGGCTCCGAGATCGGAAGAGCGGTTCAGCAGG	0.0305582	0.86123
D3022776	3022776	1A	74.163	DArT	TGCAGGCAAAGGATGGAAGAAACCATGTCTAATTTGCTACTCCCGAGATCGGAAGAGCGGTTCAGCAGG	0.0619606	0.803423
D1121822	1121822	1A	74.163	DArT	TGCAGTTTGTTACTGCATGCAGCAGGGGCCGTTGGAGGCAGCCGCGTCGTGCGTATAGCAGTGCGTCGT	1.54665	0.21363
D1091676	1091676	1A	74.163	DArT	TGCAGGTCACGGCGTGATGGGCCGATTTCCCATGGTGGTATATAGTAGCAAGCCCGAGATCGGAAGAGC	0.83234	0.361597
S991908	991908	1A	74.163	SNP	TGCAGACCCGTGCGGAATCGTCCCAGCGCACGCACGCGCCTCTTGCCTGTCGGTCGTTTCGGTTGCGGA	0.106623	0.744022
S1121822	1121822	1A	74.163	SNP	TGCAGTTTGTTACTGCATGCAGCAGGGGCCGTTGGAGGCAGCCGCGTCGTGCGTATAGCAGTGCGTCGT	0.806851	0.369053
S988030	988030	1A	74.3174	SNP	TGCAGCCGTGCCATCCCACGTCCATGAGCCGAAATCGTGCGAACGGGAACAGCCTGATCTAACTAACCT	0.00676635	0.934442
D988030	988030	1A	74.3174	DArT	TGCAGCCGTGCCATCCCACGTCCATGAGCCGAAATCGTGCGAACGGGAACAGCCTGATCTAACTAACCT	1.25579	0.26245
D1160763	1160763	1A	74.361	DArT	TGCAGCTGAATGAAGAAGAGTGATGTTTCCTGAACGTTGTTGATGCAGACCGAGATCGGAAGAGCGGTT	0.179931	0.671432
D1109851	1109851	1A	75.195	DArT	TGCAGTTTCTCGTAGAGCAGAGTCCGCTCTCAAGCCGCCCCGTGTGACTCCTCAACCGAGTCGCCCTGG	0.165203	0.684411
D2260557	2260557	1A	75.195	DArT	TGCAGGTGCCAATGGATGCATCTCAAATTCTCAATATCGATGGCCTTTGGCCGAGATCGGAAGAGCGGT	0.0550598	0.814482
S1092638	1092638	1A	75.195	SNP	TGCAGAAATAGGGTCTCCAAAACATGGCAGGCAGAGAGCAGCACATGCAAGGCTTCCTCCGACATGCTA	0.322027	0.570392
S1237602	1237602	1A	75.195	SNP	TGCAGGTGTATCGCGATAGAGACGTAGGAGTACAGTATCAAGGTTGCTTATATAGTTATTTAAGCTCGC	0.674186	0.411596
D1138687	1138687	1A	75.668	DArT	TGCAGACCAAAGTAATTTTTCGCAGATAAATTACTGTGCATAGATGAAAAAGATAGGATGGGTATCACC	4.30457	0.0380102
S1082710	1082710	1A	76.477	SNP	TGCAGATTGTGCAGATTCTTAACTAACTCAGTGTTGCTGCCAAACGAAGGTTTCTGTGAGGTTTGATCC	0.759006	0.38364
D1279571	1279571	1A	77.019	DArT	TGCAGAAAGCTCACAAACACAGCTCCGAGCGAGGTGACGAGCTGACGAGCTGTGTTTGTTCCGAGATCG	2.99944	0.0832931
D1091902	1091902	1A	77.019	DArT	TGCAGGCTGAAGTAAGTACCTGAGCCTGACCGTCGTTGTCGTTGGACACCGTACGTGGGCCTGTGCCCT	5.61772	0.0177798
D2275323	2275323	1A	77.019	DArT	TGCAGCTACCACCTCGAAGAACTTTCCTGCTGTACATGGTTCCACTTCTTCCACTACTTGTTATATACA	6.75474	0.00934989
S1093111a	1093111	1A	77.019	SNP	TGCAGGCTGGCCGCTGTAGACGCACGTGTTATGGCATTGGAATCACTAACTCGGGATTACCCGAGATCG	0.379839	0.537689
S1091902	1091902	1A	77.019	SNP	TGCAGGCTGAAGTAAGTACCTGAGCCTGACCGTCGTTGTCGTTGGACACCGTACGTGGGCCTGTGCCCT	4.453	0.0348399
D1137997	1137997	1A	77.699	DArT	TGCAGGCATGCGTGCTGAATGAATGAATGAATGAATGAATGAATGAGATGTGCCGAGATCGGAAGAGCG	1.55314	0.212673
D1863517	1863517	1A	77.932	DArT	TGCAGGACAAGTACAAGAAGGCGAGGCTGGCCCTCGGCGACGTAACCCCGAGATCGGAAGAGCGGTTCA	0.0618939	0.803527
S1043910	1043910	1A	78.79	SNP	TGCAGTTATCAGTTAACCATACGTGTATTTGTGTGCTAATTTACAGCAAGCTCCTGCTCCCGATCAGAG	0.0154178	0.901182
D1079222	1079222	1A	78.915	DArT	TGCAGCTCAGGCAGTGGCAAATCTAGGAGGAGAACTAAGGGCAAGCTCAACTTCTCTACAAGGGCTGGA	0.4325	0.510765
D1067220	1067220	1A	82.051	DArT	TGCAGATCATTGGAAACCACTTCATCAATCACCGTGCAGCCATAACCGCAGGTGTCCGAGATCGGAAGA	1.11268	0.2915
S1023641	1023641	1A	82.051	SNP	TGCAGGAGGAGTGAACCGTCCAGGTCAGGCCCGTGCTGGCCACGAACGAGCTCGGCTGCTCACTTCACG	0.375975	0.539765
D3025236	3025236	1A	84.5256	DArT	TGCAGCGAACTCCTTGTGTACCTACTACAGTTACAGACCCCGAGATCGGAAGAGCGGTTCAGCAGGAAT	0.165039	0.684559
D1103577	1103577	1A	85.517	DArT	TGCAGCACCGTCCAAAGAGTCCTGCTCTTGTGATCTGATGGGGTAGCAAAAAGAAGCCTTATGGTGTAG	0.0862366	0.769017
D1043544	1043544	1A	85.517	DArT	TGCAGCAGCAAATACATATGTGAAACACTGGATACCTCAACAAAAGATGATGTTTCATGGAAGCCACCC	3.84335	0.0499435
S1125964	1125964	1A	85.517	SNP	TGCAGGGCATGTGCAGCAGCGCGAAGGAAGTTGCGACGGCGGAGGGTCGGAGGAGAGGACTGCGGGCCA	0.352824	0.552519
D1091897	1091897	1A	86.6148	DArT	TGCAGTGCACCGTAGCAAGCAGGAAACCTGCAATTGATGGCATATCCATGGCCGAGATCGGAAGAGCGG	2.11087	0.146256
D1068747	1068747	1A	87.3436	DArT	TGCAGGCATGCGTGCTGAATGAATGAATGAATGAATGAATGAGATGTGCCGAGATCGGAAGAGCGGTTC	0.555309	0.456157
D987976	987976	1A	90.184	DArT	TGCAGCTCGTCAGGAATGAGTCGGAGATGCTGCTGCTCCTGCTACTGCAAGCTTCCGAGATCGGAAGAG	3.51279	0.0608968
D2280877	2280877	1A	93.1939	DArT	TGCAGCGGATGATAGAGGAGCTTCGTTGACCTCTGCTTGATCATCGTCGTCGTGGCCTGAATGGACGGA	0.18666	0.665711
S1130132	1130132	1A	94.452	SNP	TGCAGATGCCGACGTACGCGAACCCGATGGCGGTGGAGGTGTGGGTGCTGATCAAGCGCGCCTTCACCA	2.36689	0.123934
D1160285	1160285	1A	94.597	DArT	TGCAGTTACCGCGCCCAGGAGGAGGAGCATGTCTCCTACGTCGTCGCCGAGATCGGAAGAGCGGGTCAG	0.927939	0.335399
S2259602	2259602	1A	99.358	SNP	TGCAGCGAAGGAGAAGATGCAGCAATGGGCCTTGCTTGAGGGCACCTCGGCCCTTCTCATCCATGGTGG	5.06984	0.0243456
D1161343	1161343	1A	101.144	DArT	TGCAGGCCACCACGCACCTCCTCACCTTCTCCGCCTCGGCGACGTGCTCCGCCAAAACCCATGTCGGCA	0.295309	0.586838
D1063985	1063985	1A	101.144	DArT	TGCAGAACATAACAAAAAGGAAGCCAGCACACACATGCACAGAAGGAATATGAAACACGACTTGGTCTC	0.489631	0.484092
D1074551	1074551	1A	101.144	DArT	TGCAGATAGCATGACTAGCTAGGTTCAGAATAGTTGCCCATGTCTTCCAAATCCCCTGTAGATGGCATG	0.0680714	0.794166
D1126934	1126934	1A	101.144	DArT	TGCAGCACCCACCCAGCCCATGTGTTACACGGACGACAAGCCTCCGTGTGGTCCCGAGATCGGAAGAGC	0.0120809	0.912478
D1100401	1100401	1A	101.144	DArT	TGCAGCACTGCTTTTGCCTTTGGCCATGGGCAGCACTACACTAGGAACGGCAAAGATATCACGGTGTCC	0.104262	0.746773
D1066328	1066328	1A	101.144	DArT	TGCAGATGATGCCTTCACAAAATTTACTTCCATGATGAGTAAACCAAACAATAATACCACTGCTACTTG	0.0229371	0.879621
S2281371	2281371	1A	101.144	SNP	TGCAGCTCGTGGCGCAGCAGTTCGAGGACACGCTGGTCCGCATCCTCCTCGCCGCCGCCGCCGTCTCCT	0.0038775	0.950348
D1105662	1105662	1A	101.232	DArT	TGCAGGCATGCGTGCTGAATGAATGAATGAATGAATGAATGAATGAATGAATGAGATGTGCCGAGATCG	2.23726	0.134719
D1156787	1156787	1A	101.235	DArT	TGCAGGAGGAGCAGGAGCGGGCCATCACCATGAAGTCCGCCTCCGTCCTGCTCCGCCACCGCGACGGCA	0.877241	0.348958
D1354421	1354421	1A	101.319	DArT	TGCAGCGTCAGGATCAGTGGGACGTGGTGGTTGATGAAGATGGAGGCGAGTGGCGAGGTGGGTAGGGTA	0.885787	0.346621
D1113757	1113757	1A	101.319	DArT	TGCAGCCGCCCAATTTCTCTCAATGGCGCACCCTCTTTGAGGTGATGTTCCAGAAGAGCGGCGTCGTTG	0.950848	0.329504
S992826	992826	1A	101.625	SNP	TGCAGGATGAAGAGCGAGGCCCAGGCGAGGGTGGCGATGATGATGAAGAGGGAGCCCAGGAACCACTCC	1.39972	0.236771
S3020474	3020474	1A	101.836	SNP	TGCAGAGGATAGATCATATCCATAGGATCTAGTATTACATAATCCGAGATCGGAAGAGCGGTTCAGCAG	0.0329475	0.855964
D1115883	1115883	1A	101.836	DArT	TGCAGCAGCCTTCCAGCCGACCATGTTTGGGCCAGCCCACGCCACGCTGGACCCCCTCCAACACGTGCC	2.37411	0.123362
D3020474	3020474	1A	101.836	DArT	TGCAGAGGATAGATCATATCCATAGGATCTAGTATTACATAATCCGAGATCGGAAGAGCGGTTCAGCAG	0.00381923	0.950722
S1063493	1063493	1A	101.983	SNP	TGCAGGTCTTGCGGGGCCTGAAGGAGTTACCAATGTGGCATCGGTTTAGTTATGTTAGCACACCTAGTT	0.0107805	0.917305
D1252440	1252440	1A	101.983	DArT	TGCAGCTTCTTTGCTTCTTCCATGCTTGCAAAGGGAGGACAGGAAGGAGTTGCAAGTAACAATATCTGG	1.09403	0.295579
D1063493	1063493	1A	101.983	DArT	TGCAGGTCTTGCGGGGCCTGAAGGAGTTACCAATGTGGCATCGGTTTAGTTATGTTAGCACACCTAGTT	0.470455	0.492778
D1087917	1087917	1A	103.999	DArT	TGCAGTCTGGAATTTGCACCTGAAACCTAATGCCATCAAGAGTGCGGCAATGGCAACTCCGAGATCGGA	0.023581	0.877956
D3021877	3021877	1A	103.999	DArT	TGCAGAACACCAATAACCAAACACAAGCCAATTGTTTACCGAGATCGGAAGAGCGGTTCAGCAGGAATG	0.000558655	0.981143
D2282267	2282267	1A	104.46	DArT	TGCAGGTTGCGGGTTCGAATCGCCCTCCCGCTCGTTTTTCCGTTTCGGTTATTTGTTTGTTCGATTCGC	2.20864	0.137239
D1116347	1116347	1A	104.46	DArT	TGCAGTACAAAACCCCACACACCATGTGCAGAGAGCAGAGTGATATTGGTGATCATGCATGAGTCACCG	0.332334	0.564288
D1210851	1210851	1A	105.148	DArT	TGCAGTCTGGAATTTGCACCTGAAACCTAATGCCGTCAGAGTGCGGCAATGGCAACTCCGAGATCGGAA	2.00604	0.156673
S1126925a	1126925	1A	107.462	SNP	TGCAGCGGCCGTTGTGCCCGCTGGGGTGGGCTGCTGTGCAGCACCACGCCGAGATCGGAAGAGCGGTTC	2.62978	0.104876
S1048305	1048305	1A	108.625	SNP	TGCAGATACAGAGGAACGACATGTATCTACGATCGCTGTAGAGGGACATAGAGACGTGCATGCTACAAT	1.63575	0.20091
S1093186	1093186	1A	109.131	SNP	TGCAGGGCGTACAGCATGGATGTAGCCGCGGCGATGATCTCCTGGACGACGGCGCTGGCTCCGAGATCG	0.47068	0.492675
S3030753	3030753	1A	110.074	SNP	TGCAGAGAGCGCCCGTCGAGTTTTCCCTCTCGCAACCGCCGAGATCGGAAGAGCGGTTCAGCAGGAATG	2.79228	0.0947191
D1129078	1129078	1A	110.786	DArT	TGCAGGCATCCATGGCCTTGACGAGGAAGCAGACGATGCAGCGGGGCGACGAGGATGGACGACGCCGAG	2.51771	0.112574
D1139169	1139169	1A	110.786	DArT	TGCAGGACTGCGGCTGGGCGCGCTAGCAACTATCACAGCATCGCCTTTGAAATAATCCAGGCGAGGGAT	2.63338	0.104638
D1073375	1073375	1A	110.786	DArT	TGCAGAGATGGTAGTCAGTTCTCATAAGCAATAACCTAATACTCCATATGATGTCTGCAAAAAGTTCGG	1.01056	0.314768
S1187863	1187863	1A	110.786	SNP	TGCAGCGTTCGCATCCTAGTTTGAATCCCACTACTAGCAGAATATTGTTCCTTTTTGTCCGATTTATTT	1.42837	0.23203
D992543	992543	1A	111.924	DArT	TGCAGAAGAAGAACCTGGAGGAGCCTCACTCTCGCGCCGAGGTAGATTAACCCGACCGAGATCGGAAGA	0.395938	0.529194
S992543a	992543	1A	111.924	SNP	TGCAGAAGAAGAACCTGGAGGAGCCTCACTCTCGCGCCGAGGTAGATTAACCCGACCGAGATCGGAAGA	0.118448	0.730724
D1219753	1219753	1A	112.575	DArT	TGCAGCGACTCATGACGACCCGTATGATCCATCACGTCGGTCAGACCACGACCGAGATCGGAAGAGCGG	1.05431	0.304516
D2277551	2277551	1A	113.255	DArT	TGCAGCAATTCATCGAACAGGTGGCGTGCGTCCTCCCCGCTGAGCTTCCCGAGATCGGAAGAGCGGTTC	1.74549	0.186445
D1090754	1090754	1A	114.263	DArT	TGCAGTGCACCGAGAGCATGTCTGAGGCCGATGACGGTATCTTGTCTCTCCGAGATCGGAAGAGCGGTT	0.35639	0.550518
S1020196a	1020196	1A	114.504	SNP	TGCAGTTCCACCGTGCCACCACCTCACAGGGAGCGGGTCAGCCACAACCTTGGGCTGGCCTTGGGTGTG	0.499735	0.479617
S1020196b	1020196	1A	114.504	SNP	TGCAGTTCCACCGTGCCACCACCTCACAGGGAGCGGGTCAGCCACAACCTTGGGCTGGCCTTGGGTGTG	0.445411	0.504522
S986360	986360	1A	114.528	SNP	TGCAGCGATCCGTACTAGTATGGTAGTACTGTGCAGGGTGCTGGAGTACGCCGATCTTCATGTATCTCT	1.25908	0.261826
S991415	991415	1A	115.363	SNP	TGCAGTTGCTCCTCTATGGCTCTTCCGCTCACGAGCAGGGCGGTGGGGACGGAGCGGAAAAGGAACAAC	1.59525	0.206578
S996221	996221	1A	115.363	SNP	TGCAGTTGCTCCTCTATGGCTCTTCCGCCCACGAGCAGGGCGGTGGGGACGGAGCGGAAAAGGAACAAG	1.55104	0.212982
D1102254	1102254	1A	117.573	DArT	TGCAGATCCAGGTTCATGCCCATGCCTAATTCCGTTCGCCGCTTCGGAAAGCTTCCACCTTTCGCCGTG	0.0567893	0.811644
D1379240	1379240	1A	118.138	DArT	TGCAGTTACTGCCTTGGAGCATCGCGATGACACGAACATCGCCCAACCATCCAAGCCCTGGACCTTCTT	0.860489	0.353602
D1204790	1204790	1A	118.138	DArT	TGCAGGAAAAAAAATACAATACAGCGTGTGTCAGCCACAGAAGTCGTTGCAAGCTCAAGGCCGAGATCG	1.50341	0.220147
S994242	994242	1A	118.138	SNP	TGCAGGAGCTCGTATCGGGCATTCACGTTGCAAGCTGCCATGAGAGCTGCTAGCTCGGGGAGAGGAGTC	0.811165	0.367776
S1124557	1124557	1A	118.392	SNP	TGCAGGTCGCGGGTTCTAATCGTCCGCGCTCGCTTTTTTCCGTTTCGGTTATTTATTCGTTCAATGCGC	0.242266	0.622574
D1124557	1124557	1A	118.392	DArT	TGCAGGTCGCGGGTTCTAATCGTCCGCGCTCGCTTTTTTCCGTTTCGGTTATTTATTCGTTCAATGCGC	5.73754	0.016606
D1220025	1220025	1A	119.683	DArT	TGCAGTCCTTCAGGCCCAGCACCAGCTAGCCACCTCTAGGCCCACCTAAACCCTAGGCCCAATTCCACC	2.2438	0.134151
S1075997	1075997	1A	119.683	SNP	TGCAGTTCTTGCTGTGTCTGTCGCATCACATCGTGTGTTCATCAGTGTACCCGAGATCGGAAGAGCGGT	0.417109	0.518383
S1862951	1862951	1A	120.003	SNP	TGCAGGTGTGATAACTGCGGAACCTCGGCGTCGATGGAGGGATCACTTCTCCGAGATCGGAAGAGCGGT	2.18969	0.138937
D1090273	1090273	1A	120.151	DArT	TGCAGAGACGGCCCCTCCCTCGCCCTCACCCTCTTCAACCGTGTCTGCCGAGAAGAAGCCGAGATCGGA	0.023419	0.878372
S979056a	979056	1A	120.151	SNP	TGCAGCCTTCGTGCGCTGGGAAGAAATTCTGTTGTGTCTCCCTGCTCCTTCTTCTTCTGTACTCCTCTT	0.52386	0.4692
S1090273	1090273	1A	120.151	SNP	TGCAGAGACGGCCCCTCCCTCGCCCTCACCCTCTTCAACCGTGTCTGCCGAGAAGAAGCCGAGATCGGA	1.43506	0.230941
S979056b	979056	1A	120.151	SNP	TGCAGCCTTCGTGCGCTGGGAAGAAATTCTGTTGTGTCTCCCTGCTCCTTCTTCTTCTGTACTCCTCTT	0.00694927	0.933563
D2290251	2290251	1A	120.831	DArT	TGCAGTCTTCGATGGCTACGCTCATCGACTGAAAACCTCATCAACAAGATCAAGGATTAAGCGCCGAGA	0.105682	0.745115
D989382	989382	1A	121.502	DArT	TGCAGCTCGTATTAATTGGAGCAGATAAGTGGGAGCATGGCCATGGGCGCCGAGATCGGAAGAGCGGTT	0.154051	0.694694
D3020618	3020618	1A	122.595	DArT	TGCAGCTAAGTTATGCAGATGATCCTGCTCTGCAACTTCCGAGATCGGAAGAGCGGTTCAGCAGGAATG	0.0597378	0.806911
D1086243	1086243	1A	123.346	DArT	TGCAGCGTCGCGGTGCTTCCAAATGAGCCACATAGTTAGGCTGATGATATACTAGATGCCTTTGCACAT	0.32843	0.566585
S1086243	1086243	1A	123.346	SNP	TGCAGCGTCGCGGTGCTTCCAAATGAGCCACATAGTTAGGCTGATGATATACTAGATGCCTTTGCACAT	0.0700463	0.791269
D993889	993889	1A	124.393	DArT	TGCAGAATTTTGTAACTCTAGATGGTTTATCTTACCGTGTAGGATGGGTGAAGCCACGAATCCTGATTG	1.41378	0.23443
S993889	993889	1A	124.393	SNP	TGCAGAATTTTGTAACTCTAGATGGTTTATCTTACCGTGTAGGATGGGTGAAGCCACGAATCCTGATTG	0.300925	0.583303
D1266903	1266903	1A	124.43	DArT	TGCAGAGACGGCCCCTCCTCGCCCTCACCCTCTTCAACCGTGTCTGCCGAGAAGAAGCCGAGATCGGAA	0.0199859	0.887576
D1213099	1213099	1A	124.43	DArT	TGCAGGCGTCGGTGTCTGGCGCACGGGCACGAGCGAGGGCGGCAAGGAAGCTGTTCAGGGCTTGGTCGG	0.554395	0.456527
D987095	987095	1A	125.54	DArT	TGCAGCTTCTGCCTGTGAGCGATGGCGATCTTGTACGAAGCTCGTCTGGCCCGAGATCGGAAGAGCGGT	0.162366	0.686988
S987095	987095	1A	125.54	SNP	TGCAGCTTCTGCCTGTGAGCGATGGCGATCTTGTACGAAGCTCGTCTGGCCCGAGATCGGAAGAGCGGT	0.0330306	0.855784
S3027132	3027132	1A	126.593	SNP	TGCAGTCCCTCCTCGCCGAGAAGGGCGCCGAGAAGAAGCACCCGAGATCGGAAGAGCGGTTCAGCAGGA	0.431809	0.511102
S1059739	1059739	1A	126.593	SNP	TGCAGTACTGGTAGTACGTAGTAGAGTACATGTTTGTTCCATGTATATGTACCGTGTCCTACGTGTCCG	0.199949	0.654762
S2261995	2261995	1A	126.917	SNP	TGCAGCTCCTACTCCAGTACCACACGCCCTGGCCTTCGTCCTCGTCGAGTCTTAGGGGGATGACTTCGA	0.521207	0.470327
D1213792	1213792	1A	132.28	DArT	TGCAGGCCCGATTGGATCTGAGGGAGAAGGACGCCCGTCGCGCGCCGACTGGCCGCAGGTGACAACCGA	0.20404	0.65148
D1111426	1111426	1A	134.639	DArT	TGCAGATCTTTTGTCAGAGAATGAAACTAATCTTTATTTATGCTATGGGTGGATTCAACCGAGATCGGA	0.0488065	0.825153
D1243032	1243032	1A	134.663	DArT	TGCAGACCTCCTCGTCGCCATGCCAAGCTGCTGCTGCCGCTGCTGCTTCACCGAGATCGGAAGAGCGGT	0.971879	0.324212
D983135	983135	1A	134.895	DArT	TGCAGTCTCCAGTTCAGTTAGTTGTCACAACAAGTAGTTTGGCATCACTATTAGAGTTAGATCTTGACC	0.460219	0.497521
D1011077	1011077	1A	134.895	DArT	TGCAGCTCTGGGCGCTCCGCATCCCCCGCGAGCTCGCCTCCGCCGTGACCCGCCTGTTTCGCTCCGAGA	0.335164	0.562634
S1011077	1011077	1A	134.895	SNP	TGCAGCTCTGGGCGCTCCGCATCCCCCGCGAGCTCGCCTCCGCCGTGACCCGCCTGTTTCGCTCCGAGA	0.596988	0.439729
D1012160	1012160	1A	135.132	DArT	TGCAGGGAGGCCTCGGGCGCCATGGCGGCGGGAGGAGGCGGCTTCGGCCTGATCTGGGCTTGGACGACG	1.18313	0.276719
D1069229	1069229	1A	135.132	DArT	TGCAGACCTGTGGGCCTCATGTGTAGATTTCTTTTTACAGTATTTTTGAGGTACCTTTTCAATCCGAGA	0.632153	0.426567
D2354508	2354508	1A	135.293	DArT	TGCAGTCTGGCATGGATCGAACCCGCCCTGGACGCAAGTTTCCGCCTCTGCTGCGGCCGAGATCGGAAG	0.23062	0.631064
S990671	990671	1A	135.787	SNP	TGCAGATCTAGGTTGTCCTGTGTTTTCTTGACGTGGTAATGATTCTTGAGTAGGTGCCCCTCTTTGCTT	1.35071	0.245154
S2308138	2308138	1A	135.787	SNP	TGCAGGGGGAGCGGCTGAAGATGGTTGCAGGCACAGGTGCTCAGCTAGGACGGGGCTATGCTTGGGGCT	1.05384	0.304624
D2276515	2276515	1A	135.804	DArT	TGCAGGAAGAGAACCAAACTACCACAGCGAGATGGGGAGGATCGAGCTTGAGAAAGGAAGCATGAGGAG	0.00551316	0.940811
D2295309	2295309	1A	136.265	DArT	TGCAGACGCGTTGAATCGATTCCTTGGTGCGCGGTGAGCGAGATGGTAGAGAAGCGCCAGGCCTCCGAG	0.0480708	0.826455
D1303300	1303300	1A	136.82	DArT	TGCAGGACCACCACCGCCGCCACTTGGAGCTTCCTCAACCTCACCGCCGAGATCGGAAGAGCGGGTCAG	0.565335	0.452119
S1199191	1199191	1A	136.881	SNP	TGCAGCTCGACGGGTGGCACAACAATGAACGAGAGACCATGAGAACACTGATGAGGCCATGGAGTGGAG	0.00101238	0.974617
D3024229	3024229	1A	137.796	DArT	TGCAGCTGTAAGTGCTACTGAAGTGCACATCAATGCCGAGATCGGAAGAGCGGTTCAGCAGGAATGCCG	0.673464	0.411846
D2336386	2336386	1A	139.086	DArT	TGCAGGATAGATCAAGCCCATGTGGATGAGGTCTCGACAAGTGGGCGGCGGCAGCCGAGATCGGAAGAG	0.452218	0.501283
S1005358	1005358	1A	139.086	SNP	TGCAGACCCTCAGCCCCTCCTCCCTTTACCCTGCATGCATATTGTAGGTATAAAATCTGCCTCAAACAC	0.76179	0.382769
S2259899	2259899	1A	139.086	SNP	TGCAGATCGAGAGAGGGTGAGATGAATAAGCCGTGCACGTAGATCGAACACGCCGACAGCGCAGGAGAG	1.94851	0.162747
D1010929	1010929	1A	139.995	DArT	TGCAGGAGGCAAGCTCCCTCGCCTGACTTTGGAACGGCCAGGTCCGTCCGAGATCGGAAGAGCGGTTCA	1.00148	0.316953
D1058211	1058211	1A	141.359	DArT	TGCAGTTTTTTTAGAAGGATAATATATTGTGGCTGAAGCAGGAGTTCCGTTCCATCTTATTGTCCGAGA	2.62405	0.105256
D1029102	1029102	1A	142.158	DArT	TGCAGCCGTGCCTGCTGCTTGCTGCTCCTGCCCATGCTACTTCGCCTGCTGCTGCTCCTTAGCGGCCGA	3.55578	0.0593386
D1116888	1116888	1A	142.158	DArT	TGCAGGGCACAGGCAGCAGAGGTGAGGCGTTGGGCCTGGAGATCGGGATGAGGCCGAGATCGGAAGAGC	1.72125	0.189532
D1131064	1131064	1A	142.158	DArT	TGCAGCCGCAATTGATTCAGGTCGTTCCTCTTCCCTACCCTCTAGCGACGCCGCCGACGGCAACACGGC	0.675451	0.411158
D1098630	1098630	1A	142.158	DArT	TGCAGCACCGCTGGCAGTCGCGTCTCGCACTACTGTGTGTCCGCTCTTGCAACGACCGAGATCGGAAGA	0.608165	0.43548
D1035228	1035228	1A	142.158	DArT	TGCAGGAACGTGGTACAACCAAAACCACATCAAATCGGGATGACTTCAGGAGGGCCATGCTACTCGCTG	0.482843	0.487137
D1115626	1115626	1A	142.158	DArT	TGCAGGCCACCGAGAACCTGGAGCAGGTGCTGGAGAGCGGATCCAGCGCCGAGATCGGAAGAGCGGTTC	0.283483	0.594427
D1230017	1230017	1A	143.109	DArT	TGCAGGCGGGCGTGCGGGGTCGTGCAGGGAGTGGCCAGGGCGCGCGAGCACAGCCACGGGGAGCCGAGA	1.43183	0.231466
D1103720	1103720	1A	143.109	DArT	TGCAGCGCTTCTGCATATTCTAGTACTTCAGCACGGACCCTTCTGGCTAACTCCGAGATCGGAAGAGCG	1.38782	0.238774
D977206	977206	1A	143.109	DArT	TGCAGGCTCACTATTCCACAGGGGTCCGAGCAATATGTTCATCATATCCTCAGCAACATCACCGAGATC	0.302973	0.582025
S1104397	1104397	1A	143.109	SNP	TGCAGTTGAACAAGTGCAGAGCGTACAGATTGATAGATGCATATGTATAAATTTTTTTTTTGCCCAAAA	0.907531	0.34077
D1307524	1307524	1A	143.586	DArT	TGCAGCAGCTAGCAGAGACAGAGGGCAACGACACACACATACGCGTACGCGTACGCCGAGATCGGAAGA	2.62535	0.105169
D1298628	1298628	1A	143.586	DArT	TGCAGCGCTCTTTCCCTTTCCCCTCCTTTCTCCTTCCCTTTCTCCTTCTCGCTCGCGACCACGGCCTCT	3.69843	0.0544637
D1231883	1231883	1A	143.586	DArT	TGCAGAAGGGCTAACGATGGTGGTTAGTCCAGCAATTGGCTGGGAGAGGATGGATTGTCGCACCGAGAT	4.35577	0.0368837
D3029421	3029421	1A	143.586	DArT	TGCAGCTGCTCTCCTCTGCTGCGGCCGACTTCGCGCTAGGCCGAGATCGGAAGAGCGGTTCAGCAGGAA	2.144	0.143128
D1207963	1207963	1A	143.712	DArT	TGCAGAGGCGAGCTAATAACCACAGTATGCACTAGTAGACTGCTGCGTACAGCCATCGGCATTACCTCG	1.04971	0.305573
S1070550	1070550	1A	143.712	SNP	TGCAGTCTTGGCTAGGGTTCATGCTCTTCTTGGCACGGGTATAGCTAGATCAAGTAATGTTCCGAGATC	0.504647	0.477465
D1036957	1036957	1A	144.787	DArT	TGCAGTCATCGCGGGCATTGCCTGTGGTCCGAGCTCTTCTACAGAGAGTGGACATTTGATATGAGAGCG	1.64018	0.200301
S3026844	3026844	1A	144.787	SNP	TGCAGCCGCAACCATCACGGCGCACTGCTGCCCTCCCCTGCTTGCCGAGATCGGAAGAGCGGTTCAGCA	1.57937	0.208852
D1288467	1288467	1A	145.445	DArT	TGCAGCTCGAGCTCCTTCGTCCATGTCTGTGTCGCCTCCGACCTCCTCGTGACCCCGCTGCCCCGAGAT	0.529188	0.466948
D1267991	1267991	1A	145.445	DArT	TGCAGCGGCTGTTTTAGAGGGCAACCAAGGCGAACATTCTGTCTCCCATTCCATTACGAGCTGCCCGAG	1.22703	0.267985
D3031661	3031661	1A	145.911	DArT	TGCAGCGTTGCAGCTGCTCTGCTCTCTTCAGGCGTGATGAAGGACTCCGAGATCGGAAGAGCGGTTCAG	2.77764	0.0955888
D1386596	1386596	1A	146.38	DArT	TGCAGTGGTTGGGGGCGCGGGGGAGCTTGAGGGTGAGAGCACCTTCCTCCATGGCGGAGGGGAAGCTTC	0.210959	0.646017
D1220318	1220318	1A	147.101	DArT	TGCAGTTGGATCTAACGCTGAGCCTGAGTGCCAGCTTGTCTGGCATGCAGACTTTCCGAGATCGGAAGA	0.0183401	0.892275
D2303550	2303550	1A	147.101	DArT	TGCAGTACACCTAGAACGAGCTGCTAAGGTGGCGTCGCAGCCCATCGTCGACACGGACCGCAGCGTCTA	0.0936266	0.759616
D1119993	1119993	1A	147.101	DArT	TGCAGCAGTTCACATGAAGGAAGAGCGACGGGGAGGCATGGGCGAGGAGGTGGACACCGAGATCGGAAG	0.21637	0.64182
D1246643	1246643	1A	147.101	DArT	TGCAGGCCTCGGGCCGTCCTCGCAGCTGCGCCAAGCCGTTGCAGTGACCGAGATCGGAAGAGCGGTTCA	0.0153288	0.901466
D1105832	1105832	1A	147.101	DArT	TGCAGAAGTTACAGAACACATCTTGATCTACTCCGATTATGTTGCATGCAAAGTTTAATCAACACAAAC	6.69177	0.00968587
D1247891	1247891	1A	147.101	DArT	TGCAGGATAGCTCCTGCGGCTCGGACTAGAATCCTCAACTAGTTTGATGTAAAACACTCCGAGATCGGA	0.0129065	0.909549
D1218089	1218089	1A	147.101	DArT	TGCAGCGGCTGTTGGATCCACGGATGACGGTGGTTGCGGCATGTTCTTGCTCGGTCAAAAGACCCGAGA	0.141685	0.706611
D1088137	1088137	1A	147.101	DArT	TGCAGACGCGAGAGCGAGAGTGAGGGCACATGGTTTGTGACTGTCTCTCCGTACGCGTGGTTTGATTCC	2.79309	0.0946715
D2328274	2328274	1A	147.101	DArT	TGCAGGTGAAGACCAACAGAGCAGCTTCGCTCGAGGCGGAGGCGAGACGAGCCATAGTCGCCCGAGATC	2.39803	0.121488
D2275930	2275930	1A	147.101	DArT	TGCAGTATCCCCTTAAACATCATCAAGATCATCTCGACTTCCCCTTGAAGTAGTTGTCCCGAGATCGGA	0.221986	0.637531
S2328274	2328274	1A	147.101	SNP	TGCAGGTGAAGACCAACAGAGCAGCTTCGCTCGAGGCGGAGGCGAGACGAGCCATAGTCGCCCGAGATC	0.660767	0.416289
D1124410	1124410	1A	147.558	DArT	TGCAGAGTGCCTGCCTGTAGGAGGTGGGTGAGGGGCCAGCCGAGTCTCCCGACGAGGGGCCGAGATCGG	0.0191246	0.89001
D1047133	1047133	1A	147.763	DArT	TGCAGGTGCTGTTGCACAATGCACAATGCACAATGTCTAATGCTCATTGGTTATCAAAAAGTTAGACGT	6.36063	0.011668
D3034070	3034070	1A	148.13	DArT	TGCAGCTGCTCCCTGGGCTGTGTCCCCGCCATTGATCCCGAGATCGGAAGAGCGGTTCAGCAGGAATGC	1.7234	0.189256
D3025982	3025982	1A	148.13	DArT	TGCAGAACAAAAAAAACGTCTATGGGCCGAATCTGGCCGAGATCGGAAGAGCGGTTCAGCAGGAATGCC	2.55918	0.109656
D3024924	3024924	1A	148.13	DArT	TGCAGCCTCCCGTCCGCGCCATTTCTTGCTGGACCTTGCCGAGATCGGAAGAGCGGTTCAGCAGGAATG	1.82621	0.176576
D1069488	1069488	1A	148.25	DArT	TGCAGTCGTGTCCAGAAAATCCGCCGTCGTTCGCTTCTTCACCTTCGTCAATATGATCCAGCCGAGATC	1.54815	0.213408
D2371213	2371213	1A	148.254	DArT	TGCAGATGATCCAATTAGGACATGTTCAGAAACTACATCATTCCATCCGAGATCGGAAGAGCGGTTCAA	0.0246981	0.875122
D1034138	1034138	1A	148.26	DArT	TGCAGTATTACATTTTCTAATACTTCCCAATCCTTGCATGTTCATTGCGCAAGAGTATATCTTCACCAT	3.41547	0.0645881
D1107411	1107411	1A	148.265	DArT	TGCAGCCGCCATGTATTTTTGAACTGTACATGGCTTATTTTGTAATGTATTTTTTGAACTAAGAGGTGT	0.950513	0.329589
D1102942	1102942	1A	148.272	DArT	TGCAGGTGCCAGTTAGCGCTAGCGGTGCTAACTGCTTCGTGCGCATGCCAGCAGGCAGTAGCCCTTCCG	0.240709	0.623695
S1216733	1216733	1A	148.432	SNP	TGCAGGAGTGCAGGACACGGTTGTACAGATGTGAAACGGAGGGCATCTTATCTGCCATCTCATGGGGAG	0.0214261	0.883624
D1100808	1100808	1A	148.448	DArT	TGCAGGTTCCCGAACAGACCTCACACGTGCGGATACCCTGGGCACTCACGGCCTGGATTACGCACTGAA	2.86991	0.0902497
S978646	978646	1A	149.374	SNP	TGCAGGGGGAATGGGGGATGGCCGTGCACAGGAGCAAGGCGGAAACGGCCTGCGCGGACCCAGCAACCC	1.95766	0.161764
S1141154	1141154	1A	149.374	SNP	TGCAGGGGAATCCAGTTCCCAGGTGAACCTTCTCCAAATCCCGCCTTAACTACTACATCATGATCCTTT	0.77559	0.378493
D2277764	2277764	1A	149.666	DArT	TGCAGTCCTCACCAATTGTCGCCGTCGGACACGAAGAAGCACCATCGCTCATGAGGGCTTTCAGATTCG	0.583877	0.444797
D1228542	1228542	1A	149.913	DArT	TGCAGGAGCTCGCTGCAAGGCATGGCGAGGCGGCGCTGCATTTTTGGGGCTCCGAGATCGGAAGAGCGG	1.62985	0.201723
D1241312	1241312	1A	150.498	DArT	TGCAGGTTATGGAAACCAGGGCTATGGTTATGGTGGATATGGAGGAGATGCATCATATGGTAATCATGG	2.00538	0.156742
D1091122	1091122	1A	151.661	DArT	TGCAGGCAGACGACGACGGAAGAGCGGGTGAGCACGGGGAAGGAGAAACGGAAAGAGATGACCGAGAAG	2.46861	0.116141
D1102694	1102694	1A	151.661	DArT	TGCAGAGGACGAACCAGTCCCCGTTTTCACCACCACCGCCTCCGCCACTCACCTCCTCACCCGTCCGTC	1.71449	0.190404
S1011115	1011115	1A	151.661	SNP	TGCAGCTCACCTCACCGCGCCGCAGCTCGCCCCTGCCCTCCGCGGCCGCCGCGCCCGAGATCGGAAGAG	5.07374	0.0242909
D2290918	2290918	1A	152.337	DArT	TGCAGGGATTCATCGTCTCATCTACTCGATAGGTTCAGTGGGTTCGCTGCTCGTCCGAGATCGGAAGAG	1.26193	0.261285
S3028513	3028513	1A	152.725	SNP	TGCAGCCTCTGCCGTCGCCAGGAGTGAACGCCAACCCGAGATCGGAAGAGCGGTTCAGCAGGAATGCCG	1.42704	0.232249
S2279310	2279310	1A	152.725	SNP	TGCAGTTTTCCGATCGGATATGTCAGCGGCGTCGAGGACCATGCATGGATCGTTTAATGGTGATTGATT	1.40543	0.235817
S2277135	2277135	1A	152.725	SNP	TGCAGCAAATTAGGTGGTCGATTTTGAGATGTAGCTTTCGGTCATGGATAATTAGGGGCGAATCAGTGA	7.68174	0.00557824
S995021	995021	1A	152.725	SNP	TGCAGCTGCCTGCTCACCCTCACGATGTTCACCTGCACCACCGTCCAAATGCATGCATATAGTACCAAC	1.78142	0.181976
D1091566	1091566	1A	153.335	DArT	TGCAGTACTAGAAGGGCCAGCGGCGGCATGCAAATTGGATGACGCAGTAAGCGTTCGGAGACCGAGATC	2.89209	0.0890154
D1094105	1094105	1A	153.653	DArT	TGCAGGGGAAGGAGAAGGCGGCGACTGGACACCCGCTGCTGCGGGTGCTGAGGCGAGACAAATACACGC	2.14026	0.143478
D1124420	1124420	1A	153.767	DArT	TGCAGAGCGGCGCACACCTGAGCCGCCGCTTCTTCCTTGTCTCCGTCCAGCCTTCCCCTCAGGACCCGA	4.51161	0.0336655
D1769781	1769781	1A	153.767	DArT	TGCAGTTTAAGAAGGCCTCGCCGAGCGCAGCGGCAACGGAAGCATCTTGGTCGGACCGAGATCGGAAGA	0.625915	0.428858
D2308507	2308507	1A	153.767	DArT	TGCAGCTTACCGTCTCTGTTCCTCGAGGAGCTCGACCTAGCCCAAGCTCCCCACGCCATCAACGGCTCC	0.062993	0.801826
D1218701	1218701	1A	153.767	DArT	TGCAGAAAAGGAAGATGGGTGACAAGTGTAGTGTGGTAGCTCAACGAAACCTCACCAGATGCAAATAGC	0.22855	0.632601
S1129025	1129025	1A	153.767	SNP	TGCAGCTTGGAGCACGGCGAGTATTTCTCATGGCGTACGTATGGCATGGTAAAACGTCGTCGGGACGCG	3.29311	0.069571
S1218701	1218701	1A	153.767	SNP	TGCAGAAAAGGAAGATGGGTGACAAGTGTAGTGTGGTAGCTCAACGAAACCTCACCAGATGCAAATAGC	3.0256	0.0819601
D1121826	1121826	1A	154.377	DArT	TGCAGCGCCGAAGGCGGCCCAGCCTAGTTTCCCGCTCAGCCAGGAGGGCCGAGATCGGAAGAGCGGTTC	3.78795	0.0516229
D1380604	1380604	1A	154.377	DArT	TGCAGGGAAATTCAGATCTCAACCCGATTCAGCTCACGGTGGCCCAATCTTGCTGGCTTGGAAGGTAGG	1.84472	0.174399
D2281630	2281630	1A	154.583	DArT	TGCAGCGGCGTGTTGGCTCGTAGCCTGGTGTAGCCGTACAGCTCGATGTCGTTCGGCACGGGAGGTATC	3.1797	0.0745583
D1136376	1136376	1A	154.807	DArT	TGCAGATCTCGCATCAGTCCTTCCAATAGAGATCTTCCACAGTAAGGAAGCAATGCGGCAGGGAGGGAA	1.7063	0.191465
D1764604	1764604	1A	154.82	DArT	TGCAGTTGGACGTGTTGATGTGGTCGCCATTGGTGCGGAAGCTCGTGTACATGGGGGAGAAGTACGTGA	0.650661	0.419877
D1138246	1138246	1A	154.82	DArT	TGCAGTCGTGTCCAGAAAATCCGCCGTCGTTCGCTTCTTCACCTTCGTCCATTGGATCCAGCCGAGATC	2.12584	0.144833
D1218472	1218472	1A	154.82	DArT	TGCAGCAGTAGCACCTGAAGAATCACCTCGGCCTCATTGCTTGCTTCCAGGATACTGAGGCTACGCCTG	4.26876	0.0388193
S2282340	2282340	1A	154.82	SNP	TGCAGCGAGCGCGATCTGCGAGTAGACGGCGCCGAGGTTGAAGAGCACGGCGGCCCTCTCGAGATGAAC	3.32548	0.068214
S998279	998279	1A	154.82	SNP	TGCAGGCGTCCATATGGAGCAAGGACGCGAAGTTCTTGTTCGGCGAGATCCTGGCGGCGACGGAGCACT	2.40894	0.120644
S1093499	1093499	1A	154.82	SNP	TGCAGTAGTTAATTACACGCACGGACGCCATGCATGTACACGTCTGTCTCACGAAATTGCAACGTCGCA	1.75224	0.185595
D1124870	1124870	1A	154.827	DArT	TGCAGTCTGGCCCAACATGCACAGGAGAGGGGCTGGGCGCTGCTCACCATGGGCCATGGCCCGAGATCG	4.25546	0.0391244
S3064878	3064878	1A	154.844	SNP	TGCAGTGGAGCTTGTGTCGAAGGCGAGCTCGAGGTCCGTCCACCACGTGGAGTACCTCCCGAGATCGGA	3.98935	0.0457887
D1287579	1287579	1A	155.256	DArT	TGCAGTTCCAGCAGAGATGGACGAGCTCCTGGATCCGCCCGCCTCCGCCAGTCCCTGACCTCACCGAGA	2.57985	0.108232
D1081533	1081533	1A	155.366	DArT	TGCAGCGGTGATGGCGAGTTTCTGCATCAGACGGCGGCCTTACGTGCTCACCGAGATCGGAAGAGCGGT	2.16525	0.141162
D1080212	1080212	1A	155.366	DArT	TGCAGATCTACCGACTTCTGCACAACAGTCCTGCCGATGGGTGCCCCCTGCTCCTGGGCACCTGCGAGT	1.30575	0.253166
D1090724	1090724	1A	155.366	DArT	TGCAGCGAGATAAACACGCCGTTGCCGAGGGGATTTGCCCAGTGGCACCCTCCGAGATCGGAAGAGCGG	0.00245905	0.96045
S995045	995045	1A	155.366	SNP	TGCAGCTCCCGTCCCCGAATTCGTCCCCTCCCAGTCCCAGGCCAGGCCAGAATCCCGAAATCCGAGATC	3.48669	0.0618641
D1125251	1125251	1A	155.918	DArT	TGCAGGTCACAGCCTCCTTCAGCAACAGGCCGATGCTGCCGTGACCATCCATGGCGGCGAGTAAACCCG	2.29854	0.129496
D1113511	1113511	1A	155.918	DArT	TGCAGATGGATGGCACAACGGCGCTTGTGCAAGCAAAAGAGGAGGAGGCGGCCAGCAACATACGGGGCA	1.77899	0.182273
D1109543	1109543	1A	155.918	DArT	TGCAGGACAGGCAACGACCCCGCTTGTTGTAGCACCTGGGACACAGAGACACGTGGTGATCCGTTAGTG	1.59617	0.206447
D994564	994564	1A	155.918	DArT	TGCAGAGCATCGTCGGTGGAGCAATGAAGCATGACTAGTGATGTTGGTGAATTACACGCTCGTCACCGA	3.32456	0.0682521
D1060118	1060118	1A	155.918	DArT	TGCAGATTTCTCAGAGGAGATCCAGTTCCTCGGCTTCCTGACCAACGACCAGCCATGGTGCCTATTGTA	0.0482787	0.826086
D981494	981494	1A	155.918	DArT	TGCAGTGCTGCGTGAGGCGGCAAGGTCGTGTGATACAACAAGCACGTGTACGGATGGAGCAAGACCAGA	0.465875	0.494891
S981494	981494	1A	155.918	SNP	TGCAGTGCTGCGTGAGGCGGCAAGGTCGTGTGATACAACAAGCACGTGTACGGATGGAGCAAGACCAGA	0.00706697	0.933005
S1030021	1030021	1A	155.918	SNP	TGCAGCGCCCAATTGGGCCGACCCAAGAACTAAAAGCGTGGAAAAATCGCAAAAAAATAAGCTCTCCGA	2.56881	0.10899
S1094246	1094246	1A	155.918	SNP	TGCAGAAACACCACACGATCTGAAAAAACCGACAGAACATGTCGTCGGAGAAGCAGGAGACGGCGGCGG	2.68784	0.101117
S1073500	1073500	1A	155.918	SNP	TGCAGAAATATTTAGGTCTTCTTGGATCTCAATCCAAAAGCGTACGGAGGGAGGAGGATTTGATTTGGA	4.70378	0.0300963
S1020599	1020599	1A	155.918	SNP	TGCAGCGAATGAAGTTATTGTCATCGCTATCATCTTTAGTACCGTAACTAGCAAGACGATTAGCTACCG	0.471609	0.492248
S2261700	2261700	1A	156.459	SNP	TGCAGCAAACAGCTAGGGATTGGAGGTTGGATCGAGCAGCGGTGTGTCACCATGGGGTGGAAGCAGGCG	0.716109	0.397423
S1098532	1098532	1A	156.632	SNP	TGCAGGAGTACGGCGCGCACTCGGGGATCTTTGAGGGTATCGCGGACTACGTGCGGCTCAAGGCCGAGA	0.139135	0.709142
D1243040	1243040	1A	156.942	DArT	TGCAGCCAGCTGCTTATCCTCCTCATCACCACCTCCCTGACTGCTGTCAGATTCCGAGATCGGAAGAGC	0.0780382	0.779974
D1076929	1076929	1A	157.5	DArT	TGCAGATCAGGCACTTATACGGGTCTCTGCAATCAGCCTTGTTGTGGCCCTTCTCCAAGCATTTGTGAT	1.73045	0.188353
S1054139	1054139	1A	157.5	SNP	TGCAGATTTAATTTAAATCTGCCTCAGTTAAATGATCATGCTGCACTGAACGACCTCAATTATAGTTCA	1.87761	0.170606
S990047	990047	1A	157.633	SNP	TGCAGCAGTATAGGCAGAGCAGCGACAGTAGGCAGCGAGCAGCATCGGCAATGGGGAAGCAGGGGCAGC	3.08296	0.0791164
D1121642	1121642	1A	157.633	DArT	TGCAGGCCAACTCTTGGTAGATTTCCAATGTGCTGCTGGCCTCTGAATTTTTTCTGTCGTGTAGCCGCT	0.150028	0.698508
S1216417	1216417	1A	157.979	SNP	TGCAGCTTCATGTGACAAACAGTAGTACGAAAGTAGTACCTTAGTTGATCTTGACATGAGCACTCAACT	1.09363	0.295669
D1103933	1103933	1A	158.328	DArT	TGCAGGTCCTCTGCTCTGGCTTGTAGAAGAAAGAGCAGCGCCATGTCCCTGGGGCGTGCTGATGCTCGC	0.0651505	0.798533
S1127204	1127204	1A	158.565	SNP	TGCAGAAATTTTTGGGTGTACATCTGTACACCCATGCCCCATGCTGGATCCGCCCTGACATTTAGGAAG	1.41333	0.234504
S1094412	1094412	1A	158.645	SNP	TGCAGATGTATACGCGTACGTGTGGCGCGTTCACGTAGACATCTTATGACCGAGATCGGAAGAGCGGTT	1.77992	0.182159
D1117828	1117828	1A	159.043	DArT	TGCAGTTATCCATGGTGGCCTACGCCGCGGGTGCAAGGAGGGACATTTCGCCGAGATCGGAAGAGCGGT	1.58158	0.208534
S1060723	1060723	1A	159.043	SNP	TGCAGCAGCAGCAGCAGAGATTCGTGCCACCGCGTAAGAATCAATCAGCGGTTCGGAGGGAACAGTGCG	1.57142	0.210001
D1136637	1136637	1A	159.043	DArT	TGCAGAGGGAGGGAGAGTCGCCGCCTATTAATACGCGGCCTCCTCAGCCCCGAGATCGGAAGAGCGGTT	1.79553	0.180254
D1249801	1249801	1A	159.043	DArT	TGCAGAAGACCACATCGGAGCCATGGCGACAGGAAGCAGAGGGGGTCGTCGCGGCGGGGCTCCTTGCGA	3.88192	0.0488088
S1161269	1161269	1A	159.608	SNP	TGCAGCAGGGCACCTTGTTTCTCAGGTCGCCGATTATAGCACAGTTTTGTCATCTGTGGTCTTGCCAAT	1.46073	0.226814
D1104242	1104242	1A	159.608	DArT	TGCAGACTTGCACTAGCACCCTACTAGCCACAAGCATGTCGCCGCAGTGCGCCGATTGGGCCGAGATCG	0.795071	0.372571
D1863396	1863396	1A	159.608	DArT	TGCAGAGGAGACGAAGCGTGAAGGCGCCGTGGTTGTGAATATGCATTCTTTCCTCCAACCACCGAGATC	1.50871	0.219335
S2280853	2280853	1A	159.704	SNP	TGCAGGGGAGGATGGAGGGAGAGCGCACTGTGGTTAGAGGCCGCGTCGGAGATGAGGAGGTCAGCTTGC	2.17286	0.140465
S1127911	1127911	1A	159.704	SNP	TGCAGTGCTTGCTGGTTGCATTCTCGCGTCTGATTTTGCTGCATAATGGTTGATCGGTCAGGAGGATGT	2.7036	0.100122
D1150727	1150727	1A	159.734	DArT	TGCAGGGAGCGGGCGGCGGCCATGGTGCTCGGGAAGGCGCGGGGAGGAGAGGGGAGGAGGCTGCTAAGG	4.1966	0.0405051
S996713	996713	1A	159.745	SNP	TGCAGCCCCCACTGCCATACGTGCGCCACCTCGTGGTACAGCACCCCGTCCACCTGCTCCTTGAGGTTG	0.342414	0.558439
S1002101	1002101	1A	160.797	SNP	TGCAGTCGTGCCTGAACCTCCATGGCGCGCCGCCCCAAGCTCCGCCACCAGTCGCCTCAACCTCCAGGT	2.46018	0.116765
D998710	998710	1A	160.978	DArT	TGCAGATTGGGCAACGTGATGTTGATTCTAATTAGAGCGTCTAATTTTCTAGGCCGAGATCGGAAGAGC	0.597869	0.439392
D1094128	1094128	1A	161.33	DArT	TGCAGAGAATACAACTGTGCTATGGCGGATCACGCAATTGTGGTGGCGGACTGATCGCATCCTCCGCCA	4.25153	0.039215
S3064385	3064385	1A	161.33	SNP	TGCAGACCGCAGCAAGAAAAGCTATCCTCGATGGTTCCCAACTCCGAGATCGGAAGAGCGGTTCAGCAG	0.08101	0.775933
D2294995	2294995	1A	161.38	DArT	TGCAGTCGCCTCCAGCCATCGCGCAAGGCCTCGAAGTTGGTGTGGATCCCCGAGATCGGAAGAGCGGTT	1.8935	0.168807
D1108912	1108912	1A	161.38	DArT	TGCAGTGCTCACGGTCACAGAGGTGACGCTTCCGCACCACGAAGATCCAGGGACCATCCCCTGGTAGCA	1.93838	0.163845
D1125883	1125883	1A	161.38	DArT	TGCAGTCCATCCACTCTCTCCAAAGTCCAAAGCAGACGAGACGCAACACCGCGCACAGGAAAGGCGTAC	2.38059	0.122851
S1695844	1695844	1A	161.877	SNP	TGCAGTGCCTTGGTCCTGATTTCCTCGGAGGTGGGTTGCGCCGCCACGGCGGACTGGTCGTCGACCCTC	1.96418	0.161067
D1067570	1067570	1A	162.277	DArT	TGCAGTATATGGTTTCTCGGCAGTTTTAGTTTCCCCTAAAAAATGATACCAGTTTGTTTATGTTGATAC	0.251992	0.615676
D1267529	1267529	1A	162.352	DArT	TGCAGCGTGCACTGTCTCCAATCAATTATGTGCTAGTACAAAGCTCCAAACCGAGATCGGAAGAGCGGT	1.51217	0.218808
D1072574	1072574	1A	162.352	DArT	TGCAGTCTCTGCATAATTGATAAAATTGTAGGCAGGGAAAAAACATGCATTGGGCTGAAACCACTGGAA	0.0541767	0.815949
D1008166	1008166	1A	162.352	DArT	TGCAGGGGCGCGCGGGAGGAGCACGAGCGAGCAGCAGCGGGTGGCAGGTGTCGGGGCAGTCCCTCGGCT	1.29082	0.255896
D1252854	1252854	1A	162.824	DArT	TGCAGGGAGCTCGGGGTCGCGGGGGAGAGAGCGCGTGACGGCGGCCTGGAGACGCGAGGGCGACCGAGA	0.234949	0.627878
S1126809	1126809	1A	163.019	SNP	TGCAGTGAAAAGGAAACCAGAGAACGATGCCCTCCTAGAACACACTCCAAGGATCCCCACCGAGATGTA	1.661	0.197469
D1095105	1095105	1A	163.217	DArT	TGCAGACGGAGCGGAAGGTGGCAACTCCCATGACGGCATCGCGCGTCCTCCGAGATCGGAAGAGCGGTT	1.72432	0.189138
D1090884	1090884	1A	163.217	DArT	TGCAGAGGGAGGGAGAGTCGCCGCCTATTAATACGCGGCCTCCTCAGCCTCGGTCTCCTCTCCTTCCGA	1.07807	0.299129
D1268112	1268112	1A	164.311	DArT	TGCAGACTAAAATTCATTTGAAAATAGCAACTTGGACATGTGTTCATTGTCAGCCCGAGATCGGAAGAG	0.00467801	0.94547
S1127111	1127111	1A	164.311	SNP	TGCAGAAGATGGCATGGGGCGAGTGGATTTATAGTGTGCACTAATGTACGTCGGATTGGATCAATCAGT	3.88236	0.0487958
S984424	984424	1A	164.311	SNP	TGCAGAGAACCTCTGACGACTGAAGGTGAAACGCCAGTACACCAATTGTTTCTTGCGCAACGGCCGAGA	4.09386	0.0430391
D2282386	2282386	1A	164.639	DArT	TGCAGCAACCAGCAGTAGCTCGACCGCTGCGCATGACCCTGCGGGATGGTCACCGAGATCGGAAGAGCG	0.039784	0.841903
D1237897	1237897	1A	164.773	DArT	TGCAGACTTCATCCTCTGCATCGGAGGCACTACCTGTGTTCACATCTACAGCAGAGCAGTCGGCATCCT	0.418789	0.517542
D2253454	2253454	1A	164.773	DArT	TGCAGCCCTTGTTCTTCTTCGAAGACACATGCATTCTGCTAAACCCGAGCTGCCACCCCAATTCTTCCC	3.32652	0.0681708
S1862816	1862816	1A	164.773	SNP	TGCAGCGGGGAAGTTGGGACCGTTCGATAGGCTGGATCGCAAGGCTGGCTAGGCGGCCTAAATTCAGCA	0.952562	0.329068
D1114966	1114966	1A	165.29	DArT	TGCAGGCACGGGAAACAACGGGGATCCACCAGATCTGACGAGGCAATCCGAGATCGGAAGAGCGGTTCA	5.19771	0.0226166
S1090469	1090469	1A	166.274	SNP	TGCAGCCGTGAGTTTCCTTCTGATGACGAGTCCTCACGATCCCTGTCCCAGGCCCCCGAGATCGGAAGA	0.216327	0.641853
S1087379	1087379	1A	166.5	SNP	TGCAGGCCTTTCTATTTCTATTTGCGGACTTGGTACAGTTTGCTTATGTTTTCTAAAAAGAACTGCTTG	0.779088	0.37742
S1311185	1311185	1A	167.913	SNP	TGCAGGTGTTGCTGGCTTGCTGCTAATTCTTACCGTGCGAACTCGATGTCGATGATGCCGAGATCGGAA	1.01231	0.314351
D1009707	1009707	1A	169.433	DArT	TGCAGCTGTTCACGGAACACCCTCAGTATGTCGGCGAACGTGACGATCCCGAGATCGGAAGAGCGGTTC	1.61397	0.203935
D3023252	3023252	1A	170.034	DArT	TGCAGCCCAGCCCATCTTCCCCCGTAGCCCACTAGACCGAGATCGGAAGAGCGGTTCAGCAGGAATGCC	3.13436	0.0766583
D2276501	2276501	1A	170.034	DArT	TGCAGCTAGGCTGCATGGTCGATCGGATACTTGTTTCCGAAGATACGAATAAAAAGCCGAGATCGGAAG	0.0406981	0.840122
D1036763	1036763	1A	170.034	DArT	TGCAGTCATCGCGGGCATTGCCTGTGGTACGAGCTCTTCTACATAGAGTGGACATTTGATATGAGAGCG	0.957711	0.327764
D1281168	1281168	1A	170.034	DArT	TGCAGCCCCCAAAGCTCCTCCTACCTCGTCCTCTAGCTCCTGGGTCGTCGCTCCCGTCCACCACCGAGA	0.373671	0.54101
D1233486	1233486	1A	170.034	DArT	TGCAGGAGCTTCGCCACCACCAATCTGGTAGGAGTCGCCATCCTCGTCCTAGAGCCGAGATCGGAAGAG	0.195733	0.658187
D1257527	1257527	1A	170.034	DArT	TGCAGTTATAGACCCAGGGGATGAGGTTCTCCTCTTTGACCCGGCTTACGAAACGTATCAAACATGCAT	0.289402	0.590604
D1080160	1080160	1A	170.034	DArT	TGCAGTAGAACGGAATATGCTTTCCAGAGGGGAAACATATTTTGAGTAAAAGGAAGGAGAAATACGCTT	2.08956	0.148308
D1191576	1191576	1A	170.034	DArT	TGCAGCAAGAAACGCGATGACAAATGTGAGCAGCGAGCTTGCAAGCAGTAACGGAGCACAATTCAGGGT	1.08515	0.297547
S1003773	1003773	1A	170.034	SNP	TGCAGCCCTCCTCGTCCAGGAGCTCCACGAGGGGAGGAGAAACAGCGCCTGAGCGCTCCTCCTCGCGAT	2.63341	0.104637
S1089513	1089513	1A	170.034	SNP	TGCAGGGGTGTCCCGTCAGGAAATTTAGGGGTGTCCCATTCTTCGTGGGCTCTCTATGTATAAGGTAAA	2.3004	0.12934
D1718719	1718719	1A	170.034	DArT	TGCAGCGTCCTCCCCTGCACGCACGCACGCACGCAGGTGCCCATCGCCGAGATCGGAAGAGCGGGTCAG	1.83006	0.176121
D1688356	1688356	1A	170.058	DArT	TGCAGTGCCAAAGGCGGCCCAGCCTAGTTTCCCGCTCAGCCAGGAGGGCCGAGATCGGAAGAGCGGGTC	3.97391	0.0462103
D1101248	1101248	1A	170.118	DArT	TGCAGTGCATACGATGTTTGCGGCAAACTTGTGCATTTGCACAACCTGGTGCCCCAAACATGGCAAATG	2.55019	0.110281
S982624	982624	1A	170.551	SNP	TGCAGAGTCGTCTCTCAAGTCTGAAGAGTACAAGATGTTTATGAAATGTTCAGGGCCACACCAACTCCC	0.0988884	0.753168
S1073298	1073298	1A	170.655	SNP	TGCAGATGATCGTGTGGGAGATAAGCTGGAGTCGGTAGTGAAAATGGGTTGATGTGTCAGCCGTTTTCC	0.0599494	0.806576
D1159507	1159507	1A	170.738	DArT	TGCAGCGGAAAGTATCGGTAACGCGCGAGGACTGGTGAAATTTGAACGTTTGAAATGCCTCCCGAGATC	2.63448	0.104566
D3025868	3025868	1A	170.973	DArT	TGCAGGATTCCTCCTCCTGGTCCCAGCAGCTCCTCGACGCCGAGATCGGAAGAGCGGTTCAGCAGGAAT	2.65781	0.103042
D1284005	1284005	1A	171.423	DArT	TGCAGCAAGATGGGCTTCTACATGTTCAGTGGACAAGTATGGGGGATGGGGAGCTGGATGCCGAGATCG	1.44201	0.229814
D2306020	2306020	1A	172.075	DArT	TGCAGCTGTATATATGGCGAGGGACCATCGACCAAATCAAATCGGACGATTGCCGAGATCGGAAGAGCG	0.28221	0.595256
S1009948	1009948	1A	172.4	SNP	TGCAGCCGCTCGCGTCCACCCGCCACAGAGCCTCCCCGCTCGTGCCCAGTGTGCTACGTGAGCCCGCTA	0.948376	0.330133
S1072196	1072196	1A	172.4	SNP	TGCAGCAAACATCTCGTCTCAATCCCCGCGGATAAATACGCCCGCGTACAACTCACCTTCCCGTTCCCC	6.92395	0.00850491
D1068263	1068263	1A	172.441	DArT	TGCAGAATCTATCTACAGAAGGAAAAGGAGGGTTCCTGCGACCGCTGCCAAAGGAAAAGAAGCGACCCG	0.0961183	0.756539
D981803	981803	1A	172.537	DArT	TGCAGGTCGGATCTGGTGGGATCCCCTACTCCTCCACCCCAGCGAGAAGGCCGAGATCGGAAGAGCGGT	3.04473	0.0809995
D1092152	1092152	1A	173.435	DArT	TGCAGCGGGGCTGTTGGGTCGGCGCGAGAGGCCCAGTGAGAGGAGGTCTATCAGGCCGAGATCGGAAGA	3.56041	0.0591733
S984013	984013	1A	173.563	SNP	TGCAGCCCCCGCGACAGGGGATTAATTGGAGCACTGGCTAATGGTGGTACTACATCATCCGTTTGTCAG	3.43933	0.0636616
D1151824	1151824	1A	173.866	DArT	TGCAGTCCGTTGGCGCGGCGGCACGGGGCCGCGGGAGGGGAGCAGGGCCGCGGCCGAGATCGGAAGAGC	0.744187	0.388323
D1211651	1211651	1A	174.281	DArT	TGCAGTGCAAGTACAGTGGCGGCACGGGGCAAGTGCCCGCGCCCGTCCGTCCGAGATCGGAAGAGCGGT	0.176477	0.674418
D2275619	2275619	1A	174.726	DArT	TGCAGGTCACCCCGATTGGTCAAACGAGTGCAGGATCGATAGGGGTTCTTGGGAGGCAAGTGGCGCGGC	3.24722	0.0715445
D1103255	1103255	1A	174.726	DArT	TGCAGGTCCAGCCGACCCCCCTCCTAATCCCTCTCTAGGCCCATTTCCTTCCCCGCAGCCCACCTGGAT	1.29875	0.254441
D3027213	3027213	1A	174.726	DArT	TGCAGAACTTGGCGCGGTGAAAGAGAAGGCTCATTGCTCCGAGATCGGAAGAGCGGTTCAGCAGGAATG	1.66816	0.196505
D1077686	1077686	1A	174.726	DArT	TGCAGGCAGACGACGACGGAAGAGCAGGTGAGCACGGGGAAGGAAAAACGGAAAGAGACGACCGAGGAG	2.41876	0.11989
D1216560	1216560	1A	174.726	DArT	TGCAGTCTACACTCGTTTACAGCTAGACAGCTAGTGTCGTCATCTGTGTCCACAAATTTCCAAGGGGAA	3.10831	0.0778938
D1229895	1229895	1A	174.726	DArT	TGCAGCATAGGAGGCGCCAGGCAGAGCTGGCGGGACGGCACGGGAGGCCAGCCGAGATCGGAAGAGCGG	2.44179	0.118141
D3021660	3021660	1A	174.726	DArT	TGCAGGTATCCCTCTCCTATGTTACAACCAAACTACATGGCCGAGATCGGAAGAGCGGTTCAGCAGGAA	1.08004	0.298689
D2351588	2351588	1A	174.726	DArT	TGCAGTGCTAGGCTCCAATGCTACCGTCGCCTGGTTCGACAGGGAGGTGACGGCCACGAAGGATGTAGT	1.91263	0.166671
D2260591	2260591	1A	174.726	DArT	TGCAGGGAAAATAGGGGATCGAGCCCGTGCTCGACAGGAGGGAGCTACGACGCAGGGACGCGGTCAACG	4.74726	0.0293449
D997518	997518	1A	174.726	DArT	TGCAGCTCTGCCCGTCGCCGCTGTTGCCTTGCTTCGTCTGAACCTTCCTCCCCGTCGCCAAGTCCGCCG	1.08102	0.298469
S2260591	2260591	1A	174.726	SNP	TGCAGGGAAAATAGGGGATCGAGCCCGTGCTCGACAGGAGGGAGCTACGACGCAGGGACGCGGTCAACG	1.94119	0.16354
S1009860	1009860	1A	174.726	SNP	TGCAGCGGCGAGACCACTCACGACCACAAGCTTTCCCACTCCGACTCCTTCTGGACGCCGAGATCGGAA	1.39617	0.237367
S1229895	1229895	1A	174.726	SNP	TGCAGCATAGGAGGCGCCAGGCAGAGCTGGCGGGACGGCACGGGAGGCCAGCCGAGATCGGAAGAGCGG	1.0803	0.29863
S3222545	3222545	1A	174.726	SNP	TGCAGCACGTCTCGCATGCAGCGGGAGTGAACAGGAACAACAGGCCGAGATCGGAAGAGCGGTTCAGCA	0.0653334	0.798257
D3022070	3022070	1A	174.942	DArT	TGCAGATATCTACAATGAAGAGCACTACACTTTCTTTGCGGTCCCGAGATCGGAAGAGCGGTTCAGCAG	1.42753	0.232168
D1687682	1687682	1A	174.942	DArT	TGCAGACACACCACGTTAACTTTTGTCAAGACGACGATCTCCCTAATCGCCTTTCTTTTTGCCGAGATC	1.49761	0.221039
D1026207	1026207	1A	174.942	DArT	TGCAGCAAGCCAGCAACTGCATTGTTTCCTATGATCCATTGAGAGGCATAGACACGCTTTGATTTTTCT	4.12287	0.0423071
D3024600	3024600	1A	175.181	DArT	TGCAGGTTAGTGGCGTAGATGGAAACCACCTGATCCTCCGAGATCGGAAGAGCGGTTCAGCAGGAATGC	0.0962195	0.756414
D1108646	1108646	1A	175.181	DArT	TGCAGCGCTGGCCACACAAGATCGGCGAGATGAGCGACTGGCACGAGCCTACCGAGATCGGAAGAGCGG	0.000657266	0.979547
D1119237	1119237	1A	175.505	DArT	TGCAGGCAAAGGGCGACGGCGGGGGCGCTTGATTCTATCCAGCACCAACGCCATGGACCGAGATCGGAA	2.21138	0.136996
S1021970	1021970	1A	175.609	SNP	TGCAGCCCGAGCACAGGACGGGCGTTAGCAGCTGAGCGTGTGTGGACGCTGGGTGACGACATCGCAGTT	1.19332	0.274661
D1108031	1108031	1A	175.961	DArT	TGCAGCGCTCGGGGAGCACATCCACTATGGCCATTGCCTCCAGCCAATAGAAGATTTGGGAGCAAATCC	0.085296	0.770245
D3026804	3026804	1A	176.124	DArT	TGCAGTCCGAGCGCCACGAGGAGGAGCCCCTTGAGCACCGAGATCGGAAGAGCGGTTCAGCAGGAATGC	0.904399	0.341605
D1111728	1111728	1A	176.746	DArT	TGCAGGCCGCGGTGACCAAGGCGCGACCACTGTGGCCAGGTCCACAGCCGCCCGAGATCGGAAGAGCGG	4.36293	0.036729
D3025567	3025567	1A	178.122	DArT	TGCAGCGGTGCTTCGTTGGGCTCTTCTCGAGGGTGGCTCTTCGATTCCGAGATCGGAAGAGCGGTTCAG	0.192374	0.660948
D2275372	2275372	1A	178.122	DArT	TGCAGTTGGCAATGGCCGCAAGTGATATATGTCGACGATCATCACCAACAACCATCAATCAGCCGAGAT	7.47431	0.00625854
D3029825	3029825	1A	178.122	DArT	TGCAGGAGACGGCGCCATGATCCCGTTTAGCAGACACCGAGATCGGAAGAGCGGTTCAGCAGGAATGCC	0.0163875	0.898138
D1861943	1861943	1A	178.72	DArT	TGCAGCAAGAAACGTGACGACAAATGTGAGCAGCGAGCTTGCAAGCAGTAACGGAGCACAATTCAGGGG	0.882905	0.347407
D1279614	1279614	1A	180.583	DArT	TGCAGAGCACCGCTGAGGAGCTTGTCAGCAGGACGAGCTGCTCCCGCTGCTGCTTGACAACCCAGCCGA	0.575841	0.447947
S1279614	1279614	1A	180.583	SNP	TGCAGAGCACCGCTGAGGAGCTTGTCAGCAGGACGAGCTGCTCCCGCTGCTGCTTGACAACCCAGCCGA	2.48243	0.115124
S2258338a	2258338	1A	182.339	SNP	TGCAGCACGCCCTTACGAGGTCCATCCAAGCACGTGCGGCTGCGTGCATGTCGATCGAAGGCAGGGGAG	0.432371	0.510828
S2258338b	2258338	1A	182.339	SNP	TGCAGCACGCCCTTACGAGGTCCATCCAAGCACGTGCGGCTGCGTGCATGTCGATCGAAGGCAGGGGAG	0.351626	0.553194
S2256752	2256752	1A	182.339	SNP	TGCAGAACCAAGAGGGTCGCTCACATCTCATATTCAAAATCTCTATGTACAAGGACATCATCGATCAGC	0.0298616	0.862805
D1107633	1107633	1A	182.791	DArT	TGCAGTGCCCGCAGCCGCCTCCGTTCCCGAACAGTAAGAGGAGCCTGGCGCTCTTGCAGTGTCGGCCTT	0.629713	0.427461
D2297747	2297747	1A	183.176	DArT	TGCAGATCCCTCGACGAGAGCAGAGACCTTCAACAGAAGCACCAAGCACCGAGATCGGAAGAGCGGTTC	1.9367	0.164028
D1722381	1722381	1A	183.559	DArT	TGCAGTCGCAGAACATTATTGTGCTTTGTCCACTCCAAGTCAGCACTAGTATCCTCCGAGATCGGAAGA	1.27466	0.258894
S3064367	3064367	1A	184.563	SNP	TGCAGGCATAGCGACAAGATTGTCGACATTGTACCGCACACGCCTGCTAGCAACCTCTTGGACTTGCTT	0.349086	0.554631
D1124236	1124236	1A	184.642	DArT	TGCAGGCTACACATGCTAGTGCGAGGCGATACCTTTTAGTCCGAACCTACGTGGACCGAGATCGGAAGA	0.417287	0.518294
S993550	993550	1A	186.188	SNP	TGCAGCTTTTGGCGGTGCGAGCGCCACAGCTGCCTCTCCTTCCTCTCGCGCCATGGTCCCGCGCCGCCG	1.42998	0.231768
D988261	988261	1A	186.288	DArT	TGCAGTGGAAGAATAAAGGCCAATGAAGGGCACATACGCGGAGGCAGATGCGCAGAGGAAGCTCGCCGA	0.322803	0.569928
D1080140	1080140	1A	187.706	DArT	TGCAGTAGTCAATGGAGTCCGCTGAGTTTTTTCCGCTGCAAACACACGGATTGGATCCAACTGACAACA	1.62944	0.20178
D1226319	1226319	1A	189.254	DArT	TGCAGATCGCCCTGACCGCACCACAGCTGGCATGTCTCGGAACCGCAGCATCCACATTTACCTTCACGC	3.47472	0.0623131
D1138037	1138037	1A	190.353	DArT	TGCAGTCACTGTCCCTCCATTAACTGAACCCATCTTGGGGTTGCAGCACATTAATTTGACACAAACAGG	2.27499	0.131476
D1087705	1087705	1A	190.353	DArT	TGCAGAAAGGTGTATGCGAGACGGGGCCTATGTAAGGGACACCGCCAAGGAGATGTGTTCCGAGATCGG	1.59032	0.20728
D1163055	1163055	1A	191.927	DArT	TGCAGGAGAGCCCGACCCACAAAAATTACACCAACATCCATGGAGTCCGAGATCGGAAGAGCGGGTCAG	0.683622	0.408342
D1240728	1240728	1A	192.492	DArT	TGCAGAATATCATCAAGATCATCTGTGTTGAACATATCCTCTAGCTTAGTCCGAGATCGGAAGAGCGGT	0.170081	0.68004
D1099404	1099404	1A	193.641	DArT	TGCAGACTTTGTCAAAAAAGAAGATATAATAGCAACCATTAATTCGCCATCCACGCGCCGAGATCGGAA	0.0092245	0.923485
S1079399	1079399	1A	194.723	SNP	TGCAGCATTGTTCCATCATCGTCGTTAAGATATTCGGAAAGGGGAATATCATATCACTAGCTAGGGAAA	0.77358	0.379112
D1166905	1166905	1A	194.752	DArT	TGCAGAAGTGGCGAGGCGGAGCGCGGCGGCCGAAGATGCACGAGGCGCAACGCGGCCGAGATCGGAAGA	0.128608	0.719879
S1265562	1265562	1A	194.752	SNP	TGCAGGCCGTGGTGGAGCTCAAGGACTTCCTGGATCACACCGCCATGCTCGCCATGCCCAGTCAGAGGA	1.03275	0.309514
D977577	977577	1A	195.805	DArT	TGCAGCCTGCACCTTCACATGGACGAGCTCCTCCATAGCGAGGTTCTTTCCTTCACGGTCAGGGAGGGG	0.615259	0.432815
S1107737	1107737	1A	195.805	SNP	TGCAGACAGGGCAAAGACCATCCTTGCTCTGGCCTCCCCTGACTCCAAGCCCAGTGATCTCAGAAGGCC	0.635698	0.425273
S982827	982827	1A	195.805	SNP	TGCAGAACAAAGCAAAAAAACAGCATACGACAGTCATGAAAGCTGAATTGATAGAAAGAGTTGTACCAA	0.356047	0.55071
S1048104	1048104	1A	195.805	SNP	TGCAGCGATCTCGTTGGAAATCCGTCTTGTTCTGCGGTAGGGGAATTTTTGTTGGATGCGGAGATGAGT	0.770958	0.379921
D1220885	1220885	1A	195.879	DArT	TGCAGTGGAGTAGCAGGAGGGTTCATCCAGCCACACACAAACACTTTGCGCGGAGCTGGGTGGGTGTCA	0.312498	0.576151
D1236950	1236950	1A	196.636	DArT	TGCAGAATGCAGAAATATGTGCCTTGTTTCGGTTGGCTGAGCGGAGAAGATAAACAAGCAACTGTAGCT	0.660108	0.416522
D1112471	1112471	1A	196.636	DArT	TGCAGGTTCATGTCTAGGGCCAAGGATAACCCTTTACTACAAGCCATTGCCTCAAGCGTCTCCGAGATC	0.235172	0.627715
D1082211	1082211	1A	196.636	DArT	TGCAGTGATGGAAGCGACAACGCTGCGGCGGACGACACCACCAGGGCTACAGGGCACCCGAGATCGGAA	1.89518	0.168619
D3025880	3025880	1A	196.636	DArT	TGCAGCACTGTAGTAGAGTGAAGCCGACCGTTGAATCAGATTTGCCGAGATCGGAAGAGCGGTTCAGCA	4.55126	0.0328945
D1066860	1066860	1A	196.636	DArT	TGCAGGCACTGACGAGCAGCTTGTCGGCGTTTTCTCTGTTTTGTTAGTGTTGGTTGTGTCGTTCGGTCT	4.3111	0.0378645
D2278356	2278356	1A	196.636	DArT	TGCAGCGCTGCTTTGCGTCGATGGCGCTCACCTGCCTGCTTCTTGGGCCGAGATCGGAAGAGCGGTTCA	2.98333	0.0841259
D1194040	1194040	1A	196.636	DArT	TGCAGCAGCTAGGTCGGGACAGCCGAGTAGGGGAGAAGCGTACTGATGTCTGGATCATGCTCCTCCCAC	0.711815	0.398842
S1019230	1019230	1A	196.636	SNP	TGCAGGTGGGAGTGGGTTTAAGTGGGATTCACTATCCCATCCCACTTAAACCGCTCCAGCGGGAGCCCA	2.02747	0.154478
S3064880	3064880	1A	196.636	SNP	TGCAGGTACTGCCGCAACTTCTCTCGATTCGCTATCCTCTATCGCGCTCTGATCTGCGAGTGGGAGAAG	2.1842	0.139433
D3026226	3026226	1A	196.929	DArT	TGCAGGATGGGCAGTTCGCTGGCAACTAAGGAGCTCAGCAGTCTCCGAGATCGGAAGAGCGGTTCAGCA	1.93096	0.164654
D1229247	1229247	1A	197.005	DArT	TGCAGGGCGCTGGCGGCGGTAGACTTGGAGGCGAGGCGCCGACGTGGTCCTGGTGGAGCTCGGCGACGA	0.317741	0.572968
D1137101	1137101	1A	197.005	DArT	TGCAGCCGTGCTGTTACTGACTGGCTGTCCCCGTCGCGGCCAAGAACATGTACCCAGGCCATGTGTTGC	1.15502	0.282501
D1099900	1099900	1A	197.005	DArT	TGCAGACACTGGCTTTGGGTACGATTGCAGTTAAACCCGTAATATGCAGCGGGAATAACAGCCAGACGA	0.459264	0.497968
D1063183	1063183	1A	197.005	DArT	TGCAGAATGCAGAAATATGTGCCTTGTTTTGGTTGGCTGAGCGGAGCAAGATAAACAAGCAACTGTAGC	0.978568	0.322553
S1080728	1080728	1A	197.005	SNP	TGCAGCCGAAAAAACTGATCTCATATTCGGATTCGGCAGATCATGTTGCCTCGGCGACGCATAAAACGC	2.20058	0.137959
S3064701	3064701	1A	197.467	SNP	TGCAGCCCATGTCCGCCCCTGTGTTCGTACGCGACCGAGATCGGAAGAGCGGTTCAGCAGGAATGCCGA	1.33408	0.24808
D3064701	3064701	1A	197.467	DArT	TGCAGCCCATGTCCGCCCCTGTGTTCGTACGCGACCGAGATCGGAAGAGCGGTTCAGCAGGAATGCCGA	0.126738	0.721838
S1036118	1036118	1A	198.043	SNP	TGCAGGAGCCACTGGGATGCTCCTGGTCAGAACCCAACCATGATTTGTCATGATCTGGTTTTTTGGCAC	1.70406	0.191758
D1241595	1241595	1A	198.391	DArT	TGCAGAATATCATCAATATCATCTGTCTTGAACGTAGCCTCTAGCTTAGTCCGAGATCGGAAGAGCGGT	1.5857	0.207941
S1279610	1279610	1A	198.391	SNP	TGCAGCAGCTAGGTCGGGACAGCCGAGCAAGGGAGAAGCGTACTGATGTCTGGATCATGCTCCTACCAC	0.291684	0.589143
S1088969	1088969	1A	198.746	SNP	TGCAGCCTCCTCGCGTTTTTTGTTGGCAGAATTTGTGCGATGCTTCAGAGGCCGAGATCGGAAGAGCGG	0.706744	0.400527
S1094941	1094941	1A	198.746	SNP	TGCAGATAAGAGAGGGAGGGGCGAGCGAGAGAGAAGGGAGAGGCGGCGCGCCGAGCCAACCCACTTCCG	0.0259655	0.871985
D1102275	1102275	1A	198.766	DArT	TGCAGACGGGCGAGGTGATATGTTGCAAAAAATGGTAAAAAAAGCACAGTCCGAGATCGGAAGAGCGGT	2.65238	0.103395
S3029921	3029921	1A	199.023	SNP	TGCAGCCCATGGCCGCCCCTGCATCCGTACGCGACCGAGATCGGAAGAGCGGTTCAGCAGGAATGCCGA	0.0955171	0.757277
S1045096	1045096	1A	199.447	SNP	TGCAGGTACACCACATCCAGTTCTAGTTTCAGTCATACAGTTACAGACAACAAAACAAAAGATGACCTG	0.0883024	0.766347
D1122095	1122095	1A	199.507	DArT	TGCAGAAATTGGTCATTCAACATATCTGTTGCACAAAAGGGAATTGGGGGTACCGAGATCGGAAGAGCG	0.332143	0.5644
D1404564	1404564	1A	200.326	DArT	TGCAGTCGTCGTCTCGGTCCAGCAGGATTGAGCATGATGACAAGGACCGAGATCGGAAGAGCGGGTCAG	0.086211	0.769051
S1057991	1057991	1A	201.425	SNP	TGCAGCCCGCGTTGTTGACGCCGCGTCAGATGCAACCCGCAGTCGCATACAGTCGCCGTGGCACTACAT	0.0168634	0.896678
S2260769	2260769	1A	201.972	SNP	TGCAGACAGAGGGTCCTCGAGTGAAAGGCAGCAGTTCGTCGATCTCTCTCTGCTGGGTTGCGCGGCACA	1.80695	0.178875
S1088527	1088527	1A	203.089	SNP	TGCAGCATATAAATTCTTTTGAAACACATGACACTTTCTCTGTTGTATCATGACAATTATTTACTGTTA	3.27955	0.070148
D1203934	1203934	1A	203.562	DArT	TGCAGAGAAAGGCTCCCTCCTGACCTACATCAAGTATGCAATATGCTCAGCTAAAGGATCCGAGATCGG	2.34198	0.12593
D1211917	1211917	1A	203.562	DArT	TGCAGTACAAATCAGTGAGCCATCACGGTCACATGCACCTCTCCTCTCGGACCAAATAGTCAAGGGGCA	0.27101	0.602655
S2259122	2259122	1A	203.685	SNP	TGCAGCGGATGATCGTCGCCCCTGTCGGTGCCGTGATGAACGTCGAATGTGTACAATGGTGTATGAAAT	0.16659	0.683161
S2261453	2261453	1A	203.685	SNP	TGCAGTTGGGACGCATCTGGTCCAGCTACTCATAAACCCTCACGGTCAAACCGATCAATCAATTCGAAA	0.254513	0.613915
S1077339	1077339	1A	204.355	SNP	TGCAGTGCACACAAACACAATCAATAATCCGCCACTTTCTGTCTGCGCCACGTTCTTCACGCGCTGGGC	0.0204934	0.886168
S3029008	3029008	1A	204.447	SNP	TGCAGTGAGATGAATCGGACTGTCAGATTGATGGTCGTGCCGCCGAGATCGGAAGAGCGGTTCAGCAGG	0.197749	0.656544
D2279546	2279546	1A	204.459	DArT	TGCAGCCCGCATCCCCCTCTCCCCAGCGCCACGGTCGACCAAAGCAGCCGAGATCGGAAGAGCGGTTCA	0.0578442	0.809936
S1863647	1863647	1A	204.459	SNP	TGCAGTGCCGCATGAGTCGGAGCGAGCCATCGACCTTGCACGAGTGTCTAGGAGGCAAGGTCGCGGGGC	0.716082	0.397432
S1031374	1031374	1A	204.568	SNP	TGCAGTCAGATTTTTTTCATTTTTCATAACGAACCAAAGGGACCAAAATAAAGTGATCCGAGATCGGAA	0.59314	0.441207
D1257409	1257409	1A	204.796	DArT	TGCAGCTGGAACAAGGTCACGACGATGCTTGGATAGTTGAGTTGTTCTTGGGGCACACCTTCATGATCG	0.21191	0.645274
D2277157	2277157	1A	204.796	DArT	TGCAGATCAGACCGCTATAGGGCGTCGGGCTATAGATGCTCTTAGCTAGCGCCGATCGATCGGGAGCAC	0.458301	0.498419
D1093766	1093766	1A	204.796	DArT	TGCAGTCGTCAGGAGAGGTGGAGCGCCTCACACCTCCGTTACACGCACGATCCGCGCTGGCTCCGTCCA	0.783607	0.37604
S2277157	2277157	1A	204.796	SNP	TGCAGATCAGACCGCTATAGGGCGTCGGGCTATAGATGCTCTTAGCTAGCGCCGATCGATCGGGAGCAC	1.431	0.231601
S2261890	2261890	1A	204.796	SNP	TGCAGGTCTGAAGCTCGTGTTAGCTTAGCTAGGCTCAGCAATCGACATCGTATCTGCATGTACTCGACG	1.36043	0.243463
D1105146	1105146	1A	204.881	DArT	TGCAGAGAGTAGCGTGCACATCATAACGCCGTTGCATCATTGCCCGCATCAGCGTGATGCATGCATGCA	1.90539	0.167476
D1119742	1119742	1A	205.246	DArT	TGCAGATAGGTCTAATCTAGTGTGTAGATACACTGATGTGATTTCTGACATGTGGGTTCCACCGAGATC	0.000531822	0.981601
S991446	991446	1A	205.415	SNP	TGCAGTGGTCTCGCTCCCATATTACTCAAACCTGAGCCTAAGTAGGCCGCTGTTGCGCTAGCTAACTTG	1.42888	0.231948
D1078423	1078423	1A	205.846	DArT	TGCAGAACTAGAACTCACATCTCACTAGTTTTTAAACTGCGCGATGTGGGTCTTGATGATCTGGCCGAG	0.459186	0.498005
S994411	994411	1A	205.846	SNP	TGCAGCCAGATTTGTGGTCTTGGGGGTGACTCATGGCAATGTATGCATGTGTGCGCGGTGGAGTGCACC	0.0015039	0.969066
S1078423	1078423	1A	205.846	SNP	TGCAGAACTAGAACTCACATCTCACTAGTTTTTAAACTGCGCGATGTGGGTCTTGATGATCTGGCCGAG	0.86254	0.353029
D1159421	1159421	1A	205.945	DArT	TGCAGCAGCCTTGGGACGTCCAGACGCACATGACTTGGTGATGGAGAAGCCTCCACCAGCCTTGGAGAT	3.23262	0.072185
D1113750	1113750	1A	206.103	DArT	TGCAGCGATAACAATCTGAAGAGGCACCATTTCTGTATATTCAAAAACAATTTTACAGAAATGGGGAAA	5.36227	0.020577
D1404141	1404141	1A	206.476	DArT	TGCAGCCGCCACCTTCCTCTTTTTTTTTTTCGTTCAATCAGCCGCCACCTTCCTCCGAGATCGGAAGAG	0.707486	0.40028
D1113806	1113806	1A	206.476	DArT	TGCAGAAGGGCAACTCTCCAACGCCGTGCATTAAAAACCCGCCAATGTCTGGTCCGTGCTGTCCGAGAT	0.00683199	0.934125
S3064923	3064923	1A	206.719	SNP	TGCAGTGGCTGGACGACGAGCTCACCTCGCTCGCCCTCCCCAAACCCGAGATCGGAAGAGCGGTTCAGC	0.492814	0.482675
S1099971	1099971	1A	206.732	SNP	TGCAGCAGTCAACACAAAGTCAACCTGAAGCCAGTGCAAGTGGAGGTGGTTAAAATAACCTACCGAGAT	0.0552345	0.814193
D2277665	2277665	1A	206.732	DArT	TGCAGAGGCCAATAAACAAGACAGAACATAAGTCAAATCGAAGGGCCTCAGAGACGCATTAGCAAATGT	0.166338	0.683387
D1107884	1107884	1A	207.007	DArT	TGCAGCAGGATGCAACCTCTGTGCTCGTTGACAAGAGGGAAGGGGAGAGTCCTCTGAGAACTTGCCGAG	1.46737	0.225761
S1065547	1065547	1A	207.007	SNP	TGCAGAGCATAGTTTTAAATAGTGAGCTATGCTAATTAGCGGCACACTGCTCAAACTGGTATAACACAG	0.300255	0.583723
D1082125	1082125	1A	207.069	DArT	TGCAGGAATAAAGTGGCTACGCTTTTGGGGCCATGGTGTTCCAAGTGTGAACGTATGTGCATACCGAGA	0.00127171	0.971553
D1112507	1112507	1A	207.069	DArT	TGCAGCGAGGGATGGCACTCGGCGAAGTAGGGAAGGCGGAGAAATGGGACTCCGAGATCGGAAGAGCGG	0.411284	0.521319
S993750	993750	1A	207.069	SNP	TGCAGCAGCACAGTCATCACTCATCACTCATCAGCAGTCGCCGCCTGTAGTCTGTAGCCAGTAGATCTC	0.156385	0.692507
S1007445	1007445	1A	207.323	SNP	TGCAGCACGAGCAGCACCTCGCGGAGGCAGAGCGAGGCGGACCTTGGCATCCCGAGATCGGAAGAGCGG	3.55165	0.0594861
D1087876	1087876	1A	207.916	DArT	TGCAGTGCATCAACACCTATTTTTTGGGGGATAAGGACAATGAAAGAACTGTTAATCCTGGCCAGACCA	0.0710443	0.789822
S1127081	1127081	1A	207.916	SNP	TGCAGGGGAAGGACGGCCAGGAGGAGGAGGACGACGAGGCAGAGGGAGGCGAGGAGAGGCCTCGGCCTG	0.460177	0.497541
D1202679	1202679	1A	208.034	DArT	TGCAGCTGGTTAGGGTGTGAAGGCCAACTCAAGGGTGAGTGACGTGGGAGGTGCAGGCGGAACCCTAGC	0.201106	0.65383
S1126229	1126229	1A	208.034	SNP	TGCAGGAGTCTTGGTTTGATGGTGTTTCGCGATCAACTTAACTGCATCTCCTTCGTAGGGAAATTGGAG	0.691572	0.40563
S978301	978301	1A	208.1	SNP	TGCAGTGTATAAACAGCCAGAAAGCAGACTTTTATACTCATCATAGCTTCGGAGCCGAGATCGGAAGAG	0.475291	0.490563
S2277220	2277220	1A	208.122	SNP	TGCAGGAGGAGCACAGTAGTCTGGCTAGCTAGCTGTAAACACAGGCGAATTCGAGGACCCTCGGATCCA	0.112216	0.737635
D1212780	1212780	1A	209.324	DArT	TGCAGCACAGCACTTGTTGTGCTGATCATAGCTGCTCCGAATTGGCCAGCCTTTGCAGCCTTGGTGTGC	0.0104365	0.91863
S1228006	1228006	1A	211.386	SNP	TGCAGGCCCTCCCATCTATGAAATTGGAAGTTTGAAACCCATCAGACTCACCACTTGAGCTGAAAACAA	1.57704	0.209188
D1110108	1110108	1A	212.171	DArT	TGCAGCGGGCGAGCCTTGGAGACCTAGAGGTGCCGTTCACAGCGGATGAGATTCTAGCGGCCATCAAGG	1.18006	0.277343
D1121019	1121019	1A	213.504	DArT	TGCAGACTCGCGGGCTGTGGGACGCCGTGAGCACGGGAGACGCCGACTACCACGACGATCGCGCCGCGC	0.343007	0.558098
D1102766	1102766	1A	216.86	DArT	TGCAGTTCCGAGAGAATATTCACACTGATTTTTCCATGACAAGTCATTCAGTCCTCAGCAACAACGACC	0.176523	0.674378
D1091864	1091864	1A	216.86	DArT	TGCAGTAATTCCTGATTGGTAGTAGTTCTAAACAAATACTTGTACTGCCTTATCATATGTCTATCCGAG	0.462048	0.496669
S1230905	1230905	1A	218.326	SNP	TGCAGGTGAGGCAGGGCGCGGTAGTGAGGGGGGAGGCAGCAGCAGTGTGTGTACGCAGGAGCTCGGGCT	0.100849	0.750813
S1090990	1090990	1A	220.443	SNP	TGCAGGCTAGCCTGCCCTACCACCACACCAGCAGGAGCGCTGGGCACTTGGCACGAGCATTTCACGCAA	0.0309552	0.86034
S1154273	1154273	1A	220.443	SNP	TGCAGGTAGTCGAGCAGGTGTGCGCGTGTGTACGAGCGGCCGCGCGCCTATGCGGATGGAAGCGGTGAC	0.155773	0.693079
S1062638	1062638	1A	221.738	SNP	TGCAGTAAATACGAGACCGAAATGTGGATGCGGGTAGCATGCAGCGTCGCTGGACTAAATATAGCATCA	2.1067	0.146656
D2275809	2275809	1A	222.288	DArT	TGCAGCTGCTGCGGCATCGACTGCAAGCTTCCAAGAAGCGTAGGATCGACGACCAAGATCCACCGAGAT	0.527747	0.467556
S1093214	1093214	1A	222.526	SNP	TGCAGGGCCCCGCGCGGCGTCAAATCGCACGGTGGCTGGGGTGGAGGCGGAGCCACCGAACGAGGCCCG	1.32099	0.250414
S1218247	1218247	1A	222.526	SNP	TGCAGAAATGTTTAACTACAGAAAGAAGAACACTGCGCGTTAGCTACGAGAGGGACGAGGTAGCTGAGG	0.00386247	0.950444
D1236098	1236098	1A	222.914	DArT	TGCAGCTGATTTCTGATTAGCCAAGCAGGCGACCATGATGGTGCAGTGCCGACGGAGAGGACTTGAAAT	0.135901	0.712391
D1113234	1113234	1A	223.201	DArT	TGCAGCATGTGGCGAGCCCCTGCTTGGTCGTCACGGCACTTGATGCCCAGGAGCCGAGATCGGAAGAGC	0.0351478	0.851286
D1252697	1252697	1A	223.48	DArT	TGCAGCCTCCCCAGCTTGCATCTGCGCCCCTTCGTCCGCGCGGATCTGCGGGCCGAGATCGGAAGAGCG	0.468545	0.493657
D1041189	1041189	1A	223.625	DArT	TGCAGATTAGCTGATGCATGGGCGTGTGCTGTTAGTCTGTTAGTACGTGCTGGCTAATTGCATGGATGT	0.233539	0.628912
S3023381	3023381	1A	223.64	SNP	TGCAGCTCCTGAGCGCTGCAACTCTCTTCTACAGAAGCCGAGATCGGAAGAGCGGTTCAGCAGGAATGC	0.276676	0.598888
S2254132	2254132	1A	224.724	SNP	TGCAGATCGATACCGTGTTGCTCCTGCTTGTTAAATGGCGCAGCGAACTTGATTCGGTATCCCATTCCC	0.00127328	0.971535
D1695425	1695425	1A	224.947	DArT	TGCAGGGCCAGAGCGTGGAGAGCAAGTCCAGCGGCTTCTGGGGCACGGACGCCGAGCTCTGGAACGGCC	0.142038	0.706264
D3022884	3022884	1A	224.947	DArT	TGCAGCAACTGTTGGTGCAAGCAGTCCATGATGGGACACTGAGCCGAGATCGGAAGAGCGGTTCAGCAG	0.394677	0.529851
D3023013	3023013	1A	224.947	DArT	TGCAGCAGAAACTGTCCAGAAACCTCGTAATCATGTCATGGGCACCGAGATCGGAAGAGCGGTTCAGCA	0.00193139	0.964946
S3022884	3022884	1A	224.947	SNP	TGCAGCAACTGTTGGTGCAAGCAGTCCATGATGGGACACTGAGCCGAGATCGGAAGAGCGGTTCAGCAG	0.277377	0.598426
S2252888	2252888	1A	225.178	SNP	TGCAGGGCCAGACTGTCGAGAGCAAGTCGAGCGGAATCTGGAGCGCCGACGCAGAGCTCTGGAACGGCC	0.145373	0.702997
D2254313	2254313	1A	225.201	DArT	TGCAGGATTCGAACCTAGGTCCTTCACAATAAGCACAGCCGCAATAACCAGCTAGGCAACCGAGATCGG	0.207035	0.649101
S1078943a	1078943	1A	225.213	SNP	TGCAGGTAGGCTTCCAATCCTGAAGTTACATTTGCTCTGCTCAGTACTCGTGCATTTCTGCTCTGTCAC	2.46268	0.11658
D1126931	1126931	1A	225.255	DArT	TGCAGGGTTTAATCAGGCGCATAGGCGACGAAGCCACGACACAGATTTGGACGGATAACTGGATGCCCC	1.314	0.251672
S1126931	1126931	1A	225.255	SNP	TGCAGGGTTTAATCAGGCGCATAGGCGACGAAGCCACGACACAGATTTGGACGGATAACTGGATGCCCC	0.0201811	0.887033
D1238051	1238051	1A	225.592	DArT	TGCAGATGGGTCCCACGCCGTCAGCACTCAGCAGCATCGCCGTGGACTGCACATCGTGCGAGCGGCCAC	0.00398542	0.949663
D3064691	3064691	1A	225.861	DArT	TGCAGGCTGATTTCAACAAGCGAAGGTGACTGAATATTCACGTGCCGAGATCGGAAGAGCGGTTCAGCA	0.774693	0.378769
S3064691	3064691	1A	225.861	SNP	TGCAGGCTGATTTCAACAAGCGAAGGTGACTGAATATTCACGTGCCGAGATCGGAAGAGCGGTTCAGCA	0.000118248	0.991324
S1089822	1089822	1A	226.03	SNP	TGCAGGTGTGCAGAGGGTTTCCAGACCTGGAGATGCGAGCCTCTGCGGTGAAGTTTCTCTTGGTTGTAG	0.249908	0.61714
S2259055	2259055	1A	226.056	SNP	TGCAGGTGAGTTTGCTGTAGACTCTGTCGATGATTTGGTGCAACTGCAACGGATCATGGCCTCCGAGAT	0.325696	0.568205
S996849a	996849	1A	226.091	SNP	TGCAGATTCTGGATTCTTGCGTTCTAATCAACGTTGTGAGTTGCATCTGATCATGGCATGTGCATGTGG	4.30333	0.0380378
S1119832	1119832	1A	226.435	SNP	TGCAGAAGCACTCCACACTTATCTTCATCCAGCGACAGGATCGGACATGTTGCATTTTCGTAACCGAGA	0.288255	0.591341
D1115370	1115370	1A	226.482	DArT	TGCAGCAAATATGGATGTACCAAAGAATATACTACTCGTACAAGATATTTCAAATTAGCAAGATTACGG	0.329717	0.565825
D1079519	1079519	1A	226.482	DArT	TGCAGCAAATATGGATGTACCAAAAAATATACTACAAGATATTTCAAATTAGCAAGATTACGGATCAAA	9.56334e-06	0.997533
D1039346	1039346	1A	226.482	DArT	TGCAGGATGTAGGGTCGCACAAACCACTAACCCACTGTAGAAGTTGCACTAAAACAACAGGGCGCAACC	0.918211	0.337945
D1114536	1114536	1A	226.482	DArT	TGCAGCCTCAGCAGTCCAACCCTCACATGCACCACCACACGCACGCGCACAGGGAAGACCCGCCCTCGC	1.42619	0.232388
S990916	990916	1A	226.482	SNP	TGCAGGTTGACCATACCGCAGCAATGCCCAACTGGCTACAAGCTACAACAATGACTACGGTAGATCCTG	0.293044	0.588276
S1233752	1233752	1A	226.499	SNP	TGCAGTCGTAGACTTGGAAGTTGTGGAGCACATCCAGAGGGGTGAGCTCTTCAAAGCCAGGCTCCCGAG	0.479959	0.488441
D3022792	3022792	1A	226.643	DArT	TGCAGCCTGCAAAACTGTGCCCTTCGCTGCGAAGTCTCCGAGATCGGAAGAGCGGTTCAGCAGGAATGC	0.0241358	0.87654
D1208481	1208481	1A	226.858	DArT	TGCAGTAGCAGGTGAACTCGTGAGCCGATTCGTTTCCTTCCTCGCCAACAGGTACCTCCACTCTAGCTG	0.00188673	0.965354
S1092002	1092002	1A	226.858	SNP	TGCAGCAACTCCTCCCCAGAGCCCGCTCCGTCGTTGAGGAGGCAGATGGGCGGTACATCACCAACTCCG	2.05214	0.151992
D1140319	1140319	1A	226.96	DArT	TGCAGCCTCTAAATCAGAGAATGATGATGGGGGAGGTCCATCGTGCTAGGAGGCCGAGATCGGAAGAGC	0.0407556	0.84001
D998133	998133	1A	227.001	DArT	TGCAGTAGTGGAACCCAAATGCTTTGGTCAGTGAGTATTGGCAAAATGGATAGTGGTGTCCGCAATTTC	0.0710989	0.789743
D1039831	1039831	1A	227.001	DArT	TGCAGGGTAGCTTCTACCACCCAAGGGCGTGCTAATGTAGCCCAGCGACAAGTGGCAGTAGAAGAAGAT	0.821538	0.364731
S998133	998133	1A	227.001	SNP	TGCAGTAGTGGAACCCAAATGCTTTGGTCAGTGAGTATTGGCAAAATGGATAGTGGTGTCCGCAATTTC	0.128675	0.71981
D2256588	2256588	1A	227.052	DArT	TGCAGCCAGAAAGAACGCACATCGAATTCCCCGCAAAAAAAGTATCAAAGTCGAATATTTGGGCCGAGA	0.740371	0.389542
S2362198	2362198	1A	227.245	SNP	TGCAGCTACTCACCAGGTAGACGGCGTCCCTGGCGGCCATGGCGATGATGTCGGCGCAGGAGACGGTGA	1.26393e-06	0.999103
D3030641	3030641	1A	227.395	DArT	TGCAGCACCGTCGAGTAAGTGTGCAGGATTCTCGCAGTCGCCGAGATCGGAAGAGCGGTTCAGCAGGAA	0.832584	0.361526
D1113615	1113615	1A	227.52	DArT	TGCAGCCTCACCAGTCCAACCCTCACATGCACCACCACACGCACGCGCACAAGGAAGACCCGCCCTCGC	0.191332	0.66181
D1012142	1012142	1A	227.737	DArT	TGCAGGGGCAGGCTTCTACCACCCTGTAGGCTGTAGCCCAACGGTGAGTGGCAGTAGAAGACGAGCCCC	0.0043736	0.947272
D3064926	3064926	1A	228.096	DArT	TGCAGGCAAGTAGTGGTTGTGGCACGATGGCAAGCAAGTCCAGCGCCGAGATCGGAAGAGCGGTTCAGC	0.00136018	0.97058
S1053011	1053011	1A	228.096	SNP	TGCAGCTGACTGACCTGTTGAATTTCGTGCCGACACTCTTGTAATCATGCATGCCTGCACTTCCATGTA	0.546897	0.459588
S1094315	1094315	1A	228.096	SNP	TGCAGTGACGGCGCGTCCAGTTCTTCCGCCTCGCAGTGTTCGTGCATGCGGTGGCCGAGATCGGAAGAG	0.0827888	0.773553
S3064926	3064926	1A	228.096	SNP	TGCAGGCAAGTAGTGGTTGTGGCACGATGGCAAGCAAGTCCAGCGCCGAGATCGGAAGAGCGGTTCAGC	1.27111	0.259558
D1281644	1281644	1A	228.311	DArT	TGCAGCGTAACCCTCCCAAACCTTAGACCTCATAGGTTATGAATCTGGATCAATGTCTTTGAAGTTGAT	0.802379	0.370383
S1096735	1096735	1A	228.411	SNP	TGCAGCAGACGAAATGGCGGCGACTGGGAGGTGGTTGTTGGCGCTTCACTGCTCCTCTCGCTTCTTCTC	1.2589	0.261859
D1009228	1009228	1A	228.845	DArT	TGCAGTGGAGGTGGTGGTGGTTTTGGCTGCCACGGTGGCTTCAGGTTCAAAGGCTACAAGTGCCTCCAC	0.10064	0.751063
D1120110	1120110	1A	229.202	DArT	TGCAGTACAGTGTGCTCATGATGGTTTTGTGTATATGTGTGTGTTTGGCGTGGTAGCCGATCCGAGATC	0.517526	0.471899
D1096317	1096317	1A	229.232	DArT	TGCAGCTTCCTCAATGTATGCCTCATCATGGGGCTCGCTGTGCTGCTGGCGGACAGCCGCGGCCCCGCT	0.596747	0.439822
D1160850	1160850	1A	230.872	DArT	TGCAGCAGCACCCTCTGAGGCGCCTCCTTTATCTTCAAAATAGACCACCCGAGATCGGAAGAGCGGTTC	0.353808	0.551965
D3028828	3028828	1A	232.014	DArT	TGCAGGGATTCTCAGCCCGTCTCACAGATGGGGAGGCCGAGATCGGAAGAGCGGTTCAGCAGGAATGCC	0.952716	0.329029
S3028828	3028828	1A	232.014	SNP	TGCAGGGATTCTCAGCCCGTCTCACAGATGGGGAGGCCGAGATCGGAAGAGCGGTTCAGCAGGAATGCC	0.327213	0.567305
D1096697	1096697	1A	232.242	DArT	TGCAGGGGCACAGGCTTCTACCACCCTGTAGGCTGTAGCCCAACGGTGAGTGGCAGGAGAAGACGAGCC	0.301527	0.582927
D1233509	1233509	1A	233.898	DArT	TGCAGAACAGAAGCTACTCAACAAGCTGCGCTTTTCATCCGACTGTTCACCACCGAGATCGGAAGAGCG	0.71932	0.396367
D2303311	2303311	1A	233.898	DArT	TGCAGCATTGATCGATCTGAAGAGTAGCCATATCTTTCTGGATGATGTCTGCCGAGATCGGAAGAGCGG	0.262064	0.608706
D1234602	1234602	1A	234.283	DArT	TGCAGGCTGGGACTTTTCTCAAAAAAAAAGTTCACTTAGCTTTCAGGCACTATTAGGGGGAACTCCTCG	0.218704	0.640029
D2288948	2288948	1A	236.098	DArT	TGCAGCATTGATCGATCTGAAGAGGAGTAGCCATATCTTTCTGGATGATGTCTGCCGAGATCGGAAGAG	0.483421	0.486877
D1125377	1125377	1A	236.098	DArT	TGCAGAGAGGGCACATCTCGCTCGCCTTGAGGGCGAGCAAGAGGCACTCGCCATGGAAGACGTGGGGCC	0.0716017	0.789019
D1075607	1075607	1A	236.315	DArT	TGCAGCAAGACTTCCTCTCGTCTTGCTGAGAGATCCTATATGCCGCTCAAGCGGCAAATGGTGAAGCAA	0.773439	0.379155
S1224874	1224874	1A	236.315	SNP	TGCAGTCTCTTCTGTGACCACCGCACATGGCCAGCTCCCCTCAGCTCGCGCCCGCCAAAAAAGAACGAG	0.314335	0.575032
D1228591	1228591	1A	236.715	DArT	TGCAGGGGAAGCTAGCAGCGGGAGGCTGGGCCTTGGCGTGGCCCATGAGCGCGGGGCCGAGATCGGAAG	0.191886	0.661352
D1089838	1089838	1A	238.356	DArT	TGCAGGTAGTATTATTGTAGGAGTATGTACGTTCACTGGCGGAGGACCCCGAGATCGGAAGAGCGGTTC	0.0234086	0.878399
D2252245	2252245	1A	240.988	DArT	TGCAGCACAAAACACCTATAAGATCGAGAGCGCGTCCATCTACGCGGACGAGAGGACTTGGAAGGCTCA	0.60134	0.438067
S1092409	1092409	1A	243.442	SNP	TGCAGCAGCACATTCTCGTTAGCGATATATCAGCGGGCCGTGAAGATTGATGCGGCCATGCGTGGCCCG	6.19291	0.0128263
D1282340	1282340	1A	243.873	DArT	TGCAGTTCGACAAATAACTACTGAACTAAACAAATGCACAGTATGAAAGAATCACCTAAGCTATGTAAA	3.27674	0.0702683
S1043249	1043249	1A	244.724	SNP	TGCAGGTACACTTGGACACATACGCATTAGTCGTGAGCACAGAGAATACCACCCTAAACTGGTATATGG	0.467282	0.49424
D979990	979990	1A	245.648	DArT	TGCAGTCCAATCATGCACATATCCAGGTACTGAAGTATGAACTACCTGGGGATGCTTTTAGCGGTTCCC	0.000118153	0.991327
S979990	979990	1A	245.648	SNP	TGCAGTCCAATCATGCACATATCCAGGTACTGAAGTATGAACTACCTGGGGATGCTTTTAGCGGTTCCC	4.40971	0.0357348
S993221b	993221	1A	245.984	SNP	TGCAGAACGTGGTCCAGATGATCTCCGTCATGTTCGTGGGCCACCTCGGCGAGCTCGCGCTCTCCGCCG	0.766796	0.38121
S993221a	993221	1A	245.984	SNP	TGCAGAACGTGGTCCAGATGATCTCCGTCATGTTCGTGGGCCACCTCGGCGAGCTCGCGCTCTCCGCCG	0.609886	0.434831
D1252775	1252775	1A	247.304	DArT	TGCAGGTCTGCGGGTGCGCGGCTTTGGGCGTGCAGAGGAGCAGTGCGGGGGCGGCTCGGAGTGGAAGGG	0.027612	0.868024
D2303561	2303561	1A	247.886	DArT	TGCAGGGAGCAGCGAGCCTGGAAGGCGTGTAATTTCGAATGCAGTGATGACTCCGAGATCGGAAGAGCG	0.497677	0.480523
D1103347	1103347	1A	247.886	DArT	TGCAGGAGATGGGCTCCTCACCTGACGACCACCAGCAGCAGCCCCATGCAGGCGACCGAGATCGGAAGA	0.0553475	0.814007
S2278971	2278971	1A	247.895	SNP	TGCAGATGTTCCCCAGCGACAGATCGACCTCGATCGTCTTCACCCGAGAGGTAACCGTCCATCCCGCTT	7.38253	0.00658603
D1093573	1093573	1A	247.938	DArT	TGCAGGGAGAAGGTGAGCATCTCGCCGCTGCGCGGGTTCGTGACGGTGGAGGGCGCGGGCGCGGACCGA	0.462789	0.496323
D1386755	1386755	1A	250.239	DArT	TGCAGCCACGGCGCGGCCTCACAGGTCCCCACACGGAGGCGCTGCAACAGCGGATCCCCGCCATCGCCG	1.31729	0.251078
D1221008	1221008	1A	250.239	DArT	TGCAGCAGCTGTGATTCCCTCGTCCATCGGCTAAACGCAAGTGCGTACGTGCAACGGCGCGAGACGTGC	0.33166	0.564683
D1119780	1119780	1A	251.173	DArT	TGCAGTTGGGTTGCTTCATGTTGTTGACGATGTCCTTGACGAGGGAGATCATGGGTGCGGCACCAACGC	0.00754448	0.930784
D1205490	1205490	1A	251.581	DArT	TGCAGAAGGGGAGGGGTGCGACACGTCCTGGTTCCTGGACACGGGAGCTAGCAACCATATGTCCGAGAT	0.393923	0.530245
S1229178	1229178	1A	252.406	SNP	TGCAGCTGCGGGAGCTGGAGCCGCAGCAGCCCAAGACGACGCAGAACACGCCCCGCCTCCCGAGATCGG	0.928446	0.335267
S1863632	1863632	1A	252.406	SNP	TGCAGTTTTGAATGTATGATATGATCGACCGTACCAGTGGCAGATGGGGACGCTTGTTTTTCCGAGATC	0.22449	0.63564
D1102953	1102953	1A	254.281	DArT	TGCAGCCCATTCCGCTAAGGTTGTGGGTGACGACGTCGTTGCGCAAGGAGTACCGAGATCGGAAGAGCG	0.00420122	0.94832
D1103189	1103189	1A	255.457	DArT	TGCAGCCTCCACAGCCCGACGCCGTCCTTCACCTCGCTTGTCGTGAACCGAGATCGGAAGAGCGGTTCA	0.099421	0.752526
D1234235	1234235	1A	256.369	DArT	TGCAGCCCATGCATCACCAAAGCTACTGTTCTCCGTCCAGGCCGAGCCGCCCATGCATCACCCCGTCGC	0.142466	0.705842
S1207458	1207458	1A	256.544	SNP	TGCAGCACGCTTGCACACGGCGCCTCAACTTAACAGAGCATGCGTACGCAGGCGTGCGAGTGCAACGTG	0.316014	0.574013
D2310479	2310479	1A	257.06	DArT	TGCAGTCACGGCGCTCAACGACTCCGAGTCCAAGACCGTCGAGTTGTCATGGAAGACGGAGCTGGACCA	0.246619	0.619466
D1228484	1228484	1A	257.569	DArT	TGCAGCTGCGCATCCTGAATTGACTCGCGTGGGATGAGGAGCTGCACCACCGAGATCGGAAGAGCGGTT	0.539072	0.462818
S1012827	1012827	1A	257.576	SNP	TGCAGTGTATTTATACAACAGTTCAGATAATAATTCCAGAATTTGCTGGACCATTTCTTCACCCAAGAT	1.98789	0.158562
D1150543	1150543	1A	257.681	DArT	TGCAGGTCGGCTGCTCCACTGCCTTGCATCAACGGGTGCATCTCGCCGCGCGCCATGAGGGCATGTCAT	3.21389	0.0730156
D1004030	1004030	1A	257.681	DArT	TGCAGAGGAGCCGAACCCGTTGTTGAGGCCATCAATCTCGTCCAGCAGCTTGCCCCGAGGAAGTGGGAC	0.40179	0.526166
S1004030	1004030	1A	257.681	SNP	TGCAGAGGAGCCGAACCCGTTGTTGAGGCCATCAATCTCGTCCAGCAGCTTGCCCCGAGGAAGTGGGAC	3.43555	0.0638072
D1104610	1104610	1A	258.811	DArT	TGCAGTTGGTGTAGGTGCATGTGGCAACGGGTCAGGGTCAGAAACTGTGCCCATGGAGGCCAACGGCGT	0.600097	0.438541
D3022410	3022410	1A	259.161	DArT	TGCAGAGAATGACCTGACAAATCAGATTGAAGCTACTCCCGAGATCGGAAGAGCGGTTCAGCAGGAATG	1.90722	0.167272
D1279776	1279776	1A	260.053	DArT	TGCAGCGGTAAGAAACAGCTGTTGTTTACAGTGTCATACGGCACTTCCTGGTCAAAGAATCTTCACCGA	4.81125	0.0282745
D1132774	1132774	1A	260.435	DArT	TGCAGCTCGTGACTTGCGACCCTCCCTTTCCTTTCCGTTCCTGCTCCGACCGCCGTCGGGTTCCACTCC	0.73407	0.391567
S2254920	2254920	1A	260.823	SNP	TGCAGCGATCGCTGGAATTTCCTATTGGACGCACATTGCGTAAAAATGTCGACCCTTCGCACAGACCTA	0.0423139	0.837023
D1233831	1233831	1A	262.221	DArT	TGCAGCCTGTTGTTGCACCACAATCTGTCCAGATGGAGGAGCCAGCAAAAACTCTTCAGCTTGCCCGAG	1.1032	0.293565
D1090544	1090544	1A	262.221	DArT	TGCAGTGTCTGCCATCACGGCGATCAAGGCAAAGTATCAGGTGGGTAAAAACTGGATGGGCGACCCATG	0.0798013	0.777567
S1090544	1090544	1A	262.221	SNP	TGCAGTGTCTGCCATCACGGCGATCAAGGCAAAGTATCAGGTGGGTAAAAACTGGATGGGCGACCCATG	0.231074	0.630728
S1028725	1028725	1A	262.221	SNP	TGCAGGAACGCGGCCAGGCCTCCGTTAATGTCGGAGGGGGTGTTGAGGCGGTCGGAGACGAAGGACGAG	2.38936	0.122164
D2374025	2374025	1A	264.783	DArT	TGCAGCGGGCGGCAAGCATCGACGACGTGGTGCTTGGCGGCTCCATGGTGAAGCTGTGAGGTCTAACGG	0.31212	0.576382
D986586	986586	1A	264.933	DArT	TGCAGTCTCTTGGATATGCCAGCTAATTTGAAGCTAACTTCATTGGAAACCTCTCCAGTGGAGCTCCCT	0.424196	0.514851
S989937a	989937	1A	264.933	SNP	TGCAGCTCGGCCGTATACAGGATGGCAATGCATCTACAACGGGTATTATATGCTCTCATTAGCTTACTG	0.390711	0.531926
D1203788	1203788	1A	267.146	DArT	TGCAGGAAGACGAAGAGGGAGAATCCATCCATCCAAGCTAGTCAACCAGTCTCCGCAGTGCGCATGTGA	0.0421829	0.837271
D1069702	1069702	1A	267.146	DArT	TGCAGGGAATACTAGGCAAACCCCGATGAGTTCATCCAGTTGCCGTCTTCAGATTTAGGCCTTGTTATC	3.88148	0.0488216
D1088270	1088270	1A	271.466	DArT	TGCAGGGCGAAGTGCTTGCTCTTCTCCTCATCTCTCTACTAAATCCCGATGGACCGAGATCGGAAGAGC	1.03097	0.309931
D1304354	1304354	1A	273.861	DArT	TGCAGGATATTTCTCCATCATGTTAATTAGTCGACCATATATGTAGATCTCTTCCTCCGCGTTATCCCT	0.839122	0.359648
D1095318	1095318	1A	276.047	DArT	TGCAGGCTACAAACTCGGCGGGACTTCCGATCTTGTGTGCAACAGTGCGTACGGAGGCAATCGTTTCGG	0.103423	0.74776
D1039668	1039668	1A	277.196	DArT	TGCAGCCCATCCACAAGCGTTTCACTTACGTACATTAAGGTTGAGGGGGTAGCTCCTAACTGGCGCGTT	4.07373	0.0435549
D1201134	1201134	1A	277.858	DArT	TGCAGGAGGAGTGCTAGGCAAGCAGAAGCACGTAAATAAACAAGATCAAATACGCCATGAGCTCTCCAC	3.91998	0.0477154
D1133392	1133392	1A	278.548	DArT	TGCAGCTCGTGACTTGCGACCCTCCCTTTCCTTTCCGTTCCTGCTCCGACCGCCGTCGGGGTTCCACTC	0.0176191	0.894401
D1114788	1114788	1A	278.548	DArT	TGCAGTGCATATGGGCCTTGTAAATAGGGACAACCTTCCGTTGTTCAGGGGCCTAATAAACCCGAGATC	0.188186	0.664431
D1263809	1263809	1A	278.548	DArT	TGCAGCAAGCCATGGGTCGCTGCCAACCTCTTCCTCTCCCACGGGGCCGAGATCGGAAGAGCGGGTCAG	2.95794	0.0854566
D1112918	1112918	1A	278.548	DArT	TGCAGGCGCAGGCCGAGACGAGACGGACAGGCGCCATGTGCGGGCAGCGCGCACGTACCCGAGATCGGA	1.0841	0.297782
S1016302	1016302	1A	279.264	SNP	TGCAGGGCGGAGACGGCGGAGGACTGGAAGCGGAGGTCGGTCTTGAAGTCCTGGGCGATCTCGCGGACG	0.985843	0.320761
D1126558	1126558	1A	279.495	DArT	TGCAGATGGCCCCCTGAAGTGAAGCATACGTGTAGTAGTATCTTTTATTGTCTACGGTATGTGCGTAGC	3.79436	0.0514256
D1151793	1151793	1A	279.89	DArT	TGCAGCGTTTCCAGGCAGCGCCATGGCGTGCGGCGGCGACCTAGTATGGAGATGGCCGAGATCGGAAGG	4.32868	0.0374754
S1209199	1209199	1A	280.446	SNP	TGCAGAGCGGCAACGGGTACATCAGCTACGGCGCGCTGCGGAGGGACAACGTGCCCTGCTCCGTGCGCG	3.36001	0.0667975
D1107950	1107950	1A	280.671	DArT	TGCAGCTTCTTGGACCAACCAAATGCACTCCTTCTCCATCTTCCTCACCACACCACCACCTCCACACTG	0.81168	0.367624
S1012290	1012290	1A	281.159	SNP	TGCAGGAGCGAGCGAGGGAGGAGCGGCTAGGTCTCCAGCGCCCCCTTTTATACCCCCACCACGCGAAAT	0.297628	0.585373
D1241570	1241570	1A	281.89	DArT	TGCAGCTGGCTCGCAGCGCCTCTCTACCCTCTGCCGACTTGCCGCTCCGCCTCGCCTGGGACCTCCCCG	0.581937	0.445554
S994818	994818	1A	283.923	SNP	TGCAGTAAACTGTGCACAAAACGGGACGGTCTCTGAGGTTAACCTTTTTGGCCTTGTCTTGGCCGACGA	0.856275	0.354783
D1695042	1695042	1A	285.433	DArT	TGCAGCCAAAGTAGGCAACAACAGAATGCGTACTGATGGTCTAATGGTTGGTTGGTTTGTTTGTTTGTA	2.16109	0.141544
S2261082	2261082	1A	287.656	SNP	TGCAGAGACAAACACAAAAGCACCAATCCCCAAATCAACATCGCGCGAAACAGTTGCCATCAAGGTGCA	1.02725	0.310806
D1109248	1109248	1A	288.965	DArT	TGCAGGGATGGCGAATCTAGGACCACTCAAACTTGTCGTGCCTACTTCTACTGGATCACCCGAGATCGG	1.48777	0.222562
S1211189	1211189	1A	289.409	SNP	TGCAGATGACACGAGCAAATCTGAACTTTGTTTTTCTCCTTTTTTCTTCTCTGCTATGCCCCCTAGACT	0.743442	0.388561
D1085538	1085538	1A	289.943	DArT	TGCAGTCGAGGGCCATGGACGGCGGCGGTGCCTCGGCGTTGATGTCGCTAGGCACCTTGAGATATATGT	1.31174	0.25208
D3025727	3025727	1A	289.943	DArT	TGCAGCTCCTTCTCCAGCCTCGTCAGATCCCAGCGCAGCCGAGATCGGAAGAGCGGTTCAGCAGGAATG	0.246546	0.619518
D1092089	1092089	1A	289.943	DArT	TGCAGGCCGCTTTGTCCCGTCGGAGCATCTGCTGCTGAGGGGTCATGGTTGTGCCTCGCCGACCCGAGA	1.71737	0.190032
S1085538	1085538	1A	289.943	SNP	TGCAGTCGAGGGCCATGGACGGCGGCGGTGCCTCGGCGTTGATGTCGCTAGGCACCTTGAGATATATGT	0.00399	0.949634
D1110954	1110954	1A	292.491	DArT	TGCAGGAGGCTGCCCAGGCCTACCTGATGGGGCTCTTGGAGGACACCAACCTCTGCTGCCGAGATCGGA	0.200504	0.654314
D1038264	1038264	1A	293.167	DArT	TGCAGCCACATATATTGTCTTAGGCATAAGCAGGAGTGTCTGAATTTTCTTGAGTGACATGTGATTCTT	0.0552091	0.814235
S1038264	1038264	1A	293.167	SNP	TGCAGCCACATATATTGTCTTAGGCATAAGCAGGAGTGTCTGAATTTTCTTGAGTGACATGTGATTCTT	0.132816	0.71553
D1250342	1250342	1A	293.773	DArT	TGCAGAAGGCTCTTGTATTATTGCATCGGGCCATCGGCAGCTCACCATCAGCCGGGATCGGAAGAGCGG	4.23221	0.0396638
S1038571	1038571	1A	294.211	SNP	TGCAGATCCCGCCCGAGGAGAAACGAGCGTCAGCAAATCAAACAATCACCGAAGCTACTGAATCCAAGC	3.04092	0.0811901
D1708014	1708014	1A	296.04	DArT	TGCAGGATCTTGCTACTAAATTAAAAGGCCGAGCTTCCATGCCCCTTCTCAATGAATCCTCACGTGCTC	2.66647e-05	0.99588
D1205982	1205982	1A	301.234	DArT	TGCAGATCGTACCTATCCGCCGCGACGAGCAGCTGCGGCCACTGCCACATCGCATCTTCACCATCTTCC	0.311312	0.576876
S1008962	1008962	1A	302.345	SNP	TGCAGAGGAGCGTGGCCCTGTAGAGGAAGATCGTGCCGCCCGTGGCCGAGCACTCCCCGAGATCGGAAG	0.000683996	0.979135
D1110184	1110184	1A	303.444	DArT	TGCAGGTTACCTTTGAGAGCATTATCATCCGAAAAAGTCTTTTACGTTCGCGTTCCATGCACAACGCCA	0.158007	0.690998
S1025998	1025998	1A	304.26	SNP	TGCAGGATTCCAGCTCGTTCACATGGCAATGGCAGGCAGGGCTGGGGGGAGCTTTGAATCACCAAACAA	0.905133	0.341409
S3034193	3034193	1A	304.26	SNP	TGCAGGCTACCGTGCCGCTGCCTTCGTTCGTCCAAGCGCGCTCTCGCCTGGTCCTTGCCGAGATCGCGC	0.254617	0.613842
D2306419	2306419	1A	304.458	DArT	TGCAGCGGTGTGGCCTAGCTTGGTGGAACTGGAGGTCGATGGGCCACTCCAGATCGAGGCAAGGCCGAG	0.413672	0.520112
S3021194	3021194	1A	306.438	SNP	TGCAGAATGGTTGAAGTGCAGAAGAAAAAGAGAGCCTATTCTCGAGGGTTGCAAGTTCATCACATCCAT	0.419078	0.517398
S992431	992431	1A	306.841	SNP	TGCAGATTGCAAGCGCTTTTCCTATTCTTCTTCGGTTCCCCAAAATTTGTATCTCGGCATCTTCCAGTT	1.44863	0.228747
S1034788	1034788	1A	309.677	SNP	TGCAGAGTAGATGATCAATTGTGTTTCAAATTAATGAACAAGCGCAATGTACAGAAATTGGAGCTCAGG	0.899707	0.34286
D1128124	1128124	1A	309.677	DArT	TGCAGAGAGAGAGAGAGAGAGAGAAAAGCTGAAAAGGATGTGACACGGCCGAGATCGGAAGAGCGGTTC	0.355534	0.550997
D1178799	1178799	1A	309.804	DArT	TGCAGCACGAGCTCAAACAAAAGCGATTATCTGCCTCCGATAAGATATACGGAACGGCGTTGCTTTCCG	0.0767099	0.781807
D1109244	1109244	1A	311.168	DArT	TGCAGCCAGATGTTGCTGCTAAGAACATCGCCGCCGATATGCTTGTGGCGTTGGGGCTGTTCCGAGATC	1.21291	0.270757
D3021566	3021566	1A	311.541	DArT	TGCAGATACGACTTGACTGTATTCAGTCAATATGCCCGAGATCGGAAGAGCGGTTCAGCAGGAATGCCG	0.0851481	0.770438
D1123074	1123074	1A	318.939	DArT	TGCAGCGGGTGGGGGGGTTGGATGCGTCCACTGCTCCCCTCCTTGGGCCGTCCCCCGTGTCTCCGAGAT	0.279957	0.59673
D1108333	1108333	1A	325.465	DArT	TGCAGTGGGTGGGGGGGTTGGATGCGTCCACTTCTCCCCTCCTTGGGCCGTCCCCCGTGTCTCCGAGAT	0.438661	0.507769
D1166094	1166094	1A	326.844	DArT	TGCAGCATCGACGCCCTGAAGAACATGGAGGTGAACCAGAGTGGTGCTCAGGAGTACGTCAAGAACGAG	0.172385	0.678001
S1166094	1166094	1A	326.844	SNP	TGCAGCATCGACGCCCTGAAGAACATGGAGGTGAACCAGAGTGGTGCTCAGGAGTACGTCAAGAACGAG	0.272857	0.601422
S2254818	2254818	1A	327.567	SNP	TGCAGCTGGTAGCCAGTCGATCAGCTGTATTTATGCCCAGCAGCGTGTACTGATCTAGCCGTCCGAGAT	0.266242	0.605864
S987179	987179	1A	328.666	SNP	TGCAGCCATCGCTGTGGTTCTCCTCAACCTCAAGAGGTAATCTGTTGCTCTGAAACGAGGCGCCGAGAT	1.57504	0.209476
D1143420	1143420	1A	328.871	DArT	TGCAGCGGTAGGCAGCTGTCGTGTTCAAAGTATCTGCTGGCGCTGCTAGGTGCCAGGATCCTAGATCCG	0.468957	0.493467
S1143420	1143420	1A	328.871	SNP	TGCAGCGGTAGGCAGCTGTCGTGTTCAAAGTATCTGCTGGCGCTGCTAGGTGCCAGGATCCTAGATCCG	0.00218619	0.962707
D1398639	1398639	1A	330.223	DArT	TGCAGGCAGACGCGCCACTTCGGTCAGCATCGCCAGCGCAGCGTTGCCAAATTTTCGGGCAACGCTCGA	0.7364	0.390817
S2278118	2278118	1A	331.428	SNP	TGCAGACCTGCATCGCATGCTACCTCGAGCTGAACGGATGGCTGCGGGCCGAGACGCTAGTGACACAAA	0.449109	0.502758
D1099100	1099100	1A	331.633	DArT	TGCAGGTGTACGACGACACATACGCACTGGTTGTCAGCACGGAGAATATCACCCTAAACGGGTACTTGG	1.18012	0.277333
D1092066	1092066	1A	331.633	DArT	TGCAGCCCATGCCGCTGAGGTTGTGGGTGACGACATCGTCGCGCAAGCAGTAGCGGTTCACCACTAGCG	0.447109	0.503711
S1094451	1094451	1A	331.633	SNP	TGCAGGTGGATGAAACGGTGGAGGTGCGGATGATGGGACGTGACGCGGCCGCGGTGGTATGACCGCCGC	0.335439	0.562474
D983365	983365	1A	333.235	DArT	TGCAGGTGTACGACGACACATACGCACGGTTGTCAGCACGGAGAATATCACCCTAAACGGGTACTTGGG	1.61931	0.203188
S1252328	1252328	1A	333.235	SNP	TGCAGATGGGTCCGACCCCTTCGCGGGCCCGCGTTGTCAGCGTCCACGGGGTACGTGCGTCGGTTGGTT	1.27811	0.25825
D1100735	1100735	1A	334.31	DArT	TGCAGGGAGAATACAACTGCGGAGTCACTCTTGCATTCTGCTCACGCACAACTTACCGAGATCGGAAGA	0.0628936	0.80198
D2304721	2304721	1A	334.31	DArT	TGCAGACCGACGATCTCCTTGTCAAAATCCTCTCACGTCTCCCTGTCAGGTCGATCCGCCGCTGCACAA	2.26915	0.131972
D3025386	3025386	1A	334.31	DArT	TGCAGATCCGCCTCGCTAACTCCCTTCGACCCAATCCTCCGAGATCGGAAGAGCGGTTCAGCAGGAATG	0.293171	0.588196
D1113313	1113313	1A	340.408	DArT	TGCAGGTGTGTTAGTTTGCAGGCTTTGGCTTTGTTATACATACTCAAGTGCGCAGGGCCGAGATCGGAA	0.242183	0.622634
D1105405	1105405	1A	341.628	DArT	TGCAGTGGCAAATTTATCTACGGTATACAAAGGACTTCCTAAGCCACGCCCCAGGCCATGGCCCTTCTA	4.75115e-05	0.9945
D1301039	1301039	1A	342.154	DArT	TGCAGGTGTCCAAGGGCATCTCTACCCTCAAACTGTTCGTATACATCCGAGATCGGAAGAGCGGGTCAG	0.286259	0.592628
D1212674	1212674	1A	342.154	DArT	TGCAGCGGGATGGCGTCCATGGGTTCAGTGGCCATTGCTTCTGGGGAACGCTTCTCGGCGTCGCTGTCG	1.44681	0.22904
D1138542	1138542	1A	342.764	DArT	TGCAGCCCCATGGTCGGCGGCGTCCACCTCGTGACCTCCTCCTCCGTCTCCCTGGTAGACGACCGAGAT	0.0318932	0.858262
D2327636	2327636	1A	342.812	DArT	TGCAGGCCGTCATGCGGCCTCCGCTGCCCCGCCGCGCTCTCATCGTCCACGGCCCCGAGCTCCCTCTCG	0.16747	0.68237
D3021964	3021964	1A	343.498	DArT	TGCAGCAACCATAATTATTGTAGCTAAGAATGTTAGCCCGAGATCGGAAGAGCGGTTCAGCAGGAATGC	0.392957	0.530749
D1119177	1119177	1A	343.901	DArT	TGCAGGGAAGGAGGAGGAGGCGGTGGTGGTGGTGCTCTGCTCATCCCTGACGCCGCCGTTGACTCCGAG	0.0941793	0.75893
D1059043	1059043	1A	343.901	DArT	TGCAGGTTGTCAATGAGTAGTTTACCACCATGTACGAGCATCTACCGTCAAAAACATGATCCAGCCTCT	1.78329	0.181745
D1218075	1218075	1A	344.111	DArT	TGCAGGATTCAAACATAGGTCCTTCAACAATTACAGCCGCAATAACCAGCTAGGCAACCGAGATCGGAA	0.00691856	0.93371
D1114351	1114351	1A	344.125	DArT	TGCAGCCGGCATTGCTCCAGATGCACGGAACAAATCCATTGTCATCTACTCTTTCACACCGAGATCGGA	0.343807	0.55764
D1057454	1057454	1A	344.125	DArT	TGCAGATTATGAATGTGTAATTTGTTACCATGCGTTTCCGCAGCCAAACGAAAAAAAATGATTTGTTAC	0.00166122	0.967489
D3028636	3028636	1A	344.247	DArT	TGCAGGGAGCTGCTCCCTGGAGATAATCCCAAGCTCGCCGAGATCGGAAGAGCGGTTCAGCAGGAATGC	0.606343	0.436168
S1090726	1090726	1A	345.025	SNP	TGCAGCATGGTGCCCAAGACAAGCAAGAGATCCATGGACGCCAACGCAGCGGCCACTCCGAGATCGGAA	0.874479	0.349718
S3021449	3021449	1A	345.025	SNP	TGCAGCAACATGCTAGTTTTGGAATGGGATTCTATTTCCGAGATCGGAAGAGCGGTTCAGCAGGAATGC	0.175456	0.675308
S1056700	1056700	1A	345.025	SNP	TGCAGGAGAGAGAAAGAGAGAAACCCACCCAAGCCAGAGCCAGAGCCAGAGCCCGACGCCGCGTGCACC	0.0187893	0.890972
D1233022	1233022	1A	345.638	DArT	TGCAGGCAGAAAGGACATCATCTCAGCTGGTTAATTAACAGCTATACTAGCTAGTCCGAGATCGGAAGA	0.112529	0.737283
D1092732	1092732	1A	345.638	DArT	TGCAGGGAAGGAGGAGGAGGCGGTGGAGGTGGTGCTCTGCTCGCCCCTGACGCCGCCGTTGACTCCGAG	0.0865011	0.768673
D1112369	1112369	1A	345.638	DArT	TGCAGCCCCATGCTCGGCGGCGTCCACCTCGTCACCTCCTCCTCTGTCTCTCTGGTAGACGACCGAGAT	0.520084	0.470806
D1182467	1182467	1A	345.638	DArT	TGCAGCATGCCAGGTAATAGTAGTAGTGCTTGGATTAGGTTCAGACAAGCTGTCTCCTCAAAGCTCCAA	0.086516	0.768654
D1068218	1068218	1A	346.478	DArT	TGCAGACTATGCAAGGAGTAAAAGCGAAAGCCATGGCACCAGCCGCTTGCCACCGCCAACCCAAGACAG	0.00971918	0.921467
S1089724	1089724	1A	346.478	SNP	TGCAGAGGCACTTCTTCATCAACCAAACAAAGTATCAACCAAATGGTGTATGTCTACCGCTCGGCAGCC	0.0884137	0.766204
S1088306	1088306	1A	346.771	SNP	TGCAGATTTATTCCTCCCGAGTGGGACCACTGGAACAAATAAAGTCAGAATATAGCACGAGCAAGAAAG	2.2218	0.136075
D1104621	1104621	1A	346.98	DArT	TGCAGTGGTGGTGTTCTCATGCAGCCTTCCGTTCGCGAGGACGATGGAAGACGAGGGCATTCCGAGATC	1.56749	0.210572
S1687003	1687003	1A	346.98	SNP	TGCAGGTAGGTTAGATAGATTCATAGACGCTACGTACCCTTGAATGGTGCATGTCATGGCCAAGTTCAT	0.111042	0.738961
D1111964	1111964	1A	347.127	DArT	TGCAGGTCAGCATAGCAATCTTGATGCGGAGACCAAGGGCAACAGATGTGCCAGTAGATACCGAGATCG	0.446809	0.503854
D1110603	1110603	1A	347.127	DArT	TGCAGTGAACCACACACATGACTGGGAGAGGAGGGGAAGAAGAGAATGCATCCGAGATCGGAAGAGCGG	0.990426	0.319638
S3222450	3222450	1A	348.3	SNP	TGCAGCGGGAAGTGCTTCTCGGCGTGCTGCTTGGGGATTACCAGCCGAGATCGGAAGAGCGGTTCAGCA	0.687672	0.406957
D2322879	2322879	1A	348.351	DArT	TGCAGACTCATGGCAACATTCTTTGCTCGATTGTACTATGGCCTGTTGTGTCTGGGCTCTCGCCGACCA	0.219036	0.639775
S1238546	1238546	1A	349.353	SNP	TGCAGGGACAGCGGCCGCGAGCTTGAGGGCGGCGAGCCGCGCGGTCTCTGTTTCTTGCTTGCCTCGGCG	0.822745	0.364379
D1111166	1111166	1A	349.739	DArT	TGCAGGATATTGCCCGTGTGCCCTTGTTTTGCGGCTTTAGGTTAGCAGCGTGCGTTGCATGTCGTCTGC	0.153344	0.69536
D1078628	1078628	1A	354.296	DArT	TGCAGTGGGTTGAAAGTGTCACTCACGGCAGGGAGCAGCCAGTGAGAATGAAGCTGAAGCCAACTGACT	1.23185	0.267048
S1001565	1001565	1A	354.296	SNP	TGCAGCCCCAGGGTCTTCTCCAGCACCCACTCGTTTTCTCCAGTTCCTTGATGGCGCCGAGATCGGAAG	0.483167	0.486991
S1864148	1864148	1A	360.644	SNP	TGCAGAGTAGAAGGTCGATGAGGGAGCCGAAGGCGATGGAGACGGGGAAGAACCTGGCGCTGACGAACG	0.00717525	0.932494
S3024760	3024760	1A	362.968	SNP	TGCAGTTGACCCGTCTAATAGTTGTGAACTTGGTCACGACCGAGATCGGAAGAGCGGTTCAGCAGGAAT	0.391748	0.531382
S2268203	2268203	1A	362.968	SNP	TGCAGGCGTACTACTGCTCGAATGGATCGTCAACACAAAGCGCTGCCGCATGGTCAAAAACCTCTTGTT	2.38246	0.122704
D2258344	2258344	1A	366.025	DArT	TGCAGCACACTACAGGGCCTTCGAACATGCTTGGCGAGATTGCTGCAGGTTACACTTCGCCGTCGTCGT	0.26423	0.607229
D1088263	1088263	1A	366.025	DArT	TGCAGCCTGTTGGGGTGGTGGTTTGGAGATGCTGTCTTCAGGTGGAGCCCGTGGCAACCCTCACCGAGA	5.32289	0.0210471
S1115737	1115737	1A	367.948	SNP	TGCAGCATTGTTGCTGCAAATGACCTGTCTCTGGGTCTTGATTTTTCGGGCAAATGAGAGATCCGAGAT	1.52072	0.21751
D2256997	2256997	1A	367.995	DArT	TGCAGCAGTGCTCATCGCTGAGATCGATCACAAGGGAGCAGAGAAAGAGTAGAGGAGGAGATGGCCTGT	2.31131	0.128436
D2300425	2300425	1A	367.995	DArT	TGCAGGTTGCCGCATCTTGCCGTTGCCTGAGTTTGCCGTCGAACCGCCCAGTTCAAATCCATATTTCCT	0.154065	0.694681
D1221184	1221184	1A	368.149	DArT	TGCAGCCAACCATGCCAAGGTTTGTCAGGTGCGGCAGGCCACTACTGAAGAAATTAGCTGCAAGCACGC	1.10987	0.292111
S1019363	1019363	1A	368.353	SNP	TGCAGGCTTTCTACACTGAATTTGTTCTCTGTCTGTAGTTTAACTGAATTTCATATCTGTCTATAGTTG	0.013953	0.90597
D3022752	3022752	1A	368.353	DArT	TGCAGCCTATCAATAACCAACGAATAATAGCCCAGCCCGAGATCGGAAGAGCGGTTCAGCAGGAATGCC	0.360095	0.548454
D1255608	1255608	1A	368.353	DArT	TGCAGGCCAGCTGATCCCTCATATGCTCGCACCAAACAACTCCACGCTCCTGCCGAGATCGGAAGAGCG	0.638617	0.424212
D1255883	1255883	1A	368.353	DArT	TGCAGATTCGGATTACTGTCGTCCGCGCCTCACCCAACACTCGTCTCTCGTCTCTCGTCTCTCGTCTCC	0.289561	0.590502
D1202229	1202229	1A	368.353	DArT	TGCAGAGTTCAGACAGCACCCACAGACCACAGTCAGTCAGCTCTCAGCCCCGAGATCGGAAGAGCGGTT	0.962062	0.326668
D2289064	2289064	1A	368.353	DArT	TGCAGTGAGAGCTCCTCTCGAGCTGGGTGATGGCTTGGTGTTTGTCGTTTCAAGCGATGATGGGGAACA	0.344523	0.55723
D1120021	1120021	1A	368.353	DArT	TGCAGAAATCCATCAATGCATCCGCTCTGAACTTTTGCTCCTGAACCAATGCTGGGCAGATGGGGATCC	0.00379286	0.950892
S3064523	3064523	1A	376.57	SNP	TGCAGAAATTGAGACTTGAGAGGGGGCGTGGCCATTGCCCGAGATCGGAAGAGCGGTTCAGCAGGAATG	0.0254329	0.873293
S3064476	3064476	1A	379.536	SNP	TGCAGCTTGGCCTTCCTGTCCGCGCCGCCGCCTCTGGAGCCGAGATCGGAAGAGCGGTTCAGCAGGAAT	0.442024	0.506147
D1072582	1072582	1A	382.365	DArT	TGCAGTCCTTGGGCGGAGAGGAAGGGGTCTCCACCCATGCCAGATGTCGTCCGCCGCTCGGGAACACCA	0.0911065	0.762775
S1092374	1092374	1A	385.244	SNP	TGCAGCACCAGGTTTAGTAATGGCGCGTGAAGCGCCGATTAGGCACTGCCGAGATCGGAAGAGCGGTTC	0.657317	0.417509
S2264291	2264291	1A	385.244	SNP	TGCAGCCGAGGAGTCGAATTTAGTGGGCTGTTCGAGCCGCACCACTCATTCCGAGATCGGAAGAGCGGT	0.578404	0.446939
S1259303	1259303	1A	385.784	SNP	TGCAGGCATGACACTGACGGTGCGGGTTTAATACTGTACTAGAAAATCGGACGTTGAGTGCACGCATCC	0.0117009	0.91386
S1134976	1134976	1A	385.784	SNP	TGCAGGCTAAAGGAGGGCAGAGGCCCTTGAACCACGACACCTCCAAAAAGGTAAGCGACACCCATCTGC	0.300638	0.583483
D1106480	1106480	1A	385.784	DArT	TGCAGTGTAGATTTGGGGCCCTCTGGTGTTGTGCGTTGAATTTGTGCTTGCCGAGATCGGAAGAGCGGT	9.14535e-07	0.999237
D1127283	1127283	1A	385.784	DArT	TGCAGCTTACTACCGTAGTAAGTACGTATCAGTTCGCCGTATAAATTACTACTAGTACATAGTACGAAC	0.102878	0.748403
D1126804	1126804	1A	385.784	DArT	TGCAGTTTCACACTGAAAATCTTCAAGGGATCATTACTAGAGACTTGTTCCTCCCAGGCCACCTTCACT	1.03353	0.30933
D1125646	1125646	1A	385.784	DArT	TGCAGCAGGTTACAGGAGGGTGACTACTGATTAACGTGCTCCGTGGAGCACAGCACCGAGATCGGAAGA	0.0423276	0.836996
D1098230	1098230	1A	385.784	DArT	TGCAGTTACGGATGGCAGTCATCTGGTCCATGAATCATGACAGAGGCGCCTGCTCCATGAACAAATTCA	0.287707	0.591694
D1121173	1121173	1A	385.784	DArT	TGCAGCTTCAAGCGTACGCGACGCTACTTCCATCAATCCGATGCAACTGCGTAGACGGCCGAGATCGGA	0.0364925	0.848502
D1221051	1221051	1A	385.784	DArT	TGCAGAATCCCGTAACAAGGTTCTGATGGATCTTGGGGTGGCTTTGACGAGATGCGTTCACTGCCTTGG	0.0423544	0.836946
D1116946	1116946	1A	385.784	DArT	TGCAGCCTCCTCAATGCGCGGGAAGAAGGATCGGGTCCTCGTCCTCCTCCCATTCAGCGTCGTCGTCGT	1.38751	0.238826
D1116758	1116758	1A	385.784	DArT	TGCAGCATGGAGTGTGCTTGAAGGTGAGATGCACGGGCACATGACGACCTCGCCGAGATCGGAAGAGCG	0.156618	0.692289
D1150829	1150829	1A	385.784	DArT	TGCAGCTTCAAGCGTACGCGACGCTACTTCCATCAATCCGATGCGTAGACGGCCGAGATCGGAAGAGCG	0.12431	0.724406
D1012168	1012168	1A	385.784	DArT	TGCAGGGACTTCCGCGTCATACATGGTCGTGTTCGTCGTCCATTGGGTGCCGAGATCGGAAGAGCGGTT	0.00194424	0.96483
D1125881	1125881	1A	385.784	DArT	TGCAGTTACGGATGGCAGTCATCTGGTCCATGAATCATGACAGAGGCGCCTGCTCCATAAACAGATTCA	0.370672	0.542638
D994764	994764	1A	385.784	DArT	TGCAGTCCATCACTATCTCTTTCCTCCTGAGTCCGAGCGAGATGGGGCCGCTATGCAGACGACGCCGAG	1.16071	0.281318
D1120318	1120318	1A	385.784	DArT	TGCAGTCCGAACGGGCCCTAAACAAAAGAGGAGGAGCAAACAAACAAATCCGAGATCGGAAGAGCGGTT	0.184709	0.667357
D1066353	1066353	1A	385.784	DArT	TGCAGATCATCCAAGTGGACCAGAATATTCTCACTGGGACCATTCCATTATCTTTGAGCAATCTGAAGA	0.000737149	0.97834
D976975	976975	1A	386.407	DArT	TGCAGTAGCCGATCCGCATAAGTACGAGAACACCTATTTGACACTTTTTGCATGAAAATGCTCAAATGT	0.869332	0.35114
S3064684	3064684	1A	387.7	SNP	TGCAGGCTTCCCGCCGTCGTCCTCCCTCTCTTGCTAATGTGCCGAGATCGGAAGAGCGGTTCAGCAGGA	0.0936802	0.75955
S3064790	3064790	1A	388.016	SNP	TGCAGCAGGTCCATCGTCAGCGTGGGAGCGAGGAGCACACGCCCGAGATCGGAAGAGCGGTTCAGCAGG	0.292795	0.588435
D2251814	2251814	1A	389.87	DArT	TGCAGCTTCGATTCTTGGATGCAAACAAGATGACAGAAGGAGGCGGCAATGGTTTCATGTATAGCAGCA	5.70011	0.0169638
D3022703	3022703	1A	390.309	DArT	TGCAGCCATGAGAAATAGCGTGCTACTACATGCTCGTGCCGAGATCGGAAGAGCGGTTCAGCAGGAATG	0.000863402	0.976559
D1211251	1211251	1A	391.019	DArT	TGCAGACCATTGATCCAACTGTCGCTACTTATCTGGGTGGCCAGCGCCTCAAGAACTTTGCTCAAAGAC	2.91664	0.0876703
D1128210	1128210	1A	391.692	DArT	TGCAGCTGCCAGCACAGGAGACATGCCTGATGTGGTGGAGACAACGACACGGCCGATGGGGCGCCGTCG	1.366	0.2425
S985133	985133	1A	395.781	SNP	TGCAGGTGACTCGTCAGTGAAGGGAAGAAAGAATAAGCAGTCTCTTTTCCCTATTAGAAACTGTAAGCC	2.17427	0.140336
D1379174	1379174	1A	397.555	DArT	TGCAGCTGCGGCGCAAAGGCAGCGCGGCTGACCTCGTGGACAAACGCCAACCCGAGATCGGAAGAGCGG	0.0207312	0.885514
D1119854	1119854	1A	400.204	DArT	TGCAGGGGGAGTGATGGCCCAGCAGCGACTGTCACATCAGCGTTTACTTCCCCTGCCGAGATCGGAAGA	1.13646	0.286401
S985057	985057	1A	403.671	SNP	TGCAGTTCACTGTGTACTTGCCATCAATGGCTCTCTTCTTGGATAATAATTGGGAAGCCATCCGAGAAA	0.000982638	0.974993
S987669	987669	1A	404.713	SNP	TGCAGATCTCTTTCCCAACACCGAGTCTGCATCATACATATTCACATCTGATAGCCCATAAGAGATGAC	0.0406512	0.840213
D1009935	1009935	1A	405.242	DArT	TGCAGCCTAAATCATAGGCCTGATGCAAAATACATATTTGGGGGCCCCTCCACCAAGGGGGGCCCGAGA	1.71061	0.190906
D1088591	1088591	1A	405.583	DArT	TGCAGAGAAGATGGAGGCGCTGGCTAAGGGAAGAAATGTGATGACTGAAATAACTGAGAAGAACAAACA	0.0823257	0.77417
D2275813	2275813	1A	405.8	DArT	TGCAGGAAAATCGATGGACTCATGCACACTTTTCTTCACCAATATCTTTATTCTTTAACTTGAAGCAGG	0.333059	0.563863
D1029225	1029225	1A	405.8	DArT	TGCAGAACTGACATTCAGCAAGCTAGTTCAGAGATCACAGTTGCTTCATCTCTGCTGGCTCCCGAGATC	0.446042	0.504221
D1110168	1110168	1A	405.845	DArT	TGCAGTGGTGGTGTTCTCATGCAGCCTTCCGTTCGCGAGGAAGATGGAAGATGAGGGCATTCCGAGATC	1.52266	0.217218
S1089370	1089370	1A	405.845	SNP	TGCAGTCAGAGACGGCGAACGATGGAGACATCTTGCAGGTGTCCGCGGCGCCGAGATCGGAAGAGCGGT	0.0979262	0.754333
D1027740	1027740	1A	406.936	DArT	TGCAGGTTATAATTGCCTCCTTTCGTCATTGGGTTCGTCAACATGGCCGTAACCGCGTGGTCTCGCGGG	0.0258593	0.872244
S988436	988436	1A	409.087	SNP	TGCAGCTTGGTAGCTACGCCTCAGCATTCGTACCCCTATAGTCGTTGTTAGAATTATATCCACGATAAT	0.0395329	0.842397
S987869	987869	1A	409.106	SNP	TGCAGGTCCAGCCCAAACTGTTGATGCAGACCATCAAGCGGCATCAGCACGCGTTGATGAGCCTAGGTG	0.154237	0.694519
D1223340	1223340	1A	410.017	DArT	TGCAGACAGGCACATGCCCAAGTTACGGCTGTGTGCATCCTGGGATGCAGAGGCCGAGATCGGAAGAGC	0.192001	0.661256
D1114412	1114412	1A	410.022	DArT	TGCAGACAAAGAACGGTTTTCCTCCAAAAATTCAAAGAAACCGATCAAGAACCGAGATCGGAAGAGCGG	0.298526	0.584808
D1093972	1093972	1A	411.374	DArT	TGCAGCAGGCCGTAGTCCTGCGCCATCAGTTGCTCCATCCGCAGCGGATCGGCACTACTGCTGCTGACA	0.0854662	0.770022
D1090200	1090200	1A	411.374	DArT	TGCAGTCTAGTCTAGTCCAGTCTAGAAAAGAATGGAAAACAAGCAAGTTGACCTTGTTAATAATGGCCG	0.0365144	0.848457
S982714	982714	1A	411.374	SNP	TGCAGACGAGGCGTTCGGGCTGAGAATCTAAAAAACAGCACGTTCGGCACTTATTGATTCCGAGATCGG	0.000449664	0.983082
D2275515	2275515	1A	413.715	DArT	TGCAGATCTCCATCTCGATCTGTCTTGCTTCGAAACCTCTTTTCCGTTCGTTCTTCCCGAGATCGGAAG	0.266891	0.605425
D1100060	1100060	1A	413.715	DArT	TGCAGGAAGATATTGGTTCGGCCATGGAATCGTCGCCTGATCTGAATGTGGAAATCTTCCGAGATCGGA	0.0724227	0.787841
D3029821	3029821	1A	413.715	DArT	TGCAGGAGCTCACCGCCGATAGGAGGCCGCAATACTACGTGGCCCGAGATCGGAAGAGCGGTTCAGCAG	0.16978	0.680308
D1088699	1088699	1A	414.878	DArT	TGCAGGTGCAATTAACTTCTTTTCCGTTGCAATGCATGGGCATATGTGTTAGTCAAATCCTAATTCCTT	0.832522	0.361544
D1121835	1121835	1A	414.878	DArT	TGCAGTGTACAAGATACAAAAGAAATTCACAGAAAAAATAGTGTTAAATATTTAGAGAGGAAGCACGCA	0.0827026	0.773668
S1069323	1069323	1A	414.878	SNP	TGCAGCCGTCTCCCTCCTCGCTATCTCCTCTGCGATGGTTAAAGCGTTGCTGCCGCCACCAGCCGTCTA	0.241161	0.623369
D1221131	1221131	1A	414.938	DArT	TGCAGGAGAGCGTGATCCCGTCTCCTAGCTAGTACGCATCGTTGCAGGACCGTCTAGGACCGAGATCGG	0.0458839	0.830387
D1088733	1088733	1A	415.616	DArT	TGCAGAAAAAGCGGTGTACAACAGGATACATCAGGCAGAGTGCTGACCTTGCCATTGATGGAATACCGC	0.794748	0.372668
D1112826	1112826	1A	416.287	DArT	TGCAGCACCGCGAAGTGATCTCTGCCGCAATATATTCCGATGGTGTCACGATTGAACCGAGATCGGAAG	0.585748	0.444068
D2253810	2253810	1A	417.259	DArT	TGCAGACTGGAAGTCGATGACGAGATGGACATACGCATATCGGCCGAGGAACTTCTTCCGAGATCGGAA	0.0146269	0.903737
D1100887	1100887	1A	419.684	DArT	TGCAGGAAAAAAAAAGCAAAAGCCGAAAGCATGTAACGTAGTGCGAGGGAGTGGGCCGAGATCGGAAGA	0.373772	0.540956
D1111460	1111460	1A	421.045	DArT	TGCAGTCGGCGCGGTCTAGGTGCATCCACCTTGAGTTCTACACGCTCCCCTCACAAGATGGCCGAGATC	0.681788	0.408972
S1067105	1067105	1A	422.287	SNP	TGCAGCATCTGAGGGTTGCTGCAAGGGTCGGGCATCCGTGTCTAAAGACCACATCGTTCCTTCGTTGCC	0.447601	0.503476
D1062507	1062507	1A	422.852	DArT	TGCAGTGTCTACTAATCCTCGCTGGTACTGAATTTGCTGGATCAGATCCATCTCCGAGATCGGAAGAGC	0.0427124	0.836268
D1092170	1092170	1A	423.465	DArT	TGCAGGGACTTCCGCGTCATACATGGTCGTGAGCGCGTTCACCCTCGTGTTCGTCGTCCATTGGGTGCC	0.110097	0.740034
D1125309	1125309	1A	423.507	DArT	TGCAGTGGCTACTAATCCGCGACTAGTACTGAATTTGCTGGATCAGATCCATCTCCGAGATCGGAAGAG	0.223694	0.63624
D1315292	1315292	1A	424.174	DArT	TGCAGTGGCTACTAATCCGCGGCTGGTACTGAATTTGCTGGATCAGATCCATCTCCGAGATCGGGAGAG	0.906479	0.34105
D1088792	1088792	1A	425.052	DArT	TGCAGTGCAGTACAGTAGTGAGTAGTTCATTGCTGCCCTTCAGAAGATCGGTCACGGCAGAGGGACAGA	1.32206	0.250223
D1148576	1148576	1A	426.403	DArT	TGCAGCTACCTCGTTCTCTCCAGGATTGATTTGCGCCAACGGAGGTGTCGCCGAGATCGGAAGAGCGGT	4.61748	0.0316477
S2256474a	2256474	1A	427.238	SNP	TGCAGCATAAGCTTGGGCTAACTGATAAACTAAACTCGATTGACAATCTGTCTTCGACGGCTCTGAACA	0.00849818	0.926551
S1213940	1213940	1A	427.818	SNP	TGCAGGTGCAGGGACCCGCCGCCGCCGCCGCAATGCATGAAGCTCCCCTCCACCCGAGATCGGAAGAGC	0.855325	0.35505
S1083027	1083027	1A	429.604	SNP	TGCAGCACCTCGTCTGGATGAAGGAGAGATGCAAAAGAAAGATAGGATTATCATGAAGAACGATTGGAT	1.18011	0.277335
D1128056	1128056	1A	431.084	DArT	TGCAGCATTTGCACAATTGCGTTTAAGGCCCAAGGATCACAAGCATGCTGCCGAGATCGGAAGAGCGGT	1.78302	0.181779
D1123311	1123311	1A	433.476	DArT	TGCAGCACGCGAGCGCAACCAGCGCGGCCTGTAATTGAGGTGCAGTGCGGGTTTATTTGTGCTAAAGCC	0.0758282	0.783033
D1088935	1088935	1A	433.476	DArT	TGCAGTGCAGATTCTGCTCCTTTCTCCGTTTCTGCACTTCAGATTCTGCACCCTTTTTTTTTCAGAATG	0.258828	0.610927
S997180	997180	1A	434.681	SNP	TGCAGTCAATCGTCATTCAATTAAACTACTCCCTCTGTCCGACTAGCACGCGCTCTGGCGACTGCCATG	0.0414404	0.83869
S1098094	1098094	1A	437.942	SNP	TGCAGCGGATGTCAAAGCCACCCTCCACGAGATCGTCACTGCACATAACACGGCTCTCGTGCATGATCC	0.453606	0.500627
S1119289	1119289	1A	440.674	SNP	TGCAGAGGATGAGCAATTAGGCTTGGAAACGCACCTTCACTAAGTGAAATACTTCATAGTTAAAAGTAT	0.0528251	0.818218
S2253156	2253156	1A	442.86	SNP	TGCAGCATGGCCTGCCACCAGTTGACATCGAGCATGGTGCCGCGCCCAATACCTCCGAGATCGGAAGAG	2.61315	0.105981
D3024089	3024089	1A	443.925	DArT	TGCAGCTGCCATGATCGGCCAAACCATCCTCGTCTCCCTCCTCCGAGATCGGAAGAGCGGTTCAGCAGG	0.13386	0.714463
S2259648	2259648	1A	443.925	SNP	TGCAGATGCTCTCCGCGTCCCTGGACGCCATGGCCAACAACAACAACCGATCGAGGACGCTATACGCAA	0.663305	0.415395
S1691619	1691619	1A	443.925	SNP	TGCAGTCCGCCCTGTTGCCATCCCTGTTGTCGCACGCAAAGTCCAGCGCCGCCTGCAATGCCGCATCCC	1.37094	0.241651
D1133704	1133704	1A	444.102	DArT	TGCAGGCCGCGGCGCGCGAGCCGCTCAGCAGTCCAGCAGCAGTCTTGGCAAGCCAGCCAATGAAAGAAC	0.486831	0.485344
D1132858	1132858	1A	444.377	DArT	TGCAGCTGCCATGATCGGCCGATCCATCCTGATCCTCGTCCCCCTCCTCCGAGATCGGAAGAGCGGTTC	1.4681	0.225645
D1671990	1671990	1A	444.377	DArT	TGCAGAGCGTTAAACAAAAGATTTCGTTAATGACTTTGCTTAATTAGGTTGTTGCTTTTCGGCAGAGAT	0.928304	0.335304
D3034508	3034508	1A	444.723	DArT	TGCAGACGGAGCCTTCCACCAAGTTTCTTCACGTGCACCCGAGATCGGAAGAGCGGTTCAGCAGGAATG	0.623283	0.42983
S1001398	1001398	1A	444.723	SNP	TGCAGCTGCTCGTGCTCCAGGTCCATGTACCCCAGCATGTCGTACAAGGAAGACGGCGTGGACGCCGCC	0.637829	0.424498
D1126208	1126208	1A	445.076	DArT	TGCAGAGCGGGCAGGTGCCCTTGCTCTTGATCCAGAGTGCGAGGCAGCCCCGAGATCGGAAGAGCGGTT	0.573984	0.44868
D1056285	1056285	1A	445.076	DArT	TGCAGCACTACGGTGATTGACGTTAGCATGGACAGCAATTGGATTTAAAAAAAGAGCATTGGGAGGCCG	1.81728	0.177637
D1261405	1261405	1A	446.939	DArT	TGCAGCGCCAAATAGGAAACGCCTTCTGACGCGGGAGTCCCTAGCTGACGCTCGTTAGCGTGAAAAGGA	1.10225	0.293773
S1039623	1039623	1A	446.939	SNP	TGCAGGGATTTGTTGTAAGAAAACAGAGGATTTCTTGGGCTCAGCTGCCATATGTTGACTGGTGGATAT	10.1741	0.00142429
D1102202	1102202	1A	448.174	DArT	TGCAGGTCATTCAGAAATGAAATCTTCTCTGTTGGTGACTGTGGGCCATAGACATTCACCAAGTGGAGA	3.95341	0.0467765
S1125323	1125323	1A	449.957	SNP	TGCAGCGTGTAGAGGCCAAATAACTTTGTGGAAGTACGTACATGCGGCGCGGTCGTTGTTGTGTCCGAC	4.2159	0.0400467
D1377838	1377838	1A	450.051	DArT	TGCAGCGCAGCTATAGCCTAGGCCTGACACGCGAGGCCCGCAGCGGAAAAAGCCGAGATCGGAAGAGCG	3.94394	0.0470405
D3020917	3020917	1A	450.051	DArT	TGCAGATTTCTCCATGGGTATATTAATTCCCTGCTGTGTATCCGAGATCGGAAGAGCGGTTCAGCAGGA	0.161118	0.688129
S3020917	3020917	1A	450.051	SNP	TGCAGATTTCTCCATGGGTATATTAATTCCCTGCTGTGTATCCGAGATCGGAAGAGCGGTTCAGCAGGA	0.130943	0.717456
D1218238	1218238	1A	450.243	DArT	TGCAGACTAGCTAGCTCTACTCCCATGATCGGTGCATATGCACGCATGTCACCGCCCGAGATCGGAAGA	0.880923	0.347949
D1101176	1101176	1A	453.021	DArT	TGCAGTCCACCCACCTTCCATAGGGCCAAGATGAAGCAGACCGTGCTAATGTATCCTGGTGCCGAGATC	2.59724	0.10705
S1201133	1201133	1A	453.243	SNP	TGCAGGATGAAGAGTTGCGGTTTCATGATGTAGATAAGCATGCTTTGGAGGAGGTGGTTGAGATGCAGC	3.83225	0.0502753
D1241754	1241754	1A	453.445	DArT	TGCAGCCCATACTCGCCGTAGGCTGCTGCAATGAGCGCTCAAGATGAGAGAGTTACAACTGTTATTGGA	0.132578	0.715774
S1863372	1863372	1A	454.285	SNP	TGCAGCAGCTCCTCGACGGGCCTCGCGATGCACTCCACAGCGGATGTCACTTCCCCTGGTGCTCTCATG	0.235515	0.627464
D3028294	3028294	1A	455.409	DArT	TGCAGGAGGAGCCCAGCAGCAGCACCACAACCACCCCGCCACACGCCGAGATCGGAAGAGCGGTTCAGC	2.40526	0.120928
D1122959	1122959	1A	455.409	DArT	TGCAGTCCTGCACCTTCTGGACGCGGAGGCTGTGGCCATTCTTCTGCTTCCTCGGCAGACCGAGATCGG	2.49595	0.114139
D1158977	1158977	1A	456.166	DArT	TGCAGCTGTCCCTCTCGTAGTGAACACTGGCGATGGCACCAAGCCGAAGCCCGAGATCGGAAGAGCGGT	0.661824	0.415917
D1114005	1114005	1A	456.166	DArT	TGCAGGGTGATATCCTAACATGGTGGCCAATTAAACTTCTGTCAGTCACCATGTATATATAAAACAAGA	1.15884	0.281707
D2259241	2259241	1A	456.572	DArT	TGCAGTGTTGCGCGGCGAAGTCGAACAGGTGAGGCGTAAATGCAGAGATGGTCTGTGCCGAGATCGGAA	2.35364	0.124991
D1073053	1073053	1A	456.572	DArT	TGCAGCGTCGCTGCGATGGCCAGCAGGGCAAAGAGCACGGCGACGGTGTGCTTGGAGAGCGCCATCGTG	2.50132	0.113751
D1091646	1091646	1A	457.072	DArT	TGCAGCCGCGGCCCGCCTGTTCCCCTTGGACTAATCAATCCAGTGATCCCCGCCCGCGGTTGTGGTCCG	0.0502259	0.822671
D1289332	1289332	1A	457.221	DArT	TGCAGCGGCGTGGACGAGGACGATGAGAGCGGTTTGGAACTGGCCAAGCTCCGCGGGGCCGTCACCGAG	2.96432	0.0851202
S1289332	1289332	1A	457.221	SNP	TGCAGCGGCGTGGACGAGGACGATGAGAGCGGTTTGGAACTGGCCAAGCTCCGCGGGGCCGTCACCGAG	0.258365	0.611246
D2280370	2280370	1A	457.735	DArT	TGCAGCACTCCCATCGCTTCGCCGTCCCTCGGATCGAGATGTCGGTGAGCGCGACAATGGGGGTGATGA	0.592002	0.441646
D3026199	3026199	1A	457.735	DArT	TGCAGACCCACCACGATTTGCGCCCTCTCTGCTGGTGGAATCTGGCCGAGATCGGAAGAGCGGTTCAGC	1.27454	0.258917
D1120903	1120903	1A	458.859	DArT	TGCAGTGCCTCGTCAAAGCGAATGCTACCACTGCCAAGCGCCTCTCCGTTGCCGAGATCGGAAGAGCGG	0.00607803	0.937858
S1120903	1120903	1A	458.859	SNP	TGCAGTGCCTCGTCAAAGCGAATGCTACCACTGCCAAGCGCCTCTCCGTTGCCGAGATCGGAAGAGCGG	5.17445	0.0229215
S3222498	3222498	1A	459.912	SNP	TGCAGCGATGGTGGGCAGCCCGAGGTCGATGCAGCCGAGATCGGAAGAGCGGTTCAGCAGGAATGCCGA	4.55177	0.0328848
D1220050	1220050	1A	461.036	DArT	TGCAGGGGAAGAAGCTCCTGTTCGGCGACGGCGGCTCTGTCATGAAACAAGCAAGGATGTTAGTCATGT	2.62565	0.10515
D2282401	2282401	1A	462.199	DArT	TGCAGAGTGTCCTCTGAGATGCGTACATCGAACAGCATGATCTGCTTGAGGTGCGGAAAGCTCGGCGGC	0.101526	0.750006
S1130028	1130028	1A	463.323	SNP	TGCAGCGCGATGTTCCACCATCTCAAGTTCGGTAGCCTAAGACCGCCAGACCACTTGTGCATGCAAACT	0.448586	0.503007
D1218555	1218555	1A	464.499	DArT	TGCAGCTTTTGCATGTCCCATGATGCATTTGTGGAGTTGATCAGCTCCGAGACATGCACCGAGATCGGA	2.22342	0.135932
D2335797	2335797	1A	467.316	DArT	TGCAGCAGAGGCGAACCTCGTCGAGGCTGACAGAGACAATGGATCGGGAATGATGTAGGCATATGTCGA	1.20133	0.273056
D1150205	1150205	1A	467.316	DArT	TGCAGGTGAGGCAGCTTTGGTTGAAGCGTGTTGATGGGGCGAGGCCTTGGAAGGAATTTGACATAAAAG	5.51336	0.0188718
D1103177	1103177	1A	467.873	DArT	TGCAGTATTTGAATCTAAAAATGACACATCTCAGATTGCTGCCAGATGATTTGACCAAACTCCGAGATC	1.75485	0.185268
D3023800	3023800	1A	467.873	DArT	TGCAGTTTCTTGGTCACCGTGGCCGCCATAAATGACCGAGATCGGAAGAGCGGTTCAGCAGGAATGCCG	0.0539291	0.816362
S3023800	3023800	1A	467.873	SNP	TGCAGTTTCTTGGTCACCGTGGCCGCCATAAATGACCGAGATCGGAAGAGCGGTTCAGCAGGAATGCCG	1.27592	0.258659
D1122560	1122560	1A	467.886	DArT	TGCAGCAGCAGCAGGAGGAGGAGCGGATATCAGGCGTTCTAACGGGCCCATGGCGCGGGGCGACCGAGT	0.0626505	0.802355
D1317105	1317105	1A	467.886	DArT	TGCAGCGTGGGACGGAAGTAGGCGTGCACGAGGTGCAGCAGGTGAGAACACGTCGGTGGCGGCGGCCGA	0.192377	0.660946
S2244932	2244932	1A	467.887	SNP	TGCAGGTCTTTCAGAGAAGAGCTTATCTCACCTTCCAGGGAAGACTGGTCGTCCCGTTTATGGAGGTCG	2.91766	0.0876148
D1253088	1253088	1A	468.572	DArT	TGCAGCAGCAGCAGCAGCAGCAGCCGCAGCCGCAGGAGCGGACATCAGGCCTTCTAACGGGCCCATGGC	1.94542	0.163081
D1108857	1108857	1A	468.572	DArT	TGCAGACAGTTCGGCGGCTTAGACTTGTTAAGAGTTAACCACGATGTGCTATTCCAGTCCGAGATCGGA	0.923169	0.336644
D1101683	1101683	1A	468.572	DArT	TGCAGCACTTGTTGAAGAGCATACCAAGAAGGAAAACTGAAGGACGCGCAGCGCGACGACCTGGCAGCG	0.224564	0.635584
S2281843	2281843	1A	468.849	SNP	TGCAGACGACGAACGGCGCGCCACCCTTCGTCGGCCGGCAGAAGCTATCTGCCCTCTTGCTGAAGTACT	0.671529	0.412519
D3034537	3034537	1A	469.014	DArT	TGCAGTTCCTGACCAAGGTCCCCTGTCAGAGCATCCGAGATCGGAAGAGCGGTTCAGCAGGAATGCCGA	1.56071	0.211561
S3023789a	3023789	1A	469.014	SNP	TGCAGGGTTTTGAGAGAAGAACTGATCTCACCTTTCAGGGAAGACCGAGATCGGAAGAGCGGTTCAGCA	2.13128	0.14432
S3023789b	3023789	1A	469.014	SNP	TGCAGGGTTTTGAGAGAAGAACTGATCTCACCTTTCAGGGAAGACCGAGATCGGAAGAGCGGTTCAGCA	2.8577	0.0909374
S1089676	1089676	1A	469.014	SNP	TGCAGACCCGCAGGGAAAACAGTCTGGGCCATTGGATTGAAGATAGTAGATAGAACAGATGGGACCGAG	4.81447	0.0282218
D1286528	1286528	1A	470.842	DArT	TGCAGCTCGGCCGCCATGGCGAGATCCATCCACTGGGACGCAACCCTGGTTTTGCAGCGCCAGCGGGCG	0.366552	0.54489
D1057186	1057186	1A	470.842	DArT	TGCAGGTCTGGCGGGAGCAACGGTAAGGCCAGCAGCGTCGGTAGTCACGTCGGAGCTGCCTTCCATGGC	1.57286	0.209793
S3064672	3064672	1A	470.842	SNP	TGCAGCGCGGCGTCCCCGAGGCCGTTGCCGGCGTAGCCCTCGATCATGAGGTGCCAGGAGGCCATGTCC	1.45946	0.227016
D1371987	1371987	1A	471.296	DArT	TGCAGCGCGAAGGCGGGAGCTTTACGGGCCTTGGGAGTTCATGCTTCCAGCTTCCGTGCGAGTTCATGC	1.31875	0.250817
D2309481	2309481	1A	471.823	DArT	TGCAGCTCACCCGTTGGCAGCAGTACCATAGCCGTCGAGGCAGGCTGTCCCTTTGCCGAGATCGGAAGA	2.74492	0.0975642
D1720404	1720404	1A	471.922	DArT	TGCAGGTCTGGCAGGAGCAACGGTAAGGCCAGCAGTGTCGGTAGTCACGTCGGAGCTGCCTTCCATGGG	3.05077	0.0806991
D2289695	2289695	1A	471.922	DArT	TGCAGAATCATGAGCGAAACTCGAGATCTGGTCTCTAAGATCATGGCGCCTATCACTTGTGACCTACTC	0.0819966	0.77461
D2301074	2301074	1A	472.395	DArT	TGCAGCGCTCCCACACCCAGCATGCCAAAAGAACCGTGTGGAGTATCGATCCTCACTGTTAGGCGGGGC	1.73029	0.188374
D1124050	1124050	1A	472.569	DArT	TGCAGGCGTCACCGTCACCTCCTGGATCAGCGCCTCAATCTCTGGGTAGGTGGCATGGTAGTTGATGGA	4.71486	0.029903
D1126373	1126373	1A	473.241	DArT	TGCAGCCGCACCCGCGAGGGAGAATTAACGGCCACGCGCACTAGCCAGGGCACTCGCGCTCGCCGTCGC	0.672959	0.412022
D1280037	1280037	1A	473.519	DArT	TGCAGGTGATCCAGAGGTGAGGCCCCAGGCGCCCAGCTCTAGTTTCTGTTTCATCTGGTCGCCGAGATC	2.07884	0.149354
D2275565	2275565	1A	473.519	DArT	TGCAGGATGGACATAAGCAACATATTCGATGCAGCATTGTTATTTCAATGATACCAGACATATAATTCA	1.82875	0.176275
D2267818	2267818	1A	473.519	DArT	TGCAGTTGCTGTCATTCGAGATGGCAGCGCGACGATGAAGATCGACACCCAGCACCTGCGGGACATCAG	3.20957	0.0732088
D1139532	1139532	1A	473.999	DArT	TGCAGGTAGTTAGGCAGCACAAAACTCTCTCTCTCTCTCTCTCTCTCACGCACACTCTCTCTTCCACAT	0.914329	0.338968
D1095453	1095453	1A	473.999	DArT	TGCAGTGGACGGCGACCTTCTCCACAGCCTTTTTTGACGGGAGGGCGGATTGGCGACCCGAGATCGGAA	2.69044	0.100952
D1109016	1109016	1A	473.999	DArT	TGCAGATGTTTTATCTCTATTTGATGTTCAAAAATGTTTACAGCCTGCCGAGATCGGAAGAGCGGTTCA	2.27956	0.131089
D1228330	1228330	1A	473.999	DArT	TGCAGTCCTCGGAAGCACAACAGGTTTCCCTGTGAAGGATAGAGAGGTGGAGGAAGGTGGGGTGGCAGC	1.71936	0.189775
D1142110	1142110	1A	473.999	DArT	TGCAGCCGACCAAGAGCGCGGCCATGTGCGGCACGGTGGTGACGGGCCGAGATCGGAAGAGCGGGTCAG	0.880549	0.348051
D1216347	1216347	1A	473.999	DArT	TGCAGCATCCAGAAAGAAAGTTGGAAACCTACTTATTAAATGCCTTCGGATCAAACGAGGCCCTTATGC	0.476449	0.490035
D1107489	1107489	1A	474.109	DArT	TGCAGCGTGTATGGCGCGGTGGTGCAGTGCTTGATCCCTCCATCCTCGCGGTACAGATGGAATTCTGTG	1.38245	0.239684
D1202226	1202226	1A	474.109	DArT	TGCAGATACTAAGGAGCTGGTACAGATACCATTCCTATCTTCTCGCACTCAATTCTGTCTGGCATGGTA	0.0293187	0.864045
S993502	993502	1A	474.63	SNP	TGCAGGCAAAGCATCATTACAACATGTTCCTCTTGGAGGAGCACAACGCGGTGCCTCCTCCGACGACGG	0.0264055	0.870914
S997175	997175	1A	474.63	SNP	TGCAGTCAGGGGCTTCGTCAGCTCCTCCACCATCTATGTTTTGTCATGCAGAGTTTCACTACATCCTCC	0.838901	0.359711
D1232303	1232303	1A	474.967	DArT	TGCAGCCGCTTGGTGGGCGCTGGGAGCTAATGTAAGCCGCCGCCGATCCGAGATCGGAAGAGCGGTTCA	2.76089	0.0965943
D1112931	1112931	1A	474.967	DArT	TGCAGCGTGATTACGGTGACACGGACGGAGACGCCAGCAAGGGCAACTTGAAGCCGAGATCGGAAGAGC	1.99886	0.157417
D1025338	1025338	1A	475.729	DArT	TGCAGCACGCCCTACGGCCTCCATGGTGCGGACGCTGGCATGGGTACACCCATACGCATGGGTGGGTGA	2.04784	0.152423
D1119273	1119273	1A	475.729	DArT	TGCAGATTCTGGCCAGCGATTCTGACTTTTGTTCATGTGCTTGTCCTGAGGCTTCCAGGTGTGCCACTC	2.46556	0.116366
D2258970	2258970	1A	475.729	DArT	TGCAGAGTCATGAGCGACACCCGAGATCTGGTCTCCAAGATCATGGCGCCTGTCACTTTCAACCTATTC	0.772761	0.379364
D1247733	1247733	1A	475.729	DArT	TGCAGTCACGGGCCCAGTGCCCTTGGATGCCGCAGAAGCGGCATGTGTCTTTGTCTCCGCCGCTCTTGT	0.266168	0.605914
D2294185	2294185	1A	475.729	DArT	TGCAGGTTGCAATCTATCTCGAGAATGGATGCACAAATGCAACATGCTGGTCGAGTTGAGAAAGGAAAG	0.0993977	0.752554
D1694610	1694610	1A	476.828	DArT	TGCAGTTCGACACAAGAAATCAACTAATATCAAGGGCGGACATAAGGGTGGTTTGGGTGCGCTGATAAA	0.916415	0.338418
S2260436	2260436	1A	476.828	SNP	TGCAGAGGCAAAATGAGGTAGAGAAGGAAGCAGACGAAGCCGACGCAAAGACTGTAGCAGCTGAACAGA	4.04756	0.0442351
D1160755	1160755	1A	477.016	DArT	TGCAGCAAACTGCCACTGACCTCGGCCGCTGCCATCTCGTACGACGCCGAGATCGGAAGAGCGGGTCAG	0.102229	0.749171
D1070441	1070441	1A	477.892	DArT	TGCAGTGGCGAGGTGTTTGGTATCTTACCTGATGTGGTGAAGGAAGGAAACGGGGAGGTCGGAGATTGC	1.32464	0.249762
D1041240	1041240	1A	478.197	DArT	TGCAGTTTAGCAGTATGTTAAGAGGGCAAGAATGAACTAGAAAAAGAAGCAAAATTCTCACAAACCACC	0.405167	0.524433
D3029185	3029185	1A	479.016	DArT	TGCAGCAAGTACATCATCGAGCCGAACGACTACACCGACCGAGATCGGAAGAGCGGTTCAGCAGGAATG	0.703784	0.401515
D1237869	1237869	1A	480.141	DArT	TGCAGCGTGTATGGCGCGGTGGTGCAGTGCTTGATCCCTCCATCCTCACGGTACAGACAGAATTCTGTG	0.00475023	0.945052
D1091645	1091645	1A	480.141	DArT	TGCAGCCTTTCGGAGATTCCACAATGGAGTACGGCGACAGCACCACCACGGTCGGGTCCGAGATCGGAA	0.0880365	0.766688
D1109123	1109123	1A	480.141	DArT	TGCAGTACAGTGTCAACACTGGGCGGCTGTACCGCAGGTCCAAGCAGACCCCATTGCTGGATCTCATCT	0.312597	0.576091
D1015865	1015865	1A	480.141	DArT	TGCAGAGTCCAGATCGTATGACTGAAGGCTGGAGAATTGCAAGACAAGAAGGCTAGCACGGTTAAAACT	4.24328	0.039406
S1015865a	1015865	1A	480.141	SNP	TGCAGAGTCCAGATCGTATGACTGAAGGCTGGAGAATTGCAAGACAAGAAGGCTAGCACGGTTAAAACT	0.407802	0.523087
D1103519	1103519	1A	480.152	DArT	TGCAGCCTGAACCTGAACCTGAAGAAGAATGCAGACTACGACGCACCGTCATCCGAGATCGGAAGAGCG	0.750328	0.386372
S1024096	1024096	1A	480.611	SNP	TGCAGAAGCGCACCGAGGTGAAGCTCCAGGACCTGCCCGTGGTGCTCGGCGCCTGCTGCGTGCTCCACA	4.1136	0.0425397
D1295486	1295486	1A	480.611	DArT	TGCAGGAAGAAGAAGCGCGAGGAGGCTTACCTCGTGCAGGCTGACAAGGACGCGGACCCGAGATCGGAA	1.26851	0.260047
D1121503	1121503	1A	480.611	DArT	TGCAGCAACACCATCATCATCGTCTCCAGCAGGAGAAGCACCATCACCGTCTCCAGCGGGAGGAGGAGG	5.05957	0.0244903
D3034245	3034245	1A	480.611	DArT	TGCAGCAGTCATGTGCACCTTGCTGCCATGAGATGAGACGATTGCCCGAGATCGGAAGAGCGGTTCAGC	0.401369	0.526383
D1303260	1303260	1A	480.611	DArT	TGCAGGGACGATGTGGACGGCGAGCGCGCACATCATCACGGCGGTGATCGGGTCCGAGATCGGGAGAGC	0.553267	0.456986
D1235751	1235751	1A	480.611	DArT	TGCAGGTTTACCTTCATGAGCAGAGCCCATTCTGCATAGTTGGTGCGCGTCAGCGTGGGGTAGACTTCG	0.0097429	0.921372
D1124920	1124920	1A	480.779	DArT	TGCAGGTGACGCCGCTCCACTGGCAGCAGTCGTGTCGTCCTTGCTGCCATGAGACGAGGCGATTGTCCG	0.0407535	0.840014
D1118051	1118051	1A	480.779	DArT	TGCAGTTTTCTTCTTGGACACACACTTGCCATGCCCATGACCACCATGTTTCCGTTCGGCGTCCCTTCC	0.0591705	0.807812
D1099228	1099228	1A	480.779	DArT	TGCAGGTTCTTCCGAACCTGAACCCACCTTTATACACTGAAAATATTGGTGTCTCTGTTGAATAATTTC	0.00574652	0.939574
D1126728	1126728	1A	480.779	DArT	TGCAGTGCCGTGTCTTGAAGGGGATACGGGCTACCACAACTTTGGGTTGGGTGATACCCCTTTTGGGCC	0.0297168	0.863134
D1104221	1104221	1A	480.779	DArT	TGCAGGAAGAAGAAGCGCGAGGAGGCTCACCTCGTGCAGGCTGACGAGGAAGCGGACCCGAGATCGGAA	0.0981337	0.754081
D1126203	1126203	1A	480.779	DArT	TGCAGAACAAAACAGCAGAATTCTACGCGAGTTCCACAACCACAAGAACGCAGGGACGATGTCGCTTTG	0.137771	0.710507
D1086532	1086532	1A	480.779	DArT	TGCAGGCTATGCAAGGAAATTACAATGGCCAAGGGATTGTTGAGACGGACAACCAAATCATCGTGAACG	0.0991631	0.752836
D1127921	1127921	1A	480.779	DArT	TGCAGGTGACGCCGCTCCACTGGCAGCAGTCATGTGCACCTTGCTGCCATGAGATGAGACGATTGCCCG	0.95476	0.328511
D1119226	1119226	1A	480.779	DArT	TGCAGGTGACGCCGCTCCACCCGCAGCAGTCGTGCGCACCTTGCTGCCATGAGACGAGGCGATCGTCCG	0.000844564	0.976816
D1105551	1105551	1A	480.779	DArT	TGCAGCCAAAGGGGAGTAGCATGTCCTCGTCGTGTTCGCATAGTGGGCTTTCCGAGATCGGAAGAGCGG	0.441632	0.506336
D992499	992499	1A	480.779	DArT	TGCAGAGAAGTACAAGAGAGATTAGAGCCCTTGTAAACCAAGACTGTAACAGGCATATAGAACAATACC	0.514546	0.473177
S990592	990592	1A	480.779	SNP	TGCAGCCAAGCCGACGCCCCAGGTCCAAGCTTGTAAGCCCACATGTTGCAGGACTCAAGCGTTCTTGCT	0.120849	0.728116
S992499	992499	1A	480.779	SNP	TGCAGAGAAGTACAAGAGAGATTAGAGCCCTTGTAAACCAAGACTGTAACAGGCATATAGAACAATACC	2.17591	0.140187
D2258496	2258496	1A	481.647	DArT	TGCAGCTGCTTGAGGATGCAAGGGTCTCGTATGAGCTCTGCCAGCGCCGACTCCACCGTGCTCGACGTC	0.79898	0.371398
D2292004	2292004	1A	481.647	DArT	TGCAGCTGCTTGAGGATGCAAGGGTCTCGTATGAGCTCTGCCAGCGCCGACTCCACTCCACTGTGCTCG	1.07153	0.300601
D1862991	1862991	1A	481.647	DArT	TGCAGCATGAGCTCGATGGCGTAGTGGGAAATGACCGTCTCGTCACGGAAGCCGACCTGCCACGCCTCA	3.17073	0.0749691
D1165294	1165294	1A	482.323	DArT	TGCAGGCTGCTCTTCACAGCGCCACCGCGGGGCCTTCGTCATCTGGCAGCACCTCTGACTGGTACTTGG	0.251565	0.615975
S1092167	1092167	1A	482.323	SNP	TGCAGGTCCTCTCCTTGTATATATAGGATAGATATAGATCATAGATAGACCGACCGACTCCGAGATCGG	2.77648	0.0956581
D1206835	1206835	1A	482.562	DArT	TGCAGGTGCCCTTCGTGGTCTTCGTCTGGCAGAATTTTGCTCCGACCCGTGTCCGAGATCGGAAGAGCG	3.80941	0.0509655
S1091952	1091952	1A	483.645	SNP	TGCAGGGAGATGTGCAAGAACCGTAATAAGCCAGGACCATTGTTTCTTGTGGTAACTTGTTAAACTAAC	2.01498	0.155753
S1364012	1364012	1A	484.568	SNP	TGCAGGCAGGCCCAGCGGCTCTTGAGGCGCGAGAAGGCGTCCACGGCCACCCCCCGAGATCGGAAGAGC	0.955001	0.32845
D3025930	3025930	1A	484.588	DArT	TGCAGCACCCCTCCAAGCCCCTTCTCCTGCGTATCCGCCCCGAGATCGGAAGAGCGGTTCAGCAGGAAT	0.378284	0.538523
D988067	988067	1A	485.381	DArT	TGCAGCATCCACGTTCAATTTTGCATTACCAGTCATCGGGGCCAACCACGACCGAGATCGGAAGAGCGG	0.406999	0.523497
S1274604	1274604	1A	485.828	SNP	TGCAGTTTGGCTAAGCTAGCACTGTGCTATCTGATTTTTGGTTCAGGTAATTGTTGCCGCACTGTTCAC	0.999168	0.317512
D3027529	3027529	1A	487.191	DArT	TGCAGTCCAACATCTTCATCGAGGGCGTGTCGCACAAGATCCGCCGAGATCGGAAGAGCGGTTCAGCAG	1.15439	0.282632
S3027529	3027529	1A	487.191	SNP	TGCAGTCCAACATCTTCATCGAGGGCGTGTCGCACAAGATCCGCCGAGATCGGAAGAGCGGTTCAGCAG	0.527471	0.467672
D1135925	1135925	1A	487.207	DArT	TGCAGCTTGGGGCTTTGGTGGTGGGGTGCACCTTGTACCCGCCCAAGATACAGGGGTATTTATATGGGT	0.814865	0.366686
D1046724	1046724	1A	489.534	DArT	TGCAGAATGCCGTTGTATTCCTTACAAAACTCGCTCAGTTTAGGGTGTATTTCCGAGATCGGAAGAGCG	0.939028	0.332528
D1040825	1040825	1A	489.534	DArT	TGCAGATTCACCAAGCCTGGCTGAAGGAGGCAGAGACAAAGAATGGAGGTCGCCTTAGCTTTGCCGTCG	1.28343	0.257262
D2322408	2322408	1A	490.201	DArT	TGCAGTTTCGACTCCACAGCAACAAACAAACCAAAACAGTATCTGACTCTCGCTCGCTCCGCATGCTCC	1.1503	0.283486
D1237384	1237384	1A	490.671	DArT	TGCAGTAGCTAGCGACGTGGTTCACTCGCTGGAGGTCATGTGTTTGATCCCTCCGAGATCGGAAGAGCG	0.0369139	0.84764
S1237384	1237384	1A	490.671	SNP	TGCAGTAGCTAGCGACGTGGTTCACTCGCTGGAGGTCATGTGTTTGATCCCTCCGAGATCGGAAGAGCG	5.21175	0.0224347
D1130619	1130619	1A	490.872	DArT	TGCAGCCGCACCCGCGAGGGAGAATTAACGGCCACGCGCACTGGCCAGGGCACTCGCGCTCGGCGTCGC	2.50989	0.113134
D2300612	2300612	1B	5.8759	DArT	TGCAGCGTCTTCTTCAGCTCTGGGATGATGTGGATCTCCAGCTCCTGGAGCTTCTTGGATGCGTCGAAG	0.954405	0.3286
D1104616	1104616	1B	7.0249	DArT	TGCAGTGCTCGTGCACGCAATCTCCTGCCAAGTGTGACCCCAACAAACGGGTCGTGCACGGGGAGGGGC	0.0267018	0.870198
D1195188	1195188	1B	7.0249	DArT	TGCAGATGGTGGAGGGACAAAGAGAACTTCGGGTCAGAGGGAAAGAAACGAGGAAAGGGAGAAGAGCTT	0.109902	0.740255
D1268227	1268227	1B	7.0249	DArT	TGCAGGCGCCCGTTAGCAGAATACACATTAACGGGTGCCTACATCGCTAAATAGGAAATGCCGCAAAAA	0.232314	0.629814
D1119717	1119717	1B	7.0249	DArT	TGCAGCCAACAGTTCACATGTTGTGTTTCCGTTTGGGGATGTGACTTCGCCCAACACGGTAACTCTATT	0.404326	0.524864
D1163555	1163555	1B	8.2299	DArT	TGCAGGTGGCACAGGTCCTACTGCCCAACAGGCCGAGACGTGGAATCGCAAGGCCAGCAGGCCGAGATC	0.101527	0.750005
D1089620	1089620	1B	8.2299	DArT	TGCAGTAAAAGACGAAAACCTTGAACCCTTTTTACTATGCATGATGTTTCCCCGAGATCGGAAGAGCGG	0.717171	0.397073
D1120343	1120343	1B	8.61757	DArT	TGCAGGTAGGACTTGTCCTGAGACGTGGGCGAGACACACAAACTCAGGCCTGTGCCCGAGATCGGAAGA	0.29813	0.585057
D1130108	1130108	1B	8.7584	DArT	TGCAGCTCCAATACAGTCAGGTTCCAACGTCTGGTCACCATGGTTGAAACTTCCCTTGCTTCCCTGTCT	0.0796299	0.7778
D1114944	1114944	1B	9.2399	DArT	TGCAGGTGGTCCTCGCTTGTCCGCCGCAGCAACCTTGCCACAGTCACCGCCTTGCCACCGAGATCGGAA	2.3064	0.128842
D980920	980920	1B	9.2399	DArT	TGCAGCTCTCAAAAAACATCAACCTCCCACTTCTCAAACAGCCCAAATCTGTGACAGCGAATCAGGACT	0.741588	0.389153
D1164986	1164986	1B	12.756	DArT	TGCAGCTAGATCCAATAGACAGTAGAGTTCCTTCAGTTAAAATGAACAGCCGAGGACGGCAAAAAACCG	0.0330555	0.85573
D1100397	1100397	1B	12.86	DArT	TGCAGGGCATATCATCAGTGATGTTGTTAATGGGCTGGTCCGAGTCGCCCTGAGGTAGCCTTGATGTTG	0.100963	0.750678
D1100352	1100352	1B	12.86	DArT	TGCAGTGTTATTTCTTCAGTAAATAATTTTGCAGTTCTCGTGCTCCCTAGGGCAAGTCTTATGTTTCCT	0.0070352	0.933155
D1057112	1057112	1B	12.86	DArT	TGCAGTCAATATTTACAGTATCTACTTTGCAAATAGTCCTGGATCTGAATGGCCGAGATCGGAAGAGCG	0.00158608	0.968232
D1100552	1100552	1B	13.4701	DArT	TGCAGGTCATTTTGTTAAAGGAAAAATGGCGATATCTCATGTGTGCACTAGGAAGCCGAGATCGGAAGA	0.163723	0.685752
D2291345	2291345	1B	13.4701	DArT	TGCAGGTACAAAGAGTGTGAGGTCCCTGGATCGAGTCCTGGTGAAAACTTGTTTTGCAGTGTTTTGTAT	0.00471501	0.945256
D1377658	1377658	1B	13.4701	DArT	TGCAGCTGGGACTCTTTAGCAGGCAACATGGAGCACCTCACGTTGCTCAAGGAACTGGAAATTGTGGGA	3.80416	0.0511254
D1237955	1237955	1B	13.4701	DArT	TGCAGCACATAACCAGCTAGTTTTTTGGCGCACAAACGTGGGCAGTTATTTTCTTTGCCGCGTGCGTGC	0.844792	0.35803
D1239340	1239340	1B	13.4701	DArT	TGCAGCTGGGACTCCTTGCCAGGCAACATGGAGCACCTGACGTTGCTCAAGAAACTGAAAATCATGGGA	0.0136377	0.907034
D1121163	1121163	1B	13.4701	DArT	TGCAGGAATACTCCCACAGACCCTATGGTCCGTTAAGTATAACTGCTGGAGAGCCGTTGAGAGGTTCAC	0.000125242	0.991071
D3021227	3021227	1B	13.4804	DArT	TGCAGGTATTGGCACTCAGCAACAATTCTTTTGGAGGACAACTACCGAGATCGGAAGAGCGGTTCAGCA	8.71213e-05	0.992553
D1028395	1028395	1B	13.6999	DArT	TGCAGCTGTGACCATGAAAGAGCTTCTGTAACACAGGGGCAACCAAGATGTTGGAGATGGCTTCCGAGA	0.489768	0.484031
D3064945	3064945	1B	13.8314	DArT	TGCAGCACGCGGCCGCGACGAGCAGCCCCGCGGGGTCGAGGCGACTGAAGCAGAGGACCGCGGCGAGCG	0.654193	0.418617
D1679457	1679457	1B	13.8314	DArT	TGCAGTATAACAAATGGGATCTAGCATCTGGTCAAAAACACACCCACTGACCCACGACCGAGATCGGAA	0.854446	0.355298
D1279732	1279732	1B	13.9002	DArT	TGCAGCTTCTGCAAGTGCTAAACATAAGGTCCACCGAAATGAAAAAATTTCCACCAACCTTTGTTCAGC	2.17616	0.140164
D1279858	1279858	1B	14.1111	DArT	TGCAGCTGGGACGCCTTACCAGGCAACTTGGAGCACCTCACTTCGCTCAAGGCACTGAAGATTGAGCAC	1.88172	0.170139
D1126017	1126017	1B	14.1111	DArT	TGCAGTTTGTTCTGTCCCACGCCGTCCTGCGGAGTGAAATCCGTAGCATGCACCTCTCCGAGATCGGAA	0.190499	0.662501
D1206403	1206403	1B	14.193	DArT	TGCAGTTAGTTCTTAAATGTCGGCACTGCAATCACTAACACACGCCAGCTCCGAGATCGGAAGAGCGGT	1.26086	0.261488
D3024364	3024364	1B	14.4075	DArT	TGCAGCCGTGCCATGGATGATCCCCTGCTGAGTTGCCTCCCGAGATCGGAAGAGCGGTTCAGCAGGAAT	0.0386009	0.844241
D1164511	1164511	1B	15.0159	DArT	TGCAGGCCATTGAGGTACTCATAGTAGAGATGCAAGTCTTTGGGTTCAAGTACCAACAACAGCCACCGA	0.0478486	0.82685
D1219486	1219486	1B	15.33	DArT	TGCAGTGTGTAAAAAAAACAGCTAGATCCAATAGACAGTAGAGTTCCTTCAGTTAAAATGAACAGCCGA	0.997212	0.317986
D3022546	3022546	1B	15.345	DArT	TGCAGATCGAGGAGCAGCTTAATCAATGTGTACTGTAGCCGAGATCGGAAGAGCGGTTCAGCAGGAATG	1.90515	0.167503
D2330874	2330874	1B	15.345	DArT	TGCAGGCACTGTGGCGGTAGGTCCCTACACGATGCCCTGCTGTCAATGATGGAAGTGTGTGATAGACAG	0.161373	0.687896
D1262573	1262573	1B	15.345	DArT	TGCAGCATGGAGGAGTATCATCTGGCGCAAGGATTCCGATGAAGATGGCGTGCATCACCAGGATCGAGC	0.0827132	0.773654
D1257517	1257517	1B	15.955	DArT	TGCAGAGAGCTAGACCGACAGGAGACGGCTGCCCCGTGCCCTCCAGCGTCCTCCAACAACCGCAACAGC	0.00512303	0.94294
D1195926	1195926	1B	15.955	DArT	TGCAGTCTCGTTGAGCTGCCCTGTCGTGTGTAGAGTCGCCTTGACTCACGCACCTCCATTTAAGCCGCC	0.497758	0.480487
D1105108	1105108	1B	15.955	DArT	TGCAGACCAGGGTTTGATACTTGGTGTGCTTCTTTTATGCCCGCCTGGCCCATGTCCCGAGATCGGAAG	0.0066978	0.934774
D1229677	1229677	1B	15.955	DArT	TGCAGCTGCTCATGGCAGCTCCGATGGCCATGGCCCGCTCACCGTCGGCTCTAGAGGAGATGGCGCACA	0.119553	0.72952
D1182653	1182653	1B	15.955	DArT	TGCAGGGCACACGGTTTATCACTAAACATGCAAGCGTGTGAAAGGTGCGACACATTGGAGCTCTGTCAA	0.0609842	0.804947
D999842	999842	1B	15.955	DArT	TGCAGAAGCAAGCAGCAGCATCTTGGACACACAATCTGAAGAAAAGTTTCAGGGCACCGAGATCGGAAG	0.0803797	0.776784
D983031	983031	1B	15.955	DArT	TGCAGTGTGACTCGTATCTGTGTTGAGTGGCAGTGGACTAACCCCCACAGAGATATGGGTGTCCGAGAT	0.0176	0.894458
S983031	983031	1B	15.955	SNP	TGCAGTGTGACTCGTATCTGTGTTGAGTGGCAGTGGACTAACCCCCACAGAGATATGGGTGTCCGAGAT	0.451008	0.501857
D2277173	2277173	1B	16.5649	DArT	TGCAGCGAAGAGAGGCGTCGAGCAGCGACGTGCAGCGCATCAACCATCTACCCCAGCCGAGATCGGAAG	0.658903	0.416947
D1242215	1242215	1B	16.5649	DArT	TGCAGCTGTGAGCGCCGCGGACTGAAGCATTCGTTGGCGGTGTGGTTGGCCTCGCCGAGATCGGAAGAG	0.0404314	0.84064
D1221202	1221202	1B	16.5649	DArT	TGCAGCAGAAGTAGTAACCCTAGCCATTGGAGAAGATCTAGCTAGAATGCCCAGACCGAACATTAATCA	0.0586222	0.808687
D1109237	1109237	1B	16.5649	DArT	TGCAGTACACAAGATGGAGCACACGAAGATGAGGGAAAGCCTCAAGTTCAGGAGCAGGTCCCGAGATCG	0.707413	0.400304
D981502	981502	1B	16.5649	DArT	TGCAGTGCCTAATTAAGAAGGAACCATACCTGGGTGGCGCACAAGATGCCGAGATCGGAAGAGCGGTTC	0.635106	0.425489
D1089056	1089056	1B	16.5649	DArT	TGCAGTTGATTTGAACAAGCGCAGGCCATACCCTTTTGATTTGTGTCCCCCGCGTCCCGAGATCGGAAG	0.159318	0.689785
D1205565	1205565	1B	17.245	DArT	TGCAGCATTAATAGCTAACTCCAGGATTTGGAGCTTTTGCAACGTTCCTTGTGCAAAAATGAAACCAAT	0.0888295	0.765671
D1265622	1265622	1B	17.414	DArT	TGCAGTTCACCTGTGGTGGAGTTTTTTCCGACAGTTCCAATGGCGGAGCTGGTGGCCGCCATGGCCATC	0.361421	0.547718
D1122954	1122954	1B	17.414	DArT	TGCAGTCTATCTAACATATTGGAGGAAAACAAATATACATGTATCGTCTCCGAGATCGGAAGAGCGGTT	0.350716	0.553708
D1268569	1268569	1B	17.414	DArT	TGCAGTACCCTCGCATCCCTACCTAACGACCCACAAGCATATGGGTCTCTCCGAGATCGGAAGAGCGGT	0.552034	0.457488
D1267298	1267298	1B	17.7279	DArT	TGCAGCGCGTTTCTATGCTTTACGGCATTAGGTATTATGACTGGCGTCCAATGGAGGCTGATGACACAT	2.31349	0.128256
D1123481	1123481	1B	17.889	DArT	TGCAGTTTCCCCTGTCTACATGTTGGGTCGCTTGGCTGGCTGTGAACTGCTGCCGAGATCGGAAGAGCG	3.71417	0.0539525
S1047341	1047341	1B	18.27	SNP	TGCAGTTGGTGGCGCCATGTTCCCGAGGTTGGTGTCGTGCGGGACGCATGTGCCGTTGAGGTTTCTGCC	0.0328646	0.856143
D1127649	1127649	1B	18.27	DArT	TGCAGTGATGTGGTTGGCTATCACCATAGGCCAGCAGGCGACGGGGCAAATGAAGAACGACCGAGATCG	2.26637	0.132209
D1018209	1018209	1B	18.27	DArT	TGCAGACAGTGCGGATGGTTCAGCAGCTCTGCCATCATCCACTCCACGGTGGTGGCCGTCGTGTCCGAC	2.99986	0.0832715
D1114020	1114020	1B	18.27	DArT	TGCAGGAGTAAATAGAGAGCACACGAAGATGAGGGAAAGCCTCAAGTTCAGGAGCAGGTCCCGAGATCG	2.67048	0.102225
D1268362	1268362	1B	18.27	DArT	TGCAGTGCCGCCGCGAGGTCAGAGGCGAAGACATGGGCGTTTCGTGTCGCACGAGAGACGTGTTAATTC	1.01389	0.313974
D1286981	1286981	1B	18.27	DArT	TGCAGTGGGTGGGGCTCGGATGGCCGTGGGCCTCACTGTGCTGCCCAGGACTGCCTCCCCTGGCCCGTT	0.175072	0.675643
D1140356	1140356	1B	18.27	DArT	TGCAGCCAAGCCCAGCATGTTTTCGGCCCGTTTTTCAGCCACCGAACTATCAGATATGCTCACGCGGTA	0.424878	0.514513
D1290347	1290347	1B	18.27	DArT	TGCAGAGCATCACCGCCGTGGTGGAGCTCCTATCACCTGCTGTTGGCCGAGATCGGAAGAGCGGGTCAG	0.420989	0.516444
D1212659	1212659	1B	18.27	DArT	TGCAGCTATCAGTGTTGTTCCATAGTGCGTCAGGCAAGCTGTGTATAAACTCCAATACAGAAATGGACG	0.0115436	0.914439
D1047341	1047341	1B	18.27	DArT	TGCAGTTGGTGGCGCCATGTTCCCGAGGTTGGTGTCGTGCGGGACGCATGTGCCGTTGAGGTTTCTGCC	1.47125	0.225148
D1201279	1201279	1B	18.27	DArT	TGCAGTAGCATGTGAATGAATCTGATTGAAGGGTTGTCGGCACTCTTACTTGCCCACGGCAACGGGTCG	0.0170085	0.896237
D1276036	1276036	1B	18.27	DArT	TGCAGGCAATGAGGCGAATGAGCAGGCCAGCTTTTGACGAGGGAAGGCGAGGATGAGGCGCGCCGCGCC	0.27666	0.598898
D1043386	1043386	1B	18.27	DArT	TGCAGAATGATGTGACCTTGCTTTGCACTACATGAAGGTTGGTTACTCTGGATCATTCTACATGCATGT	0.377898	0.53873
D1265591	1265591	1B	18.371	DArT	TGCAGGTAGCTTATTTTCGCTCCGCCAACGACTGGGTTATTGCTTCAGAACCCGAGATCGGAAGAGCGG	2.30327	0.129102
D2260552	2260552	1B	18.371	DArT	TGCAGTAAAATTCCATGTAGAAACAGTGGTCGAAGCCTACTCCAGCAGTAGCGTTCAGCGGCTCCGAGA	0.354834	0.551389
D1122880	1122880	1B	18.822	DArT	TGCAGGCCGAGGCGAAGAAGGCGGCAGCGATGCACGCGCAGAGGGCGGGTGTGATGATGGAGGAGAAGC	1.43418	0.231083
D2331391	2331391	1B	18.891	DArT	TGCAGGCTGATTGGGCAGCGGAGGCTTAGCTTGCGCGTGTTGCCAATGCCAAGCGTGATCTCCCCGAGA	0.0631784	0.801541
D1120149	1120149	1B	18.891	DArT	TGCAGGAAGCAAGATACAATTGCTCAATAGACTGGGGCAGTGTTGGAAGAGACCGAGATCGGAAGAGCG	0.0248882	0.874646
D1062346	1062346	1B	18.891	DArT	TGCAGACCAGATCAGCACTAGTTCTTGAGGAAGCACAGAAGAAGACGGACGCCAAGAACGCTACTGCCA	1.90453	0.167572
D982291	982291	1B	18.891	DArT	TGCAGCCCACATCTTCCTCCGCTCCGCTGGAAATTACTAGCTCTAGGGTTTACTACACTCTCCTCTCCT	0.435565	0.509271
D978310	978310	1B	19.0979	DArT	TGCAGTGGGCACGAGACATCTCCTTGTCTTTGTTCCTCCGACGCACGCCACAGGAGACTATTCCGAGAT	0.472039	0.49205
D983309	983309	1B	19.9515	DArT	TGCAGTAACAGTAACCTGCATCAGAGCCATGTGATGCAACGTGCAGGAACCGAGATCGGAAGAGCGGTT	2.07283	0.149943
D2323685	2323685	1B	19.9515	DArT	TGCAGGTTGTGGTCGATTTGGTCACTCCCGTGGATGACGACGAGGGGGAACCGAGATCGGAAGAGCGGT	2.11294	0.146059
D1101900	1101900	1B	19.9515	DArT	TGCAGAATGAATTTGATCTTCCTTCATCATCTGGAAGGTCGCATCTGGAGCGGAACTGGTTTAGGGGAC	0.323238	0.569668
D1104786	1104786	1B	19.9515	DArT	TGCAGGAGGGAGCCACTGCTAGGATGCAACCTAGAGCACCCTTATGAACTTGCACCGAACCGATCATAA	1.9421	0.16344
D1122078	1122078	1B	20.877	DArT	TGCAGGCTCCTCTGCCAGCCATGCTCCCTTCGCTCGCTCTTCCAGACGGCTCCTTCCTTAGCCTCCCCG	0.41569	0.519096
D1094011	1094011	1B	22.1161	DArT	TGCAGAGGAGAGGAGAAAACACGCTGAAGAAACGCGCTCGTGGCGGCAGCGTCGTGGGGATCAGATGAA	0.00180953	0.966069
D1103588	1103588	1B	23.245	DArT	TGCAGAAACCCCTTCCCTCTCCCTTCTTTCTCTCCACAAACTCTCTCTCCATGGGCGCCGAGATCGGAA	0.527461	0.467676
D2275404	2275404	1B	30.5739	DArT	TGCAGTGTAGGGTGACAGCTTGGCGTCGAGTTGAGTCGAGCATTGCTGAGTCACAACCCGAGATCGGAA	1.20384	0.272555
D2276956	2276956	1B	30.5739	DArT	TGCAGTAGCTGTAGCTATCGATTGAGAGGGGTTGGGGTTACTGCTTGGCGTCGGAGTCAGAGTCGAGCA	1.40948	0.235143
D1205563	1205563	1B	31.75	DArT	TGCAGCCAAGCCCAGCATGTTTTCGGCCCTTTTTCAGCCACCGAACTATCAGATATGCTCACGCGGTAA	1.91853	0.166018
D1099952	1099952	1B	34.131	DArT	TGCAGTAGTAGATTCATATAGGTGGGAACGCTCACATTTTGGTTATTCCGAGATCGGAAGAGCGGTTCA	3.8046	0.051112
D1160521	1160521	1B	34.511	DArT	TGCAGATCCCCGCCGACCAGGCAACGCTGGCGCTCGGGGCGCTCGCCGTCGTGCTCCCCGAGATCGGAA	0.112316	0.737523
D987678	987678	1B	36.457	DArT	TGCAGATAGGCTACATTAAGAATCCTATCCTCTTGTAGTCTCGTTCGCAGTGGAAATGTCCAGCATCTC	0.00802437	0.928622
S987678	987678	1B	36.457	SNP	TGCAGATAGGCTACATTAAGAATCCTATCCTCTTGTAGTCTCGTTCGCAGTGGAAATGTCCAGCATCTC	1.09684	0.29496
D1281938	1281938	1B	37.647	DArT	TGCAGCGCACCCAACGGCTCGCTCATTTCAAAAACCCCTTCAGACATCTCAGCAACCAGACTATGACAC	0.176333	0.674544
D995451	995451	1B	37.647	DArT	TGCAGTTGCTGTTCGCCGCTGGTGCCTGGGCGTTGATGTTGTTGGTCACTATGGACAAACCAGTGCGAG	1.59952	0.205971
D1057381	1057381	1B	37.647	DArT	TGCAGCCAAGCCCAGCATGTTTTCGGCCCCTTTTTAAGCCACCGAACAATCAGATACGCTCACGCGGTA	0.793842	0.372941
D1209787	1209787	1B	37.6619	DArT	TGCAGAAGAAGGAGACGACGATGCGCGAGGAGCTCACCAAGAGATCCAAGGAGCTGCACGACAACTAGT	0.00922164	0.923497
D1099479	1099479	1B	38.8669	DArT	TGCAGTACAACCAGAAATTTGGATTTCGTCTGAAATTCGCCCGTTTCGTTTGGGCCTGGTACGAGTACA	0.664455	0.414992
D1218902	1218902	1B	38.8669	DArT	TGCAGAAATTCAAAAGACTCCCCTTGGGGACGACTCAACAAGCTCAACCCTAGCGCCGAGATCGGAAGA	0.720895	0.395851
D1256622	1256622	1B	39.6379	DArT	TGCAGATGAGGAAAACTCAAAAGTAGTAAAGTTACATGGCGTTTAGCTAGATCTTGCCGAGATCGGAAG	0.250472	0.616743
D2294195	2294195	1B	40.0869	DArT	TGCAGCGGCTCAGTGCTCAATGTTGAGGGCGGCTTAAAACAAACCGCACTACAGTGGAGGCCTCGACAG	0.414918	0.519484
D989369	989369	1B	40.9039	DArT	TGCAGCTGCCATGGATGGATGGGTGCTTATGCTTCTTCTATCTTTCTCCTCTCTGCTCCGAGATCGGAA	0.00157718	0.968321
S989369	989369	1B	40.9039	SNP	TGCAGCTGCCATGGATGGATGGGTGCTTATGCTTCTTCTATCTTTCTCCTCTCTGCTCCGAGATCGGAA	1.80406	0.179222
D1131209	1131209	1B	42.4259	DArT	TGCAGCCCCGTGTCACGCCCGCGTCCGCCGTAAGCGCAGCCCCGCGAGGCCTCGCGCGCCGCCAGTCGC	0.871746	0.350472
D1101411	1101411	1B	44.5465	DArT	TGCAGGTTGCCCTCTCACGGTCTAAAATCTCTGGGACCTCCTCCATATAATGGGCCGAGATCGGAAGAG	1.10094	0.294059
D1105413	1105413	1B	44.5465	DArT	TGCAGGTTGCCCTCTCACGGATCTAAAATCTCTGGGACCTCCTCCATATAATGGGCCGAGATCGGAAGA	0.015624	0.900527
D2297966	2297966	1B	44.772	DArT	TGCAGGAACGCGAGCGAAGGGTCGAGATCAAGATCCTCGGCGTAGGCACCGAGATCGGAAGAGCGGTTC	0.0187211	0.891169
D2323115	2323115	1B	45.471	DArT	TGCAGCTTCGCTTCGATTTCTTTGAGCTTGTTTGCCAGGCGGTACCAGGTCTTGATATGCCTGAGCTGC	0.567272	0.451345
D1114279	1114279	1B	46.138	DArT	TGCAGGTGGTTGAGTGTGCATCCCCAGCCCTAGCCCCAGCCCCAACCACACATGATACTTGTAGTGATC	0.0589647	0.80814
D1090766	1090766	1B	46.138	DArT	TGCAGCCCCTGCTTTTCTCCCGCTGGCTTGGCACTTTGGAGATGAGAAATCCCAGAAGGCACCAGGTTA	0.00809443	0.928312
D1103432	1103432	1B	46.138	DArT	TGCAGTGCGTCATCGCAGGTTCAAACCCCACGTAACGCCAACCATTTTTGCGATTTTTACCTTCGCACC	0.00523494	0.942321
D1282329	1282329	1B	46.837	DArT	TGCAGCGTGGAAAAATCCAACATGAGCAGCACCAGAGCGGCCACGGCCATGGTTACCCTCTCCGAGATC	3.29229	0.0696059
D1270836	1270836	1B	49.7429	DArT	TGCAGATGTTGCTGATAAAAAAATTGCTTGTTTTTTCTTGCCTTGGAAGCAACCGAGATCGGAAGAGCG	0.796992	0.371994
D1163270	1163270	1B	50.11	DArT	TGCAGCAGGGGGCTAGCACGATGGTGAAAGAAGGCGAAGGAGGACTTTGGCCGAGATCGGAAGAGCGGT	0.0210894	0.884536
D1105046	1105046	1B	50.804	DArT	TGCAGACCAAATCCTCCCTGTCCGTTATCCTTACCGATCAGATCACGCCCGAGATCGGAAGAGCGGTTC	0.117993	0.731221
D1256449	1256449	1B	50.9329	DArT	TGCAGTGTAGCATGAACAGGTCATGCGCAGGTCGCACACTCAGCTGCACAGTTCAAGTTTGAGCCGAGA	0.316518	0.573707
D1255176	1255176	1B	50.9329	DArT	TGCAGGTACGTGGAGCTGGACGACGACGGCGTCCGCTTCTTCTACTACTTCATCCAGTCAGAGCGCAGC	0.137345	0.710935
D1410150	1410150	1B	50.9329	DArT	TGCAGATAGAAGCAGAGATAACAAAACTCATAGTTCTGATAGCCATTCTAGTGCCAAGTGTCATTGCAG	1.6068	0.204943
D1270016	1270016	1B	51.2904	DArT	TGCAGGTGATATCTGTTGTAAAATGCTAAACATGTTGCCATGTGCCATACGTGATGTCCAACAGTTATC	1.47146	0.225115
D1670108	1670108	1B	52.1088	DArT	TGCAGACCCCATGTGGGAGAGGCCGACGCACGCGAGGATCCTCATCCGTGACGACAATGCCGAGATCGG	0.0944051	0.75865
D1669383	1669383	1B	52.1088	DArT	TGCAGCATGGCCAACTACAACCTGAGTAACACCAGAGCGGCGGCGGCCATGGTTACCATCTCCGAGATC	1.28867	0.256293
D1110181	1110181	1B	54.4489	DArT	TGCAGGTTAATTTGAGCCCAAATTCATGCATGCCTGTAGAGAAAAAGAAAAAGAAAGCTTCCCGAGATC	0.770144	0.380172
D1128469	1128469	1B	55.1389	DArT	TGCAGGCGCGACGCTGTGCTGCGACAAGTGCGGCATCTGCACCAGGTCCTTCCCGCCGCAGTGCAGATG	0.0455457	0.831004
D1100040	1100040	1B	56.8019	DArT	TGCAGAACAGAACGGGGAAGACCCTAGTCTGGAATATCCTCGCTCACGCCGCCGCGCTGCTCTCCGTCA	0.276018	0.599323
D1091033	1091033	1B	57.2819	DArT	TGCAGTCCCCCCAAGCGTTGTATGCCACTAGGAAACTTGACCCCACGTGTGCTTAAATCTTCTGGTGTG	0.0673135	0.795289
D1218438	1218438	1B	57.6685	DArT	TGCAGCTGGATTTCAATTTCTTGGTGCTTGCCAGCCAAGCGGCGCCAGGTCTTCATCTTGCCGAGATCG	1.29452	0.255217
D3021864	3021864	1B	58.1055	DArT	TGCAGATCCAACCACCATATCCATGATTATCACCTTCCCTCCGAGATCGGAAGAGCGGTTCAGCAGGAA	0.114429	0.735157
S3021864a	3021864	1B	58.1055	SNP	TGCAGATCCAACCACCATATCCATGATTATCACCTTCCCTCCGAGATCGGAAGAGCGGTTCAGCAGGAA	0.385399	0.534728
D1102824	1102824	1B	60.3729	DArT	TGCAGCCCATTTAAACTTCAGATGCGTACGTGTTAAATAGAGGTTGCTTTTTTTTAGACAATTTAAATA	0.398247	0.527996
D1255164	1255164	1B	60.3729	DArT	TGCAGCCAAATCACTCTCCATTTGGCTCATCCCACCCCAACCATAGCTTTCCTTTATGACCATTCCCCG	0.0491133	0.824613
D1025459	1025459	1B	60.8789	DArT	TGCAGGTGCCACCCCAAGCGCGTCGCTGTGCTGCAACAACTGCGGCACCTGCACCAGGTCCATCCCGCC	0.511913	0.474312
D1119497	1119497	1B	61.5829	DArT	TGCAGATGGTGGTGCTGTCGCTAAGGACCTTCAGGTTTCTTGCTGAAGTTGTTGGAGTTGCCGTTTCTG	0.0393463	0.842764
D1055751	1055751	1B	61.5829	DArT	TGCAGATATTTACCCTCGTTATTCCTCCATCCGAGCGAGTCCCTCCAACATCTCTGCCCATCCCCAACC	0.0596043	0.807122
D1103305	1103305	1B	61.5829	DArT	TGCAGCCAACATGGTCCAGAGGTCAGGTTTCCTTTCTGCCTTGAATCCAGCAATAAATCGTCGTCATCA	0.00209289	0.963511
D1029808	1029808	1B	61.5829	DArT	TGCAGTTTTAGCCATGAGGGCGATGAGGTTGTAGTCGTGGGAGGCATTGGTGGTGCAGTAGGAATTGTC	0.297538	0.58543
D1087990	1087990	1B	61.5829	DArT	TGCAGACCAGCACCAAGTCTTGGCCGCTACTCCGCCCACCATCTGGAGATATCGTTCCGAGATCGGAAG	0.0803274	0.776854
D1093829	1093829	1B	61.5829	DArT	TGCAGCACGTTGCGAGTGCCAGCGTGTCACGCGCGGGCGGAAGTTTGGGCCGAGATCGGAAGAGCGGTT	2.48261	0.115111
D997799	997799	1B	61.5829	DArT	TGCAGATGAGATGAGTGAAATAAGTGAATGTGGATCACATTCACCTTGTGCCGAGATCGGAAGAGCGGT	4.74382	0.0294036
S997799	997799	1B	61.5829	SNP	TGCAGATGAGATGAGTGAAATAAGTGAATGTGGATCACATTCACCTTGTGCCGAGATCGGAAGAGCGGT	0.00112803	0.973207
D2364961	2364961	1B	62.1495	DArT	TGCAGGCCATACAGTTGGGGAGGAGTTGTCGACAGCTTTAGCAGCACCGAGATCGAAAGAGCGGTTCAG	0.531684	0.4659
D1159344	1159344	1B	62.5273	DArT	TGCAGTGCCTCAGTTATCTCAAATTTGCAAGGTGCATCCACGCAGCGTCCCCGAGATCGGAAGAGCGGT	0.0571497	0.811059
D1119860	1119860	1B	62.5273	DArT	TGCAGGGCACACAACAAGTCATGTTATTGATGGGTTGCTGGTCCCCGTCCGAGATCGGAAGAGCGGTTC	0.0409652	0.839605
D1112340	1112340	1B	62.5273	DArT	TGCAGTAGGATTTGTACCGAGAGATCATTTTTTTCCCGCTGAAACCATTTTATTATTTCCTCTTGTCAA	0.741047	0.389326
D1083403	1083403	1B	62.5273	DArT	TGCAGCGGCATCAAGCAGCAGTCTAGTCTAGTCTCAGCCAAATCTCGGCTAGCGCTCACCACAAGACAA	0.0926344	0.760854
D1106752	1106752	1B	62.5273	DArT	TGCAGATCTTTGGCGTCTGTTGGAATTAACCACGCTGTATAGTCTTGTCCGAGATCGGAAGAGCGGTTC	0.0328363	0.856204
D1095372	1095372	1B	62.5273	DArT	TGCAGGCCACCGTGCTCCGCGGCGGCCTCGCCATCGGCATGTCCATGCACCATGCCGCCTGCGATGGCG	0.207085	0.649062
D1228418	1228418	1B	62.5273	DArT	TGCAGCTACCTTTTTCTCCTGATAATGATGTTCATGAAGCTGTCAATACCGAGATCGGAAGAGCGGTTC	0.763525	0.382228
D1249642	1249642	1B	62.6999	DArT	TGCAGCCAACAGTTGCATCCTCACGAACTTGCACGCGAAGCATGACAAGATAAGGACGTAGCTCATGGA	0.162645	0.686733
D2276217	2276217	1B	62.7979	DArT	TGCAGAGTGTACTCCATCAAGCGACATCATCGTCGCTCGAGGTTATGGATCTCTCCGCCGCATTGATCC	0.00525808	0.942194
D1255154	1255154	1B	62.7979	DArT	TGCAGCAACCGAATGCACCGAAGTAATTTCGGTTTCTGATATGAGCTGACCCGAGATCGGAAGAGCGGT	0.0407206	0.840078
D1237400	1237400	1B	63.3329	DArT	TGCAGAGACTGGTGAATGTGGTGGTTTGCCGCTTGCCAACAATTCCATGTCAAGCTTGCTAGCCGAGAT	0.18108	0.670447
D996494	996494	1B	63.3329	DArT	TGCAGGCAACCATCAATATCAATAAGTGGCTACACTGGCTTAATCGGCGAGGAGATGAAGAAAGACAAA	1.33716	0.247535
D2277028	2277028	1B	63.3329	DArT	TGCAGGAGAAGAACCAGGACGCCCTCGAGGGGAACCTACGCTTTGTCGAGGTGCCGAGATCGGAAGAGC	0.0369672	0.847532
D1379344	1379344	1B	64.0129	DArT	TGCAGTATATAATAAGCAGAAGAGCGGCGCCTGGATTAGATCGAGCACCGAGATCGGAAGAGCGGTTCA	0.21341	0.644108
D2321290	2321290	1B	64.4701	DArT	TGCAGCTCCTCGTGTTGACGTCATCTCATCGATGACCACCTCCTCCTATGCACCTGCACGCGGGGGAAT	0.0311461	0.859915
D3034036	3034036	1B	64.4701	DArT	TGCAGAGCCTCAAGCTGTATGGTAACCTGGTGAATCTGCCGAGATCGGAAGAGCGGTTCAGCAGGAATG	0.021862	0.882455
D1010700	1010700	1B	64.4701	DArT	TGCAGGTTCTCCGGAGGTGACGACATCCCATCCAAGCAGCCAGATAAACCTGGTTCCCCTTCTGACCGG	0.751278	0.386072
D2311091	2311091	1B	64.4701	DArT	TGCAGGGAAACCGCCCCGTGCTCTGCAATCATACTACGATGAGACGGTGCCATGGCATCCATCGATCCC	0.418257	0.517808
D1285118	1285118	1B	64.4701	DArT	TGCAGGTCCAGGGGCCGATGCCCGCGGTGCCTTGCTTGCAGCGGCGCAGCTACTGGGCTTGCCGAGATC	0.325457	0.568346
D1207903	1207903	1B	64.4701	DArT	TGCAGCAGCACGATCTGGAGGTCAGGCCTGTCGTGCTTGATGATCACCAACCCTGGATTGGTCTGCGTG	0.03805	0.845343
D990828	990828	1B	65.0709	DArT	TGCAGTTCAAGTCCGTGACGCATAATGCCTATGTGGCTGCCGAGCAGGGTGGCGGCGGGGCCCTCGTCG	0.000682307	0.979161
D1218219	1218219	1B	65.0709	DArT	TGCAGATTAGGGCTGTCTAGGGGGTTAGTCAATGTAAAAGTTGAAAAGCTAGCTAGCAATACATGCAAA	0.575362	0.448136
D2276595	2276595	1B	65.0709	DArT	TGCAGTTGTTTGGTTCTTGTTCTCGTTCGAGCTATTGATGTTTGAGTACTGGCAGCCCAAGCTTCTCCG	0.169225	0.680801
D1020054	1020054	1B	65.0709	DArT	TGCAGGTGCGTACAGCGAAATCCGTTTACAAGGATGAGATGTCATTCGTCTAAAAGATAGGCCTATGAA	0.0742027	0.785313
D1405059	1405059	1B	65.0709	DArT	TGCAGCTGACACGAGAACATAACATCTATTCACTGTCGGTTTTCCCCCGAGATCGGAAGAGCGGGTCAG	0.716929	0.397153
D987796	987796	1B	65.0709	DArT	TGCAGTGCAGGGACGAGTACACGCTGGCATATATGTATTACATTCCGTTCACGGGGGGCAAGCCCTAGC	0.324838	0.568714
S999471	999471	1B	65.0709	SNP	TGCAGCTACACATCCATCCATACAACCAGTACAAGTAGTACCATTCGCTAACTGACGGACAGAGATTGG	1.01899	0.312758
D1395366	1395366	1B	66.1373	DArT	TGCAGGTGACACAACGGTGTGTGGAAGCTGGGGCATGTGAGCACAGCCGAGATCGGAAGAGCGGGTCAG	0.653719	0.418786
D1230430	1230430	1B	67.3719	DArT	TGCAGCTCCACGCCATCCCATGGAAGCGGTCTTGCCGGCGCTAACTGAACTAACTGTAGAAAAGAAGAC	0.0531522	0.817666
D1134277	1134277	1B	68.5769	DArT	TGCAGCTGAAAGGAGAGTCAGGTAGGTTGTTCGGGCGAAAGCGAAATCTGATGATTAACAGCGTGCACA	0.511968	0.474288
D1117769	1117769	1B	68.5769	DArT	TGCAGATGACAAGGCCCCTGCAACCGCCATGTGGCAAATTCTGGAATGCAAACGACCGAGATCGGAAGA	1.0193	0.312685
D1080562	1080562	1B	68.5769	DArT	TGCAGACAATCGTTGCACCAAAGCTGGTCGTGGTGCAGCAACCACATGAAGAATTTGATTTTTCCCCGA	1.43302	0.231273
D1242303	1242303	1B	68.6064	DArT	TGCAGAGAGAAGTAGGCAGGTAGGTATTCCTAGCTGAGGGAAGCAAGCACCGAGATCGGAAGAGCGGTT	0.659193	0.416845
D1159175	1159175	1B	68.6064	DArT	TGCAGCAGCAAAATTCAAAACCTGGACGAACATACCCGGAGTGTCCGGCCATCCACAGAGAAAAACAAA	0.00573286	0.939645
D3024056	3024056	1B	68.6064	DArT	TGCAGAGCCTCAAGTTGTAGGGCAACCTGGTGAAACTACCGAGATCGGAAGAGCGGTTCAGCAGGAATG	0.11742	0.73185
D1105554	1105554	1B	69.5299	DArT	TGCAGCAGAACTTGAATAGTTGAAATGCAGTATTAGCCTCCCAGCATGCTACTAGTAGCATCTTGGGAG	0.00423852	0.948091
D1116963	1116963	1B	71.8522	DArT	TGCAGACGGTGCGCGCGCCCTGCAAACTGTGAAGAGTGCAATCAGAAGAGCCACCACGTGGATTGATAC	3.1788	0.0745996
D3030319	3030319	1B	73.4279	DArT	TGCAGGTACCAACCTCTCTCAACCTCGCTCGCTGGCGCTGGCCGAGATCGGAAGAGCGGTTCAGCAGGA	0.109223	0.741031
D2256097	2256097	1B	73.4279	DArT	TGCAGCAAAGAGTATTTCTCAAATGCTTCAAGGATGACCCTTCCAAGTCGATGCATATTGGAACACTTG	2.71866	0.099181
D1220370	1220370	1B	73.8799	DArT	TGCAGGACTTTGGGGGAATGAACTCGGCAGTTCAGTTTGATGCATGGCGGTCGGTCTGAGAGAAGCTTC	0.520325	0.470703
S1051071	1051071	1B	73.8799	SNP	TGCAGTTTGTTAGTGCATGCAGCAGGGGCCGTTGGAGGTAGCCGCGTCGTGCGTATAGGAGTGCGTCGT	0.551428	0.457735
D1092059	1092059	1B	74.0524	DArT	TGCAGGCAAGCCTTGGTAGGACTTGCAGCAGGCAGCACATAGACACGCCCCGAGATCGGAAGAGCGGTT	0.298539	0.584799
D1019708	1019708	1B	74.0524	DArT	TGCAGGAGCAAGTGGAAGGAATTTTGGAAATCAAGGAGCGACTGGATGGGTTGGACAACAAGTTTGAGG	0.127969	0.720547
D1069761	1069761	1B	74.0524	DArT	TGCAGGAGGAATAGCTCAAGGAGGCCGATCCGAAAAATTGACTTACACAAAGATATCAGGCGACTTACC	0.180764	0.670718
D1083436	1083436	1B	74.0524	DArT	TGCAGAGATGCTGCATATGAGCATCATAATGCAATGAAGGCTAGCACTGCTACAATGAATGATATGTAT	0.0427692	0.83616
S1097911	1097911	1B	75.3752	SNP	TGCAGCCCAATCAGACTGCACCTAAAGTGGTGCCGTGGAATGCATTAGTGCTGCCCGAGATCGGAAGAG	0.379174	0.538045
D1097911	1097911	1B	75.3752	DArT	TGCAGCCCAATCAGACTGCACCTAAAGTGGTGCCGTGGAATGCATTAGTGCTGCCCGAGATCGGAAGAG	0.266215	0.605882
D1108594	1108594	1B	75.3752	DArT	TGCAGTTTTTTTCTTTTCGCACTTAACAGGCGCGCGTGTTGGGCTCGTTCGTTGCCCCGAGATCGGAAG	0.142559	0.70575
D1100105	1100105	1B	75.3752	DArT	TGCAGTATCGCTTATAAGACCAGTAAAGATGTATAGAGATAAGAGAGAAAATGTGTTGATTAATGTCAC	0.962367	0.326591
D3021370	3021370	1B	76.0462	DArT	TGCAGAAGTGGGACCTAATATCCGCTTGTTCAAACTACTGACCGAGATCGGAAGAGCGGTTCAGCAGGA	1.09901	0.294484
D1056933	1056933	1B	76.0462	DArT	TGCAGACCTAATGCGACGAGGAAATAGGAAGCCCGTCAGGCCTCCGAGCGCGGTGGTTCTTCCCTCCTC	0.00178252	0.966323
D1137924	1137924	1B	77.0579	DArT	TGCAGCGTCCCCGAAGCAAAAAAGTTCGCGCTTATGAAAATTAAATGCAACCGAGATCGGAAGAGCGGT	0.225124	0.635163
D1383929	1383929	1B	77.0579	DArT	TGCAGCGCCATCAACAAAGACGAGAGCTCATGGCGACGGCGGCAATGGACTGGAGTTCCTATCAGATCC	0.379458	0.537894
D3028378	3028378	1B	77.5083	DArT	TGCAGATAGATCTTGCGACAGAGCGACGGACAAATCCGAGATCGGAAGAGCGGTTCAGCAGGAATGCCG	0.175607	0.675176
D1147984	1147984	1B	77.5083	DArT	TGCAGTATAAGCCAGGATCAACCTTCCACACATCCACAACATGAAAAGCCTCAGTTGCATTAGTGATAA	1.56745	0.210578
D1006528	1006528	1B	77.6359	DArT	TGCAGAAACTAATGTATACTTCTTACTCCCTTCAGCCTGCTTGCTGATGGTTCTGTGGTCTCGTTTCTC	1.61267	0.204117
D1279918	1279918	1B	77.8182	DArT	TGCAGGCGCTCCCATCAGTATTAAGAAAACAAACAAGCTCAGTCGTCGGTGTATTCAACTCCGAGATCG	0.740117	0.389623
D1279317	1279317	1B	77.8182	DArT	TGCAGTTACTACGAAATAAATCAAACAATGTCTTGGTTCCGCTGCTTTGGCTAAGAGGCCAATAAATCC	0.146725	0.701685
D1383072	1383072	1B	78.1552	DArT	TGCAGCACCACACCCACGACGAGAAGCAGCACGCGGAGGCGGAGGAGAGTAAGATGAAGGAGCTCCGAG	0.0909397	0.762986
D1382664	1382664	1B	78.1552	DArT	TGCAGCTTGTGCCAGCGAATCAATTAGCACGAGGCGATGATTAGATTTACTTTGTCCGAGATCGGAAGA	3.79264	0.0514783
D2347744	2347744	1B	78.1552	DArT	TGCAGCCTTGACTTCATGTGGCTGCTACCCATATTGTTGTCGCTGTCGACCGAGATCGGAAGAGCGGTT	0.0373139	0.846827
D1077067	1077067	1B	78.1552	DArT	TGCAGAATTGTTGAGTCGGGGAAATAAACGCTCTTCAGTATACGGGCATTAAGAGACTCCGAGATCGGA	1.19211	0.274904
D1033127	1033127	1B	78.1949	DArT	TGCAGTTTGGTCATCATGTCCAGTAAAGAGTTTCCTTTGACCGAATTTTCATCACCGAGATCGGAAGAG	3.38003	0.0659909
D1127610	1127610	1B	78.2069	DArT	TGCAGTACATTATGTGAGTCAATCAGGAACCTGAAATGGACTGAAAGTTGCAGTCCTTTTTCCCTGATT	0.238088	0.62559
D2275483	2275483	1B	78.2069	DArT	TGCAGCACATCTAGATCTAGTTTCTACTCCGAGCTGATGAACGCGCGGACGGCCGATAATATTCGATGA	1.05317	0.304777
D1051734	1051734	1B	78.2069	DArT	TGCAGCCCTGGCATCCATGCTCCTAGACGCCGCCAATCATCCACGTCATGGCCACCCAACCATGACAAC	0.582881	0.445185
D1214988	1214988	1B	78.2069	DArT	TGCAGAACGTGTCGGCGCGGCGGCAGAGGTGTGGCGGAAGCGGCTCCGCGGATGGGCTGTTTCAGGCGA	0.222607	0.63706
D2279392	2279392	1B	78.2069	DArT	TGCAGCACCCATCAACCACCACAGAATTAGTCGATCGGTGGACAAAATCAACATCAGTATAACATGGGG	0.183428	0.668444
D3023214	3023214	1B	78.2069	DArT	TGCAGACTGATGTAGGTGACGAGTTAGCACAATTGCAGGCCGAGATCGGAAGAGCGGTTCAGCAGGAAT	0.0133596	0.907983
D981286	981286	1B	78.2069	DArT	TGCAGAAATAAATTAATCTATTTGTAGTTAGTCTAACCCTATGTGTATTACAGAGGTTAAAATTGTATA	0.375876	0.539819
S981286	981286	1B	78.2069	SNP	TGCAGAAATAAATTAATCTATTTGTAGTTAGTCTAACCCTATGTGTATTACAGAGGTTAAAATTGTATA	0.21817	0.640437
D1231984	1231984	1B	78.8049	DArT	TGCAGCGGCGGTGGACCCGATGGTGCTTGGGCTGGGAACGAGCGGAGGTGCGAGCGGGAGCGGAGTGGT	0.928523	0.335247
D1153287	1153287	1B	78.8049	DArT	TGCAGCACTGTGGCTGTGTGCACAAACCGACGGTCGGATCTAGAGTTGGCAGGTCGTAGGCCGAGATCG	2.58992	0.107545
D1258454	1258454	1B	78.8049	DArT	TGCAGGATGAAGCTGGTGTTTCAAGAATGTCCAGTTCCTGTGACAGCTTGTGCATGGTGTCCCCGAGAT	3.20365	0.0734742
D2289496	2289496	1B	78.8049	DArT	TGCAGTGTCAAGGATCGATGAGCTAGATGAAATTCAATTTGTTGCAGAAATGCAAGTGAACATGAGCAG	2.32966	0.12693
D1094182	1094182	1B	78.8049	DArT	TGCAGCACGATGGTGATGTCGGGCCTGTGATGGTTGATGATCACCAGCCCCGAGATCGGAAGAGCGGTT	0.00113947	0.973072
D1397574	1397574	1B	78.8049	DArT	TGCAGGAGGAATCACTTAGATTTGCAAATCTACGGATCTGCAAAAAACGAAATATTCGTATGAAGAGAT	2.14049	0.143456
D1110198	1110198	1B	79.3492	DArT	TGCAGGAGCCGAGGCCGTCGCCCCCTCTCAGTTCGTCGCGCCACCTCCAGTTCCGCCGAGATCGGAAGA	0.0224362	0.880933
D1131380	1131380	1B	79.4782	DArT	TGCAGAAAGTCTCGCGTTGAGATTTTCGTGGTCGTGGTCGTTACTGGACCGAGATCGGAAGAGCGGTTC	0.9386	0.332638
D3064502	3064502	1B	79.4782	DArT	TGCAGTCTCTCGGGAAAATGGAATTCGGTACTGGCCGAGATCGGAAGAGCGGTTCAGCAGGAATGCCGA	0.280912	0.596104
D1107243	1107243	1B	80.0072	DArT	TGCAGCCCAAAGAGGTGAGAATTCAGTTAACCCGCAGTTCCTTGCCTTTATTTTTGTTCCGCCTTCGTC	0.15616	0.692717
D1251547	1251547	1B	80.4578	DArT	TGCAGCTTGAGACCGCAAAGGCCACCATTGACTCACTCCTAGCCGAGGGGGTCCGAGATCGGAAGAGCG	0.327265	0.567274
D1241522	1241522	1B	80.4578	DArT	TGCAGTAACGGGTCTGCTCCTCGCCGCCCTGGAGGAGGACGATGCCGCCGCGGGGAGGGCGGCCGAGAT	0.0834053	0.772735
D1240839	1240839	1B	80.4578	DArT	TGCAGCCCAGCACGAAGACCAACGAAGCAACAAGGTGTGAGGAACCCGCATACACAACTGTAGAATTGA	7.70866e-08	0.999778
D1125763	1125763	1B	80.6522	DArT	TGCAGATAGACAACTCCTAAGAATTAGCCCATAATCAGTTTCAGGAGGTGATAGCCGATCTTCCGAGAT	0.0576647	0.810226
D1065088	1065088	1B	80.6522	DArT	TGCAGACTCGCTTAATGCGAGATATAGCTGTCGTGCCTCTTCTGGTCACAGCAGCGGTTCACTACAGTT	0.206139	0.64981
D1128077	1128077	1B	82.9689	DArT	TGCAGAATGCGCGGCGCATGGCCAGCCTCACCAATGTTGGAGTCGTCCCGTGTATCCAACCAATTTTGG	0.431517	0.511245
D3034432	3034432	1B	82.9689	DArT	TGCAGGTGGTGAATGGAGGCAACTGTGGCTCACGCTCCGAGATCGGAAGAGCGGTTCAGCAGGAATGCC	0.887179	0.346243
D1256480	1256480	1B	83.0071	DArT	TGCAGATCCAGCTACCACTCTCTGGCTCCAGGCCCGCGAAGAAAGACGGCCCCTGCTGCAAACAGAAAC	0.779572	0.377272
D1150363	1150363	1B	83.6301	DArT	TGCAGGCGCCGACCAGACTTTCCATGCGGCAGGACATCTCCTCCCCTTCACACATCCGAGATCGGAAGA	0.787835	0.374756
D1152153	1152153	1B	83.6301	DArT	TGCAGTCACGGCCACTGGTAGGGGCAGCAGTGTAGAGCACCGCTTGCGCCCGCGCCAGGAGCCCGAGAT	0.950238	0.329659
S1081768	1081768	1B	83.6302	SNP	TGCAGCTGGCCCCACTGTGTGCTGCTGGTCGGCCATTGCTTGGAAGAACGGGAAGCCTTGCATCTGCTG	0.417963	0.517955
D1232930	1232930	1B	84.6528	DArT	TGCAGCGCGTCTCCCCTCCGAGCACACTCAACACCTCCACTAGCCTGCTTGCCGCGGCGGCGGCTGACG	0.191545	0.661634
D1109063	1109063	1B	84.6528	DArT	TGCAGGGAGGGAGGGCTGACTCCAAGCATGTCCGCGCCACTCGGCAACCTGCCGCCGAGATCGGAAGAG	0.525114	0.468668
D1138600	1138600	1B	84.6528	DArT	TGCAGCCGCACTGCCTGCGGCGAAAGGCGGCGCGACCATATCCATCACCATCGTACTCCTCGCACTGCT	1.06805	0.301386
D1096291	1096291	1B	84.6528	DArT	TGCAGTCGGACGCCGCGGCGAACGGGGCTGCCGCCTCCGACGAGACGATTAGCGTCATACTGGCCGATC	2.36653	0.123963
D1078612	1078612	1B	84.6528	DArT	TGCAGTGTCTCTGGAAACGAGAACTTTCCCTCCAAGCACCCACATAAACCAGGCTTCCCCTCTGACCTA	0.274773	0.600148
D1073557	1073557	1B	84.6528	DArT	TGCAGTTTCTGCCATCCTGCTCCATTGGAGAGCTATGGCACAACTAGGTGTGCCAGCCAGCAGGTGGTT	1.31914	0.250746
D979692	979692	1B	84.6528	DArT	TGCAGAAAAATACTATCAGGTAGGGAAAAGTGTTGTACGGAAGCAATCTTACCGAGATCGGAAGAGCGG	0.95469	0.328528
D3023686	3023686	1B	84.6528	DArT	TGCAGGGTGTATCATTAGTGATGATGTTGATCGGCCGAGATCGGAAGAGCGGTTCAGCAGGAATGCCGA	0.741139	0.389296
D985951	985951	1B	84.6528	DArT	TGCAGCTGATGCTTGTTCGGCTTCGTGCGGCTGGCGATCTTTAGCAGTCAGACAGTCTAGGAAGTTAGC	0.0877251	0.767089
D2277835	2277835	1B	84.6528	DArT	TGCAGATGCAGCACATTGGATGGCCGAGCAGCACAATGCGGCCATCATCACCAGCCCACTGCACGACGA	0.0645171	0.799494
D1079041	1079041	1B	84.6528	DArT	TGCAGGCCGCACACACCAAACTACATCACGGTATTGCACGCGTGCAGACTACACCACCAACGACAAGGT	0.347491	0.555537
D1073462	1073462	1B	84.6528	DArT	TGCAGAAGTGCCACGTTTCGCGCTTAGAAGAGGACATGCGGGCACGTGAGGAGAGCAAAGATCCCACCC	0.360002	0.548505
D1126836	1126836	1B	84.6528	DArT	TGCAGCTGACAGCCGTTCCGCCCTGTTCACGTACGTGCTGCGTACGAATGCCGAGATCGGAAGAGCGGT	0.286936	0.59219
D1151398	1151398	1B	84.9251	DArT	TGCAGGACCCTCCTAAGCCATCAGAGGTGGCGAGGTTGGAGGGCGGCTTGGGGGAGGAGGGCGCCGACA	0.112556	0.737253
D1242717	1242717	1B	84.9251	DArT	TGCAGGCTGGATCCATCCCTGGAGATCGGCAAGGCACGGGAGGAGCGAGCGGCCATACCGCACGTGTGT	10.1825	0.00141779
D3064899	3064899	1B	85.2658	DArT	TGCAGGCCCTGCTCGCGCACCTCTGGCGGGCAGTGTGCCGAGATCGGAAGAGCGGTTCAGCAGGAATGC	0.051968	0.819674
S3064899a	3064899	1B	85.2658	SNP	TGCAGGCCCTGCTCGCGCACCTCTGGCGGGCAGTGTGCCGAGATCGGAAGAGCGGTTCAGCAGGAATGC	0.272942	0.601365
S3064899b	3064899	1B	85.2658	SNP	TGCAGGCCCTGCTCGCGCACCTCTGGCGGGCAGTGTGCCGAGATCGGAAGAGCGGTTCAGCAGGAATGC	1.27671	0.258511
D1287759	1287759	1B	85.3079	DArT	TGCAGCGATGGGGTGACATACACCCTGTCTTGTGCTGTCGGGCTTTGCCGAGATCGGAAGAGCGGTTCA	0.00832564	0.927298
D1112772	1112772	1B	85.3079	DArT	TGCAGGATACTTCTAGGAAAAATCACCAGCCCTCGCCTCTTTTATGAATTACCGAGATCGGAAGAGCGG	0.619364	0.431284
D3020765	3020765	1B	85.3079	DArT	TGCAGCAAATACTAGAAAGAATGTTTTTGCAATATTCATCCGAGATCGGAAGAGCGGTTCAGCAGGAAT	0.222765	0.636941
D2278446	2278446	1B	85.3079	DArT	TGCAGCATGCGCGACATGAAATGGAAGGTGCCGTCGTCGATGTACGGTGACAGACGGGCGCTCTCGATG	0.624957	0.429211
D3023132	3023132	1B	85.3659	DArT	TGCAGAATGACACCAAGCAAGTCGCTCGCATTATTTGACTCCGAGATCGGAAGAGCGGTTCAGCAGGAA	0.0375641	0.846321
D3022531	3022531	1B	85.3659	DArT	TGCAGCGAAGGCAGAAGGAAAGCTCAAAGTTTCGATCCGAGATCGGAAGAGCGGTTCAGCAGGAATGCC	0.000157655	0.989982
D1164559	1164559	1B	85.3659	DArT	TGCAGCTCGAAGAAGCCATGCTGGATGCCAGCGATCTTGAACGCCTCGGCTGCGTTAACCTTGCTGCCG	0.775007	0.378672
D1109815	1109815	1B	85.4114	DArT	TGCAGCAGAGATTTTGAAGAAATATGATGCCAACCACTTGTTCTTGTTAGCATGGCTCACAAGATCCGA	1.93285	0.164447
D1106846	1106846	1B	85.9105	DArT	TGCAGGCGGCACCGCGGGGCGCGCGCGCCCTCATGGTGTCCACGGAGGGCACATGTATCGTCAACTACA	0.176277	0.674592
D1020560	1020560	1B	85.9105	DArT	TGCAGTGTTCCGCCCGCCGTTCCGCCACCACGTCCGCCACGACGCCCCTCGCCCCGCCTCCGCAGCAAA	0.000545131	0.981373
D2303432	2303432	1B	86.2012	DArT	TGCAGGGCGAACGACACCTACAGCAAGCTCCAACAGTTCCTCGGCGACGAGCAGTACACATTCGCCTCC	0.338708	0.560576
D1116714	1116714	1B	86.2012	DArT	TGCAGCTTGACACGTGCATATGGTTTTTATATCCTGGTTTACTGAAGGGTTTTCTGCTATTGACCGAGA	1.08027	0.298637
D981355	981355	1B	86.2012	DArT	TGCAGTTTAGTTCCATCCACAGATGAAGGCTGAAGCTACAGTTTCTATGGACCGAGATCGGAAGAGCGG	0.000147667	0.990304
D1082495	1082495	1B	86.2012	DArT	TGCAGGGACAAGGACATTGTTTCGTTATTGCCTTGAAGAAGATGAATGATTGCTTGGCCGAGATCGGAA	0.545596	0.460123
D2289679	2289679	1B	86.2012	DArT	TGCAGTGGATGGATGCTCAGTAGTATTAGGTAAGATTGTGTCCTTCGATTACTTTTGGCAAAGCGAATG	0.225701	0.63473
D1694883	1694883	1B	86.4979	DArT	TGCAGTCCATGTCATGAGCCTTCCGCCGTCGACCCAAACGATGCATGCCGAGATCGGAAGAGCGGTTCA	1.74127	0.186978
D1145079	1145079	1B	87.6022	DArT	TGCAGGTTTCCCCTCTTGATTTTATCTATTGTAGGCAAGGGCCAAGCTTCTGTCAAGGTGTGCCGAGAT	0.377433	0.53898
D1055078	1055078	1B	87.6022	DArT	TGCAGCTTCCACGGTACATGGTTGAAGGTTTTTAAAAAGCCGATTGTAGCAAACGAGTTGACCTCCTCA	0.343148	0.558017
D1052802	1052802	1B	87.6022	DArT	TGCAGTTTACAAGAGCAGCAGGTTCGTTGTCACTAAGGCTCCGCTTGGATTAGGTGTAAATTTATACAA	0.857149	0.354538
D1233825	1233825	1B	87.6022	DArT	TGCAGTGTCACATCTAACATCTCCATCATCAGATCATTGTCCCTTGTTGTTGAGCTGTGAGCCGAGATC	2.30775	0.12873
D1080080	1080080	1B	87.6022	DArT	TGCAGCAACGTGCAGGACACGAAGAGAAGAATCCAGGTCATGATCGCGACGACTACATCAGAGAAGCAG	1.72268	0.189348
D1263377	1263377	1B	87.6334	DArT	TGCAGCTTCGTCGGCGGCGAGAACCAGCTCGTAGCAGCACACGCCTTGAGTTGCAGCTCCGACAGCGCA	0.81724	0.365988
D2302596	2302596	1B	87.6334	DArT	TGCAGTGTAGTGTAGGGCGACTGCTCTGCTTGGCGTCGACTAAAGCATCTCAGGCCTGGCCGAGATCGG	0.110162	0.739959
D3064704	3064704	1B	87.9842	DArT	TGCAGATTACCGTGTTTCGGGTGCGGTTATTGCTGATAATTGCCGAGATCGGAAGAGCGGTTCAGCAGG	0.118438	0.730735
D3022879	3022879	1B	88.1752	DArT	TGCAGGCAAACTTTCACAGTACAATGGAATTTACCCCAACCGAGATCGGAAGAGCGGTTCAGCAGGAAT	0.459434	0.497888
D1097395	1097395	1B	88.1752	DArT	TGCAGCGATGGGCCGCTGGAGAGCCCTGACTAACAGCGGCAGGGGCCACAAGAGGAGACCGAGATCGGA	0.193988	0.659618
D1151097	1151097	1B	88.4472	DArT	TGCAGCGGCACAGCAGCAACAGCAGGCGCGGCAGCAGAACGCAGCAAGCAACAGCAACACGTACGCGTA	0.475349	0.490536
D3025310	3025310	1B	88.4712	DArT	TGCAGAGGATCCTGGGAAACCTCCATGCACAGCCGCCGAGATCGGAAGAGCGGTTCAGCAGGAATGCCG	0.544052	0.460758
D1269125	1269125	1B	88.5852	DArT	TGCAGAACATATGCGAGGTCAAGATGGTGGCCCCTGCGCTCAAGAGCATCAAGATCAGGGGATGCTGGA	0.853751	0.355493
D1090383	1090383	1B	90.1492	DArT	TGCAGCCCCGACTCCTCTTGGAGTGGAGATGGCCAACGGCTGACGCGGCGCTCTTTCTTCCGAGATCGG	0.0123216	0.911614
D1049723	1049723	1B	90.1492	DArT	TGCAGCCAAATAATTAACATTTTTCATTACCATTTGACGTTGACTACGTGGATCCATGTAGACACTGAG	2.41013	0.120553
D994923	994923	1B	90.1492	DArT	TGCAGGCGAACGTGTCCACCCCCATTGATGCTCCATCCATTCGGGCGGTGTCAATGAGCGGCGACTTTA	5.83837e-05	0.993903
D1142135	1142135	1B	90.1569	DArT	TGCAGGCACCAGTTCATATCATCCTGGCGCTGTGTATGCTTAATCTGATGGCAACATTCATGATCATCA	0.0274272	0.868463
D1237625	1237625	1B	90.5799	DArT	TGCAGCTCAAATTTCTTGCCGAGGCCATCTAGCATCTGTAGAGTGAGAGTACGGTCGGTGACCGAGATC	1.25633	0.262347
D1123587	1123587	1B	90.8342	DArT	TGCAGCACCTGGCGGTGACGACCTCCACTCCACGGCAGAGCAGCAACACAACACATGTGCTGCTTCAAG	0.183591	0.668305
D1237741	1237741	1B	91.3342	DArT	TGCAGAGCGCACGCATACCCAGGCACCCCACCCCTTCGGTCCACGAGCTCCTCGCTGTTGAATCCCCAG	0.479332	0.488725
D1236199	1236199	1B	91.3342	DArT	TGCAGAGTAGTTCCGTTTTTCAAATAGCTTACCACTCATGCCAAGTGGTGAAACCAGGCTGATCTCGGC	0.632976	0.426266
D1252558	1252558	1B	91.3342	DArT	TGCAGGCTTCGGAGGCAGGCGCTCGGGCGAGGGCGGCAAGGAAGCTGTTCAGGGAGCGCTCGGGGACCG	0.0109604	0.91662
D1248060	1248060	1B	91.3342	DArT	TGCAGATTGCGCCGCCACTGGCTACAGATGCAGATAATGTGAGGACAGTGGTCAGATGTTCTCTGTGTT	0.644847	0.421961
D1297301	1297301	1B	91.3342	DArT	TGCAGGTGGCGGAGGCTGGAACACGGGCAAGGGCGGCGAGGAAGCCGTTCAGGGCTGGACCAGGGACCG	0.0831321	0.773097
D1386656	1386656	1B	91.3342	DArT	TGCAGGTCAAGAGGATAGACGCCAACCCAAGGGACTACCTTACCTTCTTTTGCTTGGGGAACCGAGATC	0.524753	0.468821
D1254871	1254871	1B	91.3342	DArT	TGCAGAGGACTGCAAGTGTAGTTCAGTTAACTGCTGTTAACTGAACCGCAACGAGTGTGGCGTGCGTTC	0.0719344	0.788541
D1062837	1062837	1B	91.3793	DArT	TGCAGCTTTCTCTGCGCCATAGCCATTGCAGACTTGGTACTCCCCTTGCAGGCCCCCAACACCGACGGG	0.561305	0.453735
D1087799	1087799	1B	91.8043	DArT	TGCAGATTGACAGTAATTTGGGCCATGAGAATAAAAATAACGGGCCTTTGTTTGTACCGAGATCGGAAG	1.24414	0.264674
D1673961	1673961	1B	91.9369	DArT	TGCAGAATACTCGGATAATTAAAACCTATACGGGAGACGGACATTCTTCTTCCACTTCTCTACATCATG	0.914896	0.338819
D1115763	1115763	1B	92.627	DArT	TGCAGAAATGCTTGGCGCAGATGGTGCTGCTTGCCGTTCCAGGTGTGGTCATGTCAACGTTTTTGCTTG	1.18328	0.276689
D2275129	2275129	1B	92.627	DArT	TGCAGTGTTTTGATTACGATGGAGGATAGATAACATGCGCCATGCGGTTAGTCCATCAATCGTTCTGAC	1.55441	0.212486
D1100879	1100879	1B	92.627	DArT	TGCAGGTTCTTGACCTACACCCAGGCCTCCCGCTGCAAGACCTTGTTTCACCAGAGCACGAACACGTTC	5.54626	0.0185202
D1089985	1089985	1B	92.627	DArT	TGCAGGCTGGATCCATCCCTGGAGATCACCCACGTGTGTGTACATGGGTGAGGTGAACGGGACCGAGAT	5.53608	0.0186282
D2279426	2279426	1B	92.627	DArT	TGCAGACAGTGCGCGCGCCCTGCTGAAGAGTGCAATCAGAAGAGCCACTACGTGGATCGATACAGCAGT	4.29731	0.0381727
D1234939	1234939	1B	92.627	DArT	TGCAGGTGAAGCTCCTCGTCCGCCATCTCCTGGGTGAACTCAAGGTAGCAGTAGGAGGACATGGGGCGG	0.212109	0.645119
D1212335	1212335	1B	92.627	DArT	TGCAGAATTTCGCCATGCTCCTACCTACACGAGAACCTGAGAGTCCAGTGGCACCAATGAAGCAAGCAA	0.258163	0.611385
D1000211	1000211	1B	92.627	DArT	TGCAGGCGCTCCCATCAGAATTAAGAAAACGAACAAGCTCAGTCGTCGGTGTATTCAACCCCGAGATCG	0.257307	0.611976
D1090728	1090728	1B	92.627	DArT	TGCAGTGTAGTGTAGGGCGACTACTCTGCTTGGCGGTGAGTCAAGGATCTCAGGCCTGGCCGAGATCGG	0.0024613	0.960432
D984714	984714	1B	92.627	DArT	TGCAGTTTCGTCATCCTGTCCAGTAAAGAGTTTCCTTTGACCCAATTTTCATCACCGAGATCGGAAGAG	5.19472	0.0226557
D1724021	1724021	1B	92.627	DArT	TGCAGATATAATTTGAGCATGATTACCGTAGTGCGCATGCCGTGATGCGTTGCCGATGTCGGCATGGCG	0.014761	0.903299
D3064864	3064864	1B	92.627	DArT	TGCAGCCCTTTCGCTGAAGCGTGCGAGCGAAAAGCGCGAAACGGCCCGAGATCGGAAGAGCGGTTCAGC	0.150714	0.697854
D978306	978306	1B	92.627	DArT	TGCAGTGGTATTCTGTTGGTCATGGTGGGTCATCAAGGCCCATGTGGGAAAGTGCTGATCTGCTTATAC	1.42507	0.23257
D2288877	2288877	1B	92.627	DArT	TGCAGTGCAGCTGTAGGGGTCGACAATGAGGTTCTTGAGACTGGTGGACGCGATACCGAGATCGGAAGA	0.198863	0.65564
S984714	984714	1B	92.627	SNP	TGCAGTTTCGTCATCCTGTCCAGTAAAGAGTTTCCTTTGACCCAATTTTCATCACCGAGATCGGAAGAG	5.99816	0.0143208
D1161821	1161821	1B	92.7016	DArT	TGCAGCCGTCGCACGCTTCACCCGAAAGTAGGTTGTGTTGGGTTTGGGCTTTGCATGCAGAAGGTCGGC	3.28845	0.0697688
D981235	981235	1B	92.7016	DArT	TGCAGAAGTACGAGTCCCGCGTGTACAATGGGCCTTGTACCACCAGCCAGAACCACGTGGTGACGATCG	1.37742	0.240541
D1048511	1048511	1B	92.7016	DArT	TGCAGGAGGTCGTCCATGGCGGCGGAGAAGGGGCTGTTGGGGAGGAGCAGCAGGAGCAAGGAGACGAAG	0.0534327	0.817194
D3024625	3024625	1B	92.7279	DArT	TGCAGCTATCAATTACAAGGGATTCCAACGCTGTGGGGTGCTCTCCGAGATCGGAAGAGCGGTTCAGCA	0.262326	0.608527
D1273600	1273600	1B	92.7279	DArT	TGCAGTCGAGGAGGAACCAGTGGATGAATATCACATCTAAGACGAACACCCTGCTGCTAAGAATGAAAC	0.168341	0.681591
D3029820	3029820	1B	92.7429	DArT	TGCAGGAGGATTTCGTTGGGCATGTGACAAACGGGTCATGCACCGAGATCGGAAGAGCGGTTCAGCAGG	4.59233	0.0321154
D1218027	1218027	1B	92.8092	DArT	TGCAGTGGACCATGGCCGAGCTTGTGAGAAACCCAAAAGTAATGCACAAGGCACAAGACGAGGTCCGAC	0.656132	0.417929
D1246171	1246171	1B	92.9603	DArT	TGCAGTATAAACGGAATGTCTTCCGTCGTGCATAGTAAAGTCTTTGGCCGAGATCGGAAGAGCGGTTCA	0.144337	0.704007
D1253056	1253056	1B	92.9603	DArT	TGCAGCGTCTGGTTCGGCAGCAGGTCCCGCTCGCTGTTGGGTCCCGTCAGAAGGACGGATGCGTCGCAG	0.0028628	0.957329
D1115056	1115056	1B	93.2295	DArT	TGCAGAGTTTCCCCGATGGTGCGCGCAACTGCTACACGCTACGATCCCTAGTGTCCGAGATCGGAAGAG	0.0474966	0.827478
D1207232	1207232	1B	93.2295	DArT	TGCAGGTGCGTACAGCGAGATCCGTTTACAAGGATGAGATGTCACTGGTCTAAAAGATAGGCCTATGAA	0.303151	0.581913
D983559	983559	1B	93.2295	DArT	TGCAGGCGCTCCCATCGGAATTAAGAAAACAAACAAGATCAGTTGTCGGTGTATTCCACTCCGAGATCG	2.30106	0.129286
D1103011	1103011	1B	93.4852	DArT	TGCAGTACTGTTTTTGCTACATTGAAGCAACCAGGTCACCGCCGCCTCTGCCATGGCCGAGATCGGAAG	1.30821	0.252719
D1221689	1221689	1B	93.7733	DArT	TGCAGGAGGGCTTCTCTTCACGCGCGACTCAGTGAACATGCAGTACACGACCACGGCGGCCCTCGTGCT	0.424605	0.514648
D1738406	1738406	1B	93.7733	DArT	TGCAGTCGAGGTCGAGGTACTTGACGGCGACCGTCTGCGCCTCCAGGCCCGAGATCGGAAGAGCGGTTC	0.185674	0.666542
D3025758	3025758	1B	93.832	DArT	TGCAGTGTCGACGAACAGAAATCTGATTTGTTTCGACCCCTCAACCTCCGAGATCGGAAGAGCGGTTCA	0.0159906	0.899373
D1047274	1047274	1B	93.832	DArT	TGCAGAAAGTGATGTAGTATTCTCTGTGGAGGGAAACAATAATAAAGTGTTTGGTTTTACAAAGTCTCC	0.885304	0.346753
D1218270	1218270	1B	93.832	DArT	TGCAGGTACACACCAAGCAGGCAAGCACCCAGGTGGATGGATTCTTGTGTCTAGCTAGCTAGCCTAGAA	1.04466	0.30674
D1201416	1201416	1B	93.832	DArT	TGCAGTACGTACGTAAAGGGGGTTTAGATCACATGCACCTGGTACCTGAGAGCTTCTGACGCGACGTGG	4.69769	0.0302033
D2280288	2280288	1B	93.832	DArT	TGCAGTAGCCGACCTGGGGGTCGTCGTCGACATCTTGCGCGCTGAGGGGAGCGTCCAGGGGGCAGTAGG	1.05762	0.303759
D2275270	2275270	1B	93.832	DArT	TGCAGGAGGAGCACTGCTTCGACATGAAGAACGCTGTAAGAACAAAAGAAAACCATCCTGCATTTCCCT	0.072181	0.788187
D1066189	1066189	1B	93.832	DArT	TGCAGCCAGCGTCTGACTTCCGTGTCAACCGAAAAGCTTGAGGATTAATTAAGATTAGAGGACCAAAGG	0.193197	0.660269
D1106306	1106306	1B	94.4345	DArT	TGCAGATCTTCAGGCATTGGTTCTCCATTTGACGCCGCCACTTCCTCGGCCACTCCTAGAGCCGAGATC	1.04691	0.30622
D1236536	1236536	1B	94.995	DArT	TGCAGATGTAAGAATCCAGGTCATAAAGCTTGCGTGTAGTACTGGACCCTGAAATCCGAGATCGGAAGA	0.0366169	0.848247
D2275235	2275235	1B	94.995	DArT	TGCAGTGTCAAGGATCGATGAGGGAGATGAAATTCAATTTGTTGCAGAAATGCAAGTAAGCGTGAGCAG	2.64856	0.103644
D1016512	1016512	1B	94.995	DArT	TGCAGCTTGTGCCAGCGAATCAATTAGCGGGAGTCCATGATTAGATTTACTTTGTCCGAGATCGGAAGA	1.10552	0.293058
D1091447	1091447	1B	94.995	DArT	TGCAGCAAAACACACATAATCCTCACACGCTCCTCGGCGCCTCACAGAAGCACGCCACCGAGATCGGAA	0.2558	0.61302
S1072469	1072469	1B	94.995	SNP	TGCAGTTCATCCCCTAGGGCAAGCAAATATCGGGCGTATGTTACGGTACAGGTACAGGTATCACTTATC	0.18564	0.666571
S1115814	1115814	1B	94.995	SNP	TGCAGACGCTGCTCATCCTGCTCCTGAGCCGCGTGCTCGCCCTGCTCCTCCGCCCGCTCCGCCAGCCCA	0.00276114	0.958093
S1166594	1166594	1B	94.995	SNP	TGCAGCTTTCATCTGGTAAATCGACCAACCAACATACCAAGAAACGCTCCTTTCAGGCATGCTCCATAA	0.00681625	0.934201
D1238884	1238884	1B	95.4554	DArT	TGCAGGTGAAGGAGCGCTGCACGAGGAGTCAGTGAGCAAGGAAATATCATATCATCTCATGTGATCTTC	0.0542772	0.815781
D1088189	1088189	1B	95.4554	DArT	TGCAGAAAAATACTATTGGGTAGGGAAAAGTGTGTATGGAAGCAATATTACCGAGATCGGAAGAGCGGT	0.436514	0.50881
D988167	988167	1B	95.4633	DArT	TGCAGACGTGCATGGGAGCGTCAACGGACGTGCGCGGCTACCCAGACATCGGTGCGCTCGCGTTTGGGG	0.203585	0.651842
D1112589	1112589	1B	96.144	DArT	TGCAGTGCTGCATGCATGTGTCTGCTGTGTCCTTGGGCTGATGTGGAGGTTAAGTTTAAGCGGAGATTG	3.88596	0.0486914
D2278794	2278794	1B	96.144	DArT	TGCAGTAGCCGACCTGGGGGTCGTTGTCGACATCCTCCTCCCTGAGGGGGGCGTCCAGGGGGCAGTAGG	6.99382	0.00817916
D1059307	1059307	1B	96.144	DArT	TGCAGCCTGTCTATGGGCCAATTTCATGATATCCATGTGTCAGGTGCTCAGATTTGACTATCAGAACAA	1.51134	0.218935
D1078883	1078883	1B	96.144	DArT	TGCAGGTGTTATCACCCAATCTTGCTCAGATGTTTGGCTGCAAATACACATGATGTATCCTGATGATTA	0.195982	0.657984
D1216086	1216086	1B	96.144	DArT	TGCAGAGCTTCAGGTCAGCGAAAATACCCAGATTAGACTAAAAGTAGCAATAATAGTTCACCGAGATCG	0.897396	0.343481
D1163852	1163852	1B	96.144	DArT	TGCAGCGCAGCGAGCGAGGTTCTTGCTCAATCCCCGTGATGAGATGCTTTCCAGGGAGTTCCTTCTTGT	0.00882253	0.925166
S1163852	1163852	1B	96.144	SNP	TGCAGCGCAGCGAGCGAGGTTCTTGCTCAATCCCCGTGATGAGATGCTTTCCAGGGAGTTCCTTCTTGT	0.366473	0.544933
D1240699	1240699	1B	96.595	DArT	TGCAGCAGTTGGATGGTTACAATCTTTTCTTCATGTCCTGCTGGCGAAACCTTAGCATGGAGGCGATTG	0.127319	0.721228
D1406319	1406319	1B	97.2976	DArT	TGCAGATGGGCGTGTTGTACGTGTGCCTCTACCTCATCGCGCTGGGCACCGAGATCGGAAGAGCGGGTC	0.48986	0.48399
D1372124	1372124	1B	97.2976	DArT	TGCAGCCGCCCAAGGAGTCGCCCACCACGGTGGCCGCGCCTCGTCCTCCGACGCCGCAAGTGCCTGTCC	0.223112	0.636679
D3028618	3028618	1B	97.32	DArT	TGCAGTACCACAAGCGTGGCAGTGTCGACCTCATCTCCCTCCCCCGAGATCGGAAGAGCGGTTCAGCAG	0.797332	0.371892
D3021502	3021502	1B	97.32	DArT	TGCAGTCAACTTGAGAGACCTGGCTCTAATTAAGCACCGAGATCGGAAGAGCGGTTCAGCAGGAATGCC	0.31325	0.575693
D1037630	1037630	1B	97.32	DArT	TGCAGCAATTGATCACCTACAGCAATTGATACGGAGAAACTCTCATGTTAAACATCAATGGTCAGCCTG	0.820831	0.364937
D981580	981580	1B	97.32	DArT	TGCAGTCGCATGCACCACGGTTCGCCTCCTATTCCCATATTATCCTGGCAGTAAATCACTACTCCGAGA	0.878236	0.348685
D1101630	1101630	1B	97.32	DArT	TGCAGCCTCACCAAGCGGAGGAGGGAAAGGAGCAACTGCCACCATGACCCAACGTGGTGACCCTGCTCA	2.1263	0.14479
D1076227	1076227	1B	97.32	DArT	TGCAGTACAGCTCACCTAACTCAAGGCCAGCAAGCACATGAACAAGATCAGAGACCCACCATCACAACT	0.791516	0.373642
D2275303	2275303	1B	97.32	DArT	TGCAGCATGCACCAGAAAAAATAATCCATGGATCCCGTCGATCGATCAGAGGACAGGAACCGAGATCGG	0.0704437	0.790692
D1216269	1216269	1B	97.32	DArT	TGCAGCGCATCTGCGCCGCCGCCTGCCATGGGGAAGAAGACAGGAACACGGCGACGATGGCAGCTGCCT	0.830629	0.362091
S1216269	1216269	1B	97.32	SNP	TGCAGCGCATCTGCGCCGCCGCCTGCCATGGGGAAGAAGACAGGAACACGGCGACGATGGCAGCTGCCT	3.69352	0.0546243
D1110558	1110558	1B	98.118	DArT	TGCAGCAACGACTGCATTGATTAGGCGATGAAGTGTGTGGGCCTGCATGGAGCAGTAAACCGAGATCGG	0.768926	0.38055
S991290	991290	1B	98.1379	SNP	TGCAGATCAAATGTTCTCTGACGATGTAAAGCGATCTACGTACTATTTACTTCGCGGTACATCTTGGAA	1.90232	0.167819
D1228984	1228984	1B	98.1379	DArT	TGCAGAGGCAACCCTGCGTGTGCTGGCAGCGACACCAATGGCCTGAGAAAGGTGGGGGTGTGTGCCAGC	0.171598	0.678696
D1250346	1250346	1B	98.1379	DArT	TGCAGCGGCAAGGACACCGCCACAGATCAGCATCGCTCTAATGATGCTCCTCGCCCGAATCCATGCCGA	0.0338391	0.854049
D1301447	1301447	1B	98.1379	DArT	TGCAGTGTGTTGCTTGCATCCCCTGGGTCCAAAATGCTGTGAAGTTTTGTGGACAGTCTTCCGGGATCG	0.395524	0.52941
D1679462	1679462	1B	98.469	DArT	TGCAGTGTGGAGCGCTCCAGTACTCCCGCTGGTCAGGATTCCATGAGCCTCGTTGAATGTGGAGGGAGT	0.000124186	0.991109
D1208560	1208560	1B	98.4899	DArT	TGCAGGCAACATTCTTCACAGCATCAAAAGGTACAGTGTGAATGTTAATTGGAAAAGGATTGCAGCTGC	0.036052	0.849408
D3023344	3023344	1B	98.4899	DArT	TGCAGGCAAACTTTCATATTACACTGGAATTTACCCCAGCCGAGATCGGAAGAGCGGTTCAGCAGGAAT	0.348506	0.55496
S1089729	1089729	1B	98.9759	SNP	TGCAGGGAGGGCCGAGTCCAATTCTGTCTGCGCCTCTTGGCAACCTACCGCCGAGATCGGAAGAGCGGT	0.500305	0.479366
S1863657	1863657	1B	98.9759	SNP	TGCAGTCCACGAGAACATCGCTCGTGGGGAAATCCAGCTCGATGAAGGGCTTCGCCTGCTCCTCCTCCG	0.0028709	0.957269
D1028798	1028798	1B	99.58	DArT	TGCAGTATGTTTTGTGCCAGAGGGTGATCATTCAACGCCTATATGGCCCGAGATCGGAAGAGCGGTTCA	0.0860441	0.769268
D2275351	2275351	1B	99.7908	DArT	TGCAGCTACAAGTACCAGATCGAAGGCAAGGAGCAAACCATCCAGTGGATCACGGAGGAACCGAGATCG	0.351428	0.553306
D1129852	1129852	1B	99.7908	DArT	TGCAGGAAAAGTCCTCACAAGTCACTATCATTCCTTCTGGATTATGTTAAGCCAGACAATCCAAGAGAA	0.12772	0.720808
D1116447	1116447	1B	99.7908	DArT	TGCAGCAACGGAAACAGACTGCTGCTAAATTTTCCCACCTTGCCATCCATTCCGAGATCGGAAGAGCGG	1.39216	0.238041
D1087616	1087616	1B	99.7908	DArT	TGCAGAGGCGGCTGCGCGAAGCCGAGCGACCTCGCGACCTTGCTCACTGGTGCAGCAGTGTCCGGGATC	0.00480394	0.944743
D1229065	1229065	1B	99.7908	DArT	TGCAGGACGCCGTCTTCGGCATGCTCCGCCGCGTGTCGGAGCTGGCGACGTCCGAGATCGGAAGAGCGG	0.31403	0.575218
D1165852	1165852	1B	100.071	DArT	TGCAGCCGGCGAGTTAGAATCAGGTCAGTTTACTTTTTCCATCCCTCAGTATCGCTCCGAGATCGGAAG	0.193007	0.660426
S1079093	1079093	1B	100.297	SNP	TGCAGGATGAAGGGGAGAGGTGGGAGGTGGTCCAGGGGGTATGGGTTGAGATGCTATGCTACTCTGCCG	0.738396	0.390175
D1130298	1130298	1B	100.462	DArT	TGCAGCTCAAACGCAAAGCATTTCCACCCTATTTCCACTTACCTCGCACTCGCAGGGAGACAGGGAGCC	0.207958	0.648372
S981720	981720	1B	100.655	SNP	TGCAGATCGTGGTGATGAACATGCTCATGGGGGCCTCCACCGTCAGCAGCATCCTCTCCACCTACCTCT	0.0380157	0.845412
D1133070	1133070	1B	100.655	DArT	TGCAGCCAGCCTCGCCTGCGCGGCGCCGACTCGCCTCCTCTGAACCCCGAGATCGGAAGAGCGGGTCAG	0.0532973	0.817422
D1073630	1073630	1B	100.655	DArT	TGCAGTGTTTGCTCTGGGTGCTTGCATTGGGCATCGGTGGACTTGGAGAGACTACGCCGCCCACAATGG	1.38275	0.239634
S1074995a	1074995	1B	100.918	SNP	TGCAGAACAAAAGTCATTGATGATGCCAATTGGTTGTAGTATCTACGTGTGTTTCAGGCTGATTGAAAG	0.351896	0.553042
S1019427b	1019427	1B	101.834	SNP	TGCAGATGTCCGAGGGCCCGTGACCTATGGCACGCCATGGAGGAGACTTGGAGAATGCCTAGCCTGGAT	0.755125	0.384858
S1019427a	1019427	1B	101.834	SNP	TGCAGATGTCCGAGGGCCCGTGACCTATGGCACGCCATGGAGGAGACTTGGAGAATGCCTAGCCTGGAT	1.67966	0.194969
S1017784	1017784	1B	101.834	SNP	TGCAGTTATAAAAAGAATACACCAGCGTCCACGTACGTGTACGTCAGACAGGCAGCTCGGCCGAGATCG	0.159624	0.689503
D1093518	1093518	1B	101.869	DArT	TGCAGGACAACACTCGCGTGGCGGCTGCCTCCCTCTCTTAGCCGACAGTCCCGTGCGATGTGTTATTTG	0.0245281	0.875549
D1154592	1154592	1B	102.175	DArT	TGCAGCTGTGGAATTTGATGAATTTGTTTTTTGTTAAGGATGCTCGTACCCGAGATCGGAAGAGCGGTT	1.12238	0.289406
D1283993	1283993	1B	102.475	DArT	TGCAGCCGCCGACCACACAAGCGCTATCCTGCTATTGGTACCCTCAAGACCGAGATCGGAAGAGCGGTT	0.0403165	0.840863
D1258597	1258597	1B	102.533	DArT	TGCAGGTTGCAAACGGGAGCACCTTGTACGATAGCGACGCCGACCTCTCACCTGCTTCCCTCCGTGGAG	0.439207	0.507506
D2292619	2292619	1B	102.533	DArT	TGCAGTTCGCGCCATGCTGGACCAGCTTTCATGCTCGATCATCTGTTTACAGGAATCGAAGCTTGTGGC	0.0521544	0.819356
D1230758	1230758	1B	102.533	DArT	TGCAGAGCCACTGTCGGGATCATCGGCGGCGGTGTTGTTGTCTTTGCCAAACACTTCCCCGAGATCGGA	0.115457	0.734014
D987672	987672	1B	102.533	DArT	TGCAGATCCAAATAAAATACCACTTCTAGGGGATGCCCTTGTTATTGCCGAGATCGGAAGAGCGGTTCA	0.00113918	0.973075
S1083702	1083702	1B	102.555	SNP	TGCAGGTTGTCGCTCAGGAGATTCCAGGTGTTCTTTAACAGCCTGCAAGTAGTGCAGTTTTTTAGACTT	0.0727379	0.787391
S1090798	1090798	1B	102.555	SNP	TGCAGGTGACGCGGCTCAAGTGCGGAGGCTTCATATTTGGGCACCGTGTGTGCCACTGCATGGTGGACG	0.00424995	0.948021
S2257474	2257474	1B	102.555	SNP	TGCAGAAGCGTTGAATCGATTCCTTGGTGCGCGGCGATTGCCGAGGGGAGCGAGATGGCACGGAAGCGC	2.73504	0.0981688
D1240567	1240567	1B	102.555	DArT	TGCAGCACGGAGATAGGGTTCGTGTAGTGCATCTTGGGTAGCAGAGGCCGCCCGTACTGTGCCAGTGTG	0.376531	0.539465
D1241742	1241742	1B	102.555	DArT	TGCAGGACCTGTGCCGTGGTGGTCTCCAAGGCTCGCGTCCGCGTTAAGCGAGAGGCGTCAGGCTGGCGT	0.0800684	0.777205
D1240594	1240594	1B	102.555	DArT	TGCAGTTTATTGCTTCCACTAGTTTTACTCATTGATGTATGGCTCTGCCAACGAACGCCAGCATTAGGT	0.258388	0.61123
D1304990	1304990	1B	102.555	DArT	TGCAGGGGCAGAATGCAGATGGTTCGTTGGAGGCTGGAATGTGTGCGGGTTTCTCCAAGTCGACCGAGA	0.780332	0.37704
D1743516	1743516	1B	102.555	DArT	TGCAGGGACAAGGACGAAGGCGAAGCGATCAAGGGGCTCCTCGCGACGGCGTCGGCGGCCACGTACGAC	0.349071	0.55464
D2290783	2290783	1B	102.555	DArT	TGCAGGGGCACATACCACAGAGAACGTCGGTGCTATGGTTGATCGAGGAGAGCACTAGGAGCACTGGGA	1.194	0.274523
D1250712	1250712	1B	102.555	DArT	TGCAGTAAAATCTCCAAACTTTGTTGCCACCCAGCGGCGGAAACCATGGGCGAAGCTGGAACCTCACCC	1.28474	0.25702
D1112434	1112434	1B	102.555	DArT	TGCAGAAGCACACTACGCTCCTGGGGAACCTGCGCTTCGTGGAGGTCCCGAGATCGGAAGAGCGGTTCA	0.136565	0.71172
D1034970	1034970	1B	102.555	DArT	TGCAGTTTCAGCCGTGAGGGCGAAGAGGTGGTAGTCGTGGGAGTCATTCATGGTGCAGTAGGCATTGTC	0.035733	0.850068
D1102315	1102315	1B	102.555	DArT	TGCAGCTTTTCAGGTTCTGTACGTGGTTCTTGGGAGAGCCACAAGGCCCGAGATCGGAAGAGCGGTTCA	0.473453	0.491403
D983709	983709	1B	102.555	DArT	TGCAGGAAATAACTTATTTGGCCACATTAGCAAATCATTATATGAATCGGCCGAGATCGGAAGAGCGGT	0.25759	0.611781
D1119950	1119950	1B	102.555	DArT	TGCAGCGCCGCCCACACCGTACTGCCCTACAGCGCCGCCCAACACCGTCCTACCTCTCCACCGCCGAGA	2.0698	0.150242
D1138731	1138731	1B	102.555	DArT	TGCAGCGCCCGCCGACGTCAAACGCAGTGCAGAACCACCACCAGCCGCGGTCCGAGATCGGAAGAGCGG	0.559678	0.45439
D996499	996499	1B	102.555	DArT	TGCAGGATGGGCTGATGGCGCGCCTCCAGCACCGTTGTCGCTCCACAACCGAGATCGGAAGAGCGGTTC	0.0149994	0.902525
D1206587	1206587	1B	102.555	DArT	TGCAGCGTTATGGCCTATGGTGCAGGGCAAAGACAACAAGGACGACATGCGGCGGCGACGTGGCCATGG	0.00392776	0.950028
D1000615	1000615	1B	102.555	DArT	TGCAGCACGGAGCTGCTCCCATCGTTCTGGACGGTCATCGGCGTCCTGAGCACGGCCAGTGCCAGCGCG	2.50369	0.11358
D2257474	2257474	1B	102.555	DArT	TGCAGAAGCGTTGAATCGATTCCTTGGTGCGCGGCGATTGCCGAGGGGAGCGAGATGGCACGGAAGCGC	2.98318	0.0841337
D1071220	1071220	1B	102.555	DArT	TGCAGAGGGCTGCCTCTGTCTATGCGGACCGCACCTCGCTTGTGTACGGCAACACCATCTTCACCTGGC	0.935702	0.333386
D994470	994470	1B	102.555	DArT	TGCAGCACATTGCCCTAATATACGAGGAACAAATATATGAAGCTATTTATGCCTTCCCGATTCATTTCC	0.601768	0.437904
D1086616	1086616	1B	102.555	DArT	TGCAGCTCCAACACTTGTAGCCCACATGGCAGCATGCACAGGAGGAGACGTGGGCGTGGTGGCCTCCGA	0.281027	0.596029
D2275879	2275879	1B	102.555	DArT	TGCAGCTCTCTGCCTTTACACTCTTCACACTTGATGATTCTTTCAATTGTGGTCATAGCTTTCTTGTTG	0.759314	0.383543
D2278038	2278038	1B	102.555	DArT	TGCAGCGACTCATGACGATCCGTACGATCCATCACGTCGATCAGACCACGACGGGCGAACCAACGGATC	3.4922	0.0616585
D1163368	1163368	1B	102.555	DArT	TGCAGCACTTCAAGAAGCCGTTCGCTCATGAGCACGAAGAACTCAAGACCCTGCTGGAGGCCGTCCAGG	0.39883	0.527694
D1090798	1090798	1B	102.555	DArT	TGCAGGTGACGCGGCTCAAGTGCGGAGGCTTCATATTTGGGCACCGTGTGTGCCACTGCATGGTGGACG	0.00499452	0.943659
D1241582	1241582	1B	103.077	DArT	TGCAGGATCAAGTGCAGATGCACGCGCTCCGCGTGGTGGAAGAACGGTTCAGAGAACACGATCCGAGAT	0.226867	0.633857
D1251677	1251677	1B	103.077	DArT	TGCAGCTACCATGGATGGATGGATGGATGCTTGATGATTCTTCTATCTTTCTCCTCTCTGCTCCGAGAT	0.505371	0.47715
D1230371	1230371	1B	103.077	DArT	TGCAGCAAAGCATTTAGTGAGACAAGTTTAGTGGCAGCCAGCGAGGGTAGCACCTTACCGAAGGCCGAG	0.0958387	0.756882
D1260630	1260630	1B	103.435	DArT	TGCAGAAAACGGATCGGCGGTGTGGTCTGTGCGCCCAGATCGCGCCAATAGCACCTCTCCCGTATGATC	1.973	0.16013
S2264535	2264535	1B	103.436	SNP	TGCAGTTCCTGCTCAACCCCAAGTTCGTGGAGGCTGAGTGGTTCCTCCACGCCGCGCTGGGGCGGGGCA	0.0574213	0.810619
S1213983	1213983	1B	103.559	SNP	TGCAGCTGCTCCATGTCGCTCGGGTACACCGCGATGGCGCCCCGCCGCGGCAGGCTCGGCCGAGATCGG	0.65526	0.418238
S1071396	1071396	1B	103.559	SNP	TGCAGTTGTACTACTAGTACCACTCATAAATTCGGGTGTTGTTTGTCAACAGTCGTACAACACGGAGGA	5.2673	0.0217297
S989265	989265	1B	103.559	SNP	TGCAGGTCCACTCGGCCCCGCCGCGCCGCCCGATCCCGATCCGACGGCCCGAGATCGGAAGAGCGGTTC	0.0470518	0.828275
S991748	991748	1B	103.559	SNP	TGCAGCCCTTCTCCTTCCCCGAGTGGGACGAGCAACGCCGTCTGTCGGCCGAGATCGGAAGAGCGGTTC	0.483227	0.486964
S1021778	1021778	1B	103.559	SNP	TGCAGATGCCTAATGGCGGCGGTCAGATGGCGCACGATGTGTTTGGCTCCTTCCGAGATCGGAAGAGCG	0.482073	0.487485
S1074182	1074182	1B	103.559	SNP	TGCAGCTCTCGGTCATCGGCTTCGTGCTCCACTTCATCTTCACCCAGAGCAGCGCGCTCTGGATCCTGC	0.00159597	0.968133
D1244863	1244863	1B	103.998	DArT	TGCAGCAGTGAAGTTGGTATCTGGCCATGGAGCTGGTTGTAGGACAGGTTCAGCCGCTCCAGCTTCACG	0.636789	0.424876
D1236859	1236859	1B	103.998	DArT	TGCAGCCTCCGCAAAAATTGAACACCAATTTAACAATCTGGGAAGAACGCGGCGAACCGAGATCGGAAG	0.43112	0.51144
D1372211	1372211	1B	103.998	DArT	TGCAGTGAAGTGCGATGAACTGGGGTGGCTAGGAGCCTAGGAGCGCTCGCGTATATGTAGTGTTCCGTC	0.258162	0.611386
D1233021	1233021	1B	103.998	DArT	TGCAGACCAACGCCCCGATGATGAGCACCAAGCTAACCCACTGCAAGATGGTGAGCACGCCCAGCTTGC	0.614752	0.433004
D1232447	1232447	1B	103.998	DArT	TGCAGTGGCGACAACGTCTTCATGCCTACATCCTCCCCCAGCGCAGCCACACGCACGAGGCGTGTTGCC	0.291469	0.589281
D1228121	1228121	1B	103.998	DArT	TGCAGCCGAATCTCTCTCCCTTCGTGCTGTCTCCAGCCGTGCAGTGCTAGCTAGTCTTGGTGCTGCTTG	0.517104	0.47208
D1232435	1232435	1B	103.998	DArT	TGCAGCTTCATCGTACGAGCATCACGATCAAAGCAGCCATCGCTGGGTCCTCCGATAAATGTCATGGGA	0.0271599	0.869099
D1233495	1233495	1B	103.998	DArT	TGCAGAAACCAATAGGAACAGAGATTAAAGTGATTAATAAGCTAGCTTCTAACCGAGATCGGAAGAGCG	0.41654	0.518669
D1233749	1233749	1B	103.998	DArT	TGCAGACATCCTCACGTACCGTTGGAATGGAGCACAGCTTTATTTGACTGACCGAGATCGGAAGAGCGG	0.0352143	0.851147
D1247803	1247803	1B	103.998	DArT	TGCAGCAGGAAAGCCTGAACTTATATGCAGGTAGTGCATCGCAATGATTTCCCCGAGATCGGAAGAGCG	0.0618702	0.803564
D1228076	1228076	1B	103.998	DArT	TGCAGAATGGTAACACTTCTTGTGCTACACGACACCGACGTGTGTTTGTAACTCCGAGATCGGAAGAGC	0.0224538	0.880886
D1232976	1232976	1B	103.998	DArT	TGCAGACCAACGACCCGATGATGAGCACCAAGCTCACCCACTGCAAGATGGTGAGCACGCCCAGCTTGC	0.553111	0.457049
D1233075	1233075	1B	103.998	DArT	TGCAGCACGGAGATAGGGTTCGTGTAGTGCATCTTAGGTAGCAGAGGCCGCCCGTACTGTGCGAGCGTG	0.614276	0.433182
D1237334	1237334	1B	103.998	DArT	TGCAGTGCTGGAGTGTGGTCGGGGCGTTACCTGCGTGTTGTTCCAGCTCCGAGATCGGAAGAGCGGTTC	0.198513	0.655924
D2254254	2254254	1B	103.998	DArT	TGCAGCTGTAGTACGCGAGCTCACGGCATGCATCGAATAATTCCAAGGATCCCACCGACCAGCCCGCCA	0.0684265	0.793642
D2289790	2289790	1B	103.998	DArT	TGCAGTGCTATGCTATTTCGATCCATTTCGATTACGAGCGTTCGACAATTTGCTGGTGTCCATGCTGTG	0.92102	0.337207
D1235536	1235536	1B	103.998	DArT	TGCAGCTGGAGGTGAGCAGAGCATCCTTGAAGCAGATATCGTTCTTGTCTCTGCTGGGAGAACCCCATA	1.18749	0.275837
D1240537	1240537	1B	103.998	DArT	TGCAGCGGAACTCAGCGGATCAGGCTGCTACTGATTTGACGCGATGGCACGCCGAGATCGGAAGAGCGG	0.420397	0.516739
D2276839	2276839	1B	103.998	DArT	TGCAGCTACAGGAGCAGGAGGTCGATGGAGACCGTAGAGGAGTTGTGGGACAACAAATCAGTTTCCGAG	0.80904	0.368404
D1234136	1234136	1B	103.998	DArT	TGCAGGCCCTTTTACACTGTTAGGTTTTAAAAACAAACGTAAAAATAACACTGCGTCCGAGATCGGAAG	0.564337	0.452518
D1228201	1228201	1B	103.998	DArT	TGCAGCTTGCAATATCTCCTGCTCATTCAGTAATAGGCGGAAATGGCCCCGAGATCGGAAGAGCGGTTC	0.0278387	0.867489
D1234084	1234084	1B	103.998	DArT	TGCAGCCACACCCATGGATGGATGGATGGATGGATGGGGCGACCACGGACGCGGGCTGTTCCGAGATCG	0.0304186	0.861544
D1234381	1234381	1B	103.998	DArT	TGCAGATAAACATTTTCACCTAACAAGACACCCAACATTGCAGAAAGAGCAAGTTATATACAACCACCG	0.149271	0.699233
D1235640	1235640	1B	103.998	DArT	TGCAGGCGTGTTTTTGCAGTTCTCTTATTTTTTATCTGGTCCGTGAGTTGGTGATCCGCCGAGATCGGA	0.464452	0.495551
D1239221	1239221	1B	103.998	DArT	TGCAGCTGCGCACATCTGGTGGCCGCAGGACTCCCTCCGCTCCAAACGAGGTGGGTGCACAGGACCAAT	0.770001	0.380217
D2256143	2256143	1B	103.998	DArT	TGCAGTCAACGCAGGAGGAGGAGCAGATCGACACTCAGCTCAAGGGCAAGGCCTCAACCGAGATCGGAA	0.142577	0.705732
D2290633	2290633	1B	103.998	DArT	TGCAGATAGGAGAAGGCCGCCTCGTTTCTCTGCCATCACGTCGAGGAAGACAGACAGCAAGAATCCGAG	0.407777	0.5231
D1221867	1221867	1B	103.998	DArT	TGCAGCCTGCCCGTGGGTTAGCAAGAAAACAATATTGCATCTGCTCAACCCCGAGATCGGAAGAGCGGT	0.0274149	0.868492
D1228353	1228353	1B	103.998	DArT	TGCAGGAAGCAACAAACAAACAAATCAGTCAAATCGTCTGGGCGCACATGAAGGATCGTCAGCCGAGAT	0.0940393	0.759104
D1231176	1231176	1B	103.998	DArT	TGCAGCTGGATGTTGATTTTACTGGGCTCAGCGTTCATAGAAGGTGCGCACCGAGATCGGAAGAGCGGT	0.459745	0.497743
D1233580	1233580	1B	103.998	DArT	TGCAGATTGGTATGCGTGGGTCTAGCTTCCGACACTTCCTGTGCTACACGACACCTATGTGTGTTTGTA	0.476152	0.49017
D1238514	1238514	1B	103.998	DArT	TGCAGCATGCAGCAAGTGGAAGAGACCAAGTGCATCCTCCGTGTCCTGCCGAGATCGGAAGAGCGGTTC	0.552371	0.45735
D1228191	1228191	1B	103.998	DArT	TGCAGCATTGTGCGATCATGAACCTTTTGTAGCTCCCTCTCAAGAAAGGGAGACAGGGGTAGGCCGAGA	0.180765	0.670717
D1238581	1238581	1B	103.998	DArT	TGCAGGAGGCGGAGCGGTTCAAGGACACCGACAGGATCACCGCCATCTTCGTCGGCGAGATCAGGCGCC	0.105049	0.745852
D1238627	1238627	1B	103.998	DArT	TGCAGCAGGTGCAAACAGGAGATCAGAGGTGGCAGTTTCTACCACGATTCTGCTTTTCTTCCTTCGGAC	0.608876	0.435211
D1235038	1235038	1B	103.998	DArT	TGCAGTACCTTCAGGCGAAGTGAGTCAAATGCTCATTTTTCTGACCATCTTTCCATCTCTCGCGCGCGA	0.00248266	0.960261
D1228007	1228007	1B	103.998	DArT	TGCAGGATTGGAAAAAATGAAAGTTATCGCAATTACAGCTCAAATTTTGATGAGCCGAGATCGGAAGAG	0.660777	0.416286
D1188404	1188404	1B	103.998	DArT	TGCAGCCACCCTCTCTCTGTATAAGCCATTAACAAAGAAACTGGACATACCCTAATCAGTCAGCCGCCA	0.301735	0.582797
D1228644	1228644	1B	103.998	DArT	TGCAGCGAACGGCCACTTTAACGATCTTTACTGTAGAATGAGCGTTAATCCGAGATCGGAAGAGCGGTT	0.224708	0.635476
D1233161	1233161	1B	103.998	DArT	TGCAGCTACCAGAAGGTATACTTGGTCAAACATCCCTTCCTCGCACACAAGTCAGCATATAAATTCAAC	0.630959	0.427004
D1233303	1233303	1B	103.998	DArT	TGCAGGCAGATTGCGTTTGAGTTTTTGAACCAAGAAGCACAATATTTGCGTTTAAAAACCATGTGTCCG	0.0705152	0.790588
D1234730	1234730	1B	103.998	DArT	TGCAGGTCCTGCATGGAGGAAGAAGAGATGGTGACATTAACCCCCACGGGGCACGCACACCGAGATCGG	0.130112	0.718316
D1237476	1237476	1B	103.998	DArT	TGCAGATCCAATCAGCCGTCCGCGTACACCGTACACGACCCCATCACGCTTAGATTCGCTCCAGTACGC	0.301675	0.582834
D1242834	1242834	1B	103.998	DArT	TGCAGCCGCTGCTCAGACATGAGCGCGGGGCCACCTCCGCCGCGTGATGCGGCTGCGCTGCGAAGAGCC	0.837779	0.360033
D1234409	1234409	1B	103.998	DArT	TGCAGGACAGCAGCAAAGTCGCAGTGAAGCGGGGCAATCAGAAGTCCCACCAAGGGCTCAAAGAATTCC	0.121626	0.727278
D1235582	1235582	1B	103.998	DArT	TGCAGCTGCTCTTTTAGTTCCTTCCTGGCCTGCCTAATGTGTCTAAGCTGAGTTACATTCCTCTCCTCC	0.432646	0.510694
D1237711	1237711	1B	103.998	DArT	TGCAGCTCCTCTTCGTCCTTGTCCGACCGCTGCAACCGCGGCCAAGAGCTCCGCGACTTGGAGCGACGA	0.0623416	0.802832
D1239918	1239918	1B	103.998	DArT	TGCAGAAACTTGGGAGTGACTCAAAGTCAGTACGTGTGAGCAGTTAGTGGAGATATTAGTGGGTTAAGC	0.742511	0.388858
D1247408	1247408	1B	103.998	DArT	TGCAGGTTGCGATGTGATCACATGAAGTGTTGATCTTCTTCTCATCTCACTTGAAGAAGGGGAACACAT	0.303164	0.581906
D1223165	1223165	1B	103.998	DArT	TGCAGTTTCGTTGCAGCTGCCAAAGCAATGCTGATTACTGTGGTCAAACCGAGATCGGAAGAGCGGTTC	0.433223	0.510412
D1228610	1228610	1B	103.998	DArT	TGCAGCTGTGGAAGTGGGAGCTCCTCGCGCTGGCGCTCGTCTGCTGCCGCCTCGTCTCCGAGATCGGAA	0.493475	0.482381
D1234360	1234360	1B	103.998	DArT	TGCAGTTTTATATTCGTTGCTCGTATTGCTCTCCATAGGATGAGGGAATTTTGCACCCGAGATCGGAAG	0.0382681	0.844906
D1234867	1234867	1B	103.998	DArT	TGCAGGATGGAGCGTTTTCAGGGAGAGGTGGATGCGTGCCAGCGGGTTGATGGCCTAATGGCCTATGCG	0.361871	0.547469
D1234966	1234966	1B	103.998	DArT	TGCAGAAAAAGAATGGAGAAGGATGGTAGCGGGCAGGTGAGCCGTGCGCCTCGTCCGAGATCGGAAGAG	0.023853	0.87726
D1235228	1235228	1B	103.998	DArT	TGCAGGTCGCTGGTGTAGTGGGTTGACTCGTCCACCACATGGTACGCTGTCTCCAGGCTCATCTTGAGG	0.132113	0.716251
D1239543	1239543	1B	103.998	DArT	TGCAGGAGAAGGCAGGCAGCAGGAACAAGCGCAAGTTCCGTGCCGAACCACCGTCCGAGATCGGAAGAG	0.196769	0.657342
D1245353	1245353	1B	103.998	DArT	TGCAGTGTCTGATTGAGTCCAGGTATAAAGACGGCCGCAGCACGACGGAGACGGAAGTCGTCGGGATGC	0.495911	0.481302
D1248930	1248930	1B	103.998	DArT	TGCAGCTAGCTATAGGTTGGAGGTAGCTAGGCGACGTCGCGCTGCTCCTCCTTGATCGCGCCGAGATCG	0.614599	0.433061
D2293186	2293186	1B	103.998	DArT	TGCAGCAGCACGTCCACCAAGTCCCACGCCGCAGGGGAGCTGGCCGTCGCTGCCTTGTGCTGCTCCTGG	0.141479	0.706815
D1225550	1225550	1B	103.998	DArT	TGCAGGAGGCACTGTGCCGCTATGCTGTTCATTGCTGCTGTGAGGCAGCACTCGTAAGGTTCTAAGCCG	0.366751	0.544781
D1234585	1234585	1B	103.998	DArT	TGCAGAAAAAATGCATGGGTTGGGCTGGCCTTTTAGAAAGAAAATGACGAGAAGAAACCGAGATCGGAA	0.132605	0.715746
D1238249	1238249	1B	103.998	DArT	TGCAGAGGGAAGACTCGGCGCTCGGCACTCCACCAAGGTTCGCGTAATCTTGAGGCCGAGATCGGAAGA	0.0465598	0.829161
D1241542	1241542	1B	103.998	DArT	TGCAGAGGAGAAGGACAAGCAGTCCGTTCCCTACAGCGACGCTCCGTCTCCGAGATCGGAAGAGCGGTT	0.431081	0.511459
D1708312	1708312	1B	103.998	DArT	TGCAGCAATGGGCCACGATCCAGGCCACATGTTGCCAACATGCATACATGGACGGCTTGCGGACTTATT	0.0559694	0.812984
D2291278	2291278	1B	103.998	DArT	TGCAGCGTCACTCCGTCGATGCCACTCCTCAGCTGACATCAATTCGATCTTGTGGGCCACCTAGCGATG	0.111364	0.738597
D1255323	1255323	1B	103.998	DArT	TGCAGGGCTGGCCAAGATCCTGAAGAAGTATGACAAGCATACGGGGCGGCTACTCCGAGATCGGAAGAG	0.187775	0.664775
D1228059	1228059	1B	103.998	DArT	TGCAGGCGAGTGCTTTGGCGATGTCGCGGGTTGCACGATGTCTTCAACGCGTCCTCCTCAAGGAGCCGC	0.165654	0.684004
D1234009	1234009	1B	103.998	DArT	TGCAGGAAATGGTTCGGGCTAGTCCATTAGGTTCATGGTAATTGTTGTGGTGTGCTTTGGGGGATCACC	0.834966	0.36084
D1240181	1240181	1B	103.998	DArT	TGCAGCAGACATTCAGGTTCTACTCACAGCAGTGGCGCACCTGGGCGTCGTGCTTCATCCAGGCCGAGA	0.187796	0.664757
D1236941	1236941	1B	103.998	DArT	TGCAGAGGTGAGCTAATAACCACAGTAGGTTGCTGCGCATAGCCATCGGCATTACCTCGCCGAGATCGG	0.280333	0.596483
D1239815	1239815	1B	103.998	DArT	TGCAGCAAGAGCGGTACGCGGACGACACGCGGAGCGAGCACGGGGTGGCGGCGTACAGCCGAGATCGGA	0.760558	0.383154
D1254119	1254119	1B	103.998	DArT	TGCAGCTCCTCGCCGCCCCTATCCAGTAACATCGTGCAACGGCGCTGCCAGTGTTACGGGGAGCAAACG	0.0506672	0.821906
D1228049	1228049	1B	103.998	DArT	TGCAGCCGCAAGCTGCACGTATATAAAGTACGGTAGTGGACTTGGCGCGTGCATGCATTTATGTCATGA	0.223716	0.636223
D1229225	1229225	1B	103.998	DArT	TGCAGATACTTACAGGCGGCGAGGAGCATGTCGTCGTGGACGCGGATGGCGCCGAGATCGGAAGAGCGG	0.76321	0.382326
D1234589	1234589	1B	103.998	DArT	TGCAGTTTGCTTGCAGGGGCTCCGTTGGTGCGGCCGTGGAGTTCTGCCCATAGTTGCGTGATGTTGACT	0.1913	0.661837
D1241352	1241352	1B	103.998	DArT	TGCAGCGGCTTCACCCCGACACCGACCTTCACTGACATCATGGTGAACAAGTACAAGCTCCGAGCTGAC	0.275434	0.59971
D1242706	1242706	1B	103.998	DArT	TGCAGTTTAATAATTATCAGTGTGATCATTTTCTGCACAAAACAAAGAGCATATGTATTACCGAGATCG	0.683041	0.408541
D1248900	1248900	1B	103.998	DArT	TGCAGGCTGTGCGTGGCGCAGGCGGTGGCTGAGCTGCCCAACTACTGCCGAGATCGGAAGAGCGGTTCA	0.556801	0.455552
D1255045	1255045	1B	103.998	DArT	TGCAGCGACCACGTCCCGCTCTTCAGGCAGGAGAGCTACTTCGCGTATCTCTTCGGAGTGCGGGAGCCG	0.0430432	0.835644
D1751237	1751237	1B	103.998	DArT	TGCAGCTTCATCCACGTCAGTTTGGCCCACGTGCGGAGTGCGTCCAGCCGAGATCGGAAGAGCGGTTCA	0.101826	0.74965
D2252573	2252573	1B	103.998	DArT	TGCAGGCTCATCACACAACTTCCAGCCAAGGTCGAAACCTTTCCATCCTTCAATTCTTTGCAGGGCCGA	0.115386	0.734094
D2289863	2289863	1B	103.998	DArT	TGCAGCAACCGCTACTCCTCGAGCAGCTTGAGCTCGGCCTTGAGCTGCTCCATCTTAAGCCCCATGGAC	0.0817708	0.774912
D1191453	1191453	1B	103.998	DArT	TGCAGCTTGAGCTCTCGTTTACTTTACTCTTCCTCTCCCAGCTCCAGCAGGGCAGCTGCTAAGCTGTAT	0.0809018	0.776079
D1227119	1227119	1B	103.998	DArT	TGCAGCTCCGAAGGGTACTGCGGCTTAGGTCCAGATTATTGCCATCACGACACCTGGTACCACGGCCGA	0.691436	0.405677
D1229709	1229709	1B	103.998	DArT	TGCAGACTGCATGAGCGCGACTGGCCGCGACGGCGGATGACGCGGCCCCCGAGATCGGAAGAGCGGTTC	0.167168	0.682641
D1234419	1234419	1B	103.998	DArT	TGCAGGCGGAGGTCGGACAGCAGCTCCTCCTTGGCCCAGGTCAGCGGTCCGAGATCGGAAGAGCGGTTC	0.578804	0.446781
D1244314	1244314	1B	103.998	DArT	TGCAGAATGGTATGCGTGGATCTAGCTTCAGACACTTCCTGTGCTACACGACACCGACGTGTGTTGTAA	0.127052	0.721509
D1247131	1247131	1B	103.998	DArT	TGCAGTTGTTGCAGGGGCGCATCATATGTCGGAGTAGAGGAATCACTGGCCGAGATCGGAAGAGCGGTT	0.57997	0.446324
D1233260	1233260	1B	103.998	DArT	TGCAGGACATAACTGTCACTAGATACTGATAGACGACAATAAACTACATAGCAGTAACCGAGATCGGAA	0.619703	0.431158
D1233345	1233345	1B	103.998	DArT	TGCAGTATAAATCAAAAGAGATGGGTCATTACTGGAGGAAGAAGGATAAGACAGAGAGCCGAGATCGGA	0.0867089	0.768404
D1233777	1233777	1B	103.998	DArT	TGCAGTGCGAAAGCTGACCCCAAAATCAACAGCATACTGCTCCACAGTCCACACAAGTGAAGTGCGGGC	0.0792187	0.778359
D1233850	1233850	1B	103.998	DArT	TGCAGAAAAATGACCATGCATGAACAAATTCATGAAAATTAAAACATCAATCCTTCCTATATTCCACCC	0.574256	0.448573
D1235293	1235293	1B	103.998	DArT	TGCAGTGGGCACAGGAAAGCTGCTTGTCTTTGTTCCTCTTACCCAGGTCAGAGGAGCCCATTCCGAGAT	0.0403115	0.840873
D1236695	1236695	1B	103.998	DArT	TGCAGTTCATGGCCCAAGCGTCAGACATTGCCGATGGTGACCTGGATGTCAACATGGAGCACCTCCCTT	0.27575	0.599501
D1240007	1240007	1B	103.998	DArT	TGCAGGCAAACTAACCTTCGGTACCTCTTCCTCCCTCTCCGCACGATGTATTCTCTTGCTGCCAACCGC	0.179435	0.671859
D1241835	1241835	1B	103.998	DArT	TGCAGACCATGAAATCTTAATTTCTCTGTCAACATCCTGTGAATTCAGAGGTGACCTGCTGGATGATCA	0.565811	0.451928
D1255374	1255374	1B	103.998	DArT	TGCAGAAGTGGAAGAAGTTGGGCGCCACTGGCCTTGCGGCTCTTGCGCACATCCGAGATCGGAAGAGCG	0.303756	0.581537
D1238800	1238800	1B	103.998	DArT	TGCAGCTTCTGGCTGTCTTTTTTGGAGCGCACCATAAAAGCGCTGCGTGGAGCCGAGATCGGAAGAGCG	0.895416	0.344014
D1240876	1240876	1B	103.998	DArT	TGCAGAGGTGGCGGGACGAAGCGCGTCGGCCGAAGACGTGCGAGGCACAACGCAGCGTAGCTGCTAGGC	0.253517	0.61461
D1238858	1238858	1B	103.998	DArT	TGCAGAAGACGTAAGGGGTGGACAGATAGTCCCAAACCTTGCCCACGACGCACTTGGCAGTGGTCAGCA	0.0107104	0.917573
D1227050	1227050	1B	103.998	DArT	TGCAGGTAGTTTCGTAGATCCAGTATGTTCACATCAACTATAGTGAGACAACCGAGATCGGAAGAGCGG	0.486499	0.485493
D1236561	1236561	1B	103.998	DArT	TGCAGTAGCCTTGACCCTGCAAATTGGACTCCTGGTCTCGGGGCAGTTGATAGATGGGCTGACATGCTG	0.580562	0.446092
D1228082	1228082	1B	103.998	DArT	TGCAGGTTACAATGTCGGCTGCTTCTTTGTTGCTTCGCTTGGCTTCTTTCTATATACGTCTTGATCAAC	0.0538506	0.816494
D1234389	1234389	1B	103.998	DArT	TGCAGAATACTGAACTTCCATGGGAAAATTGGTATCAAATGCAGGAAAGGGTAGGGTTTCAGCGGGTCG	0.528763	0.467127
D1747863	1747863	1B	103.998	DArT	TGCAGGGAGACGTGCGTGCTGCGGATGAGGAGAGCCAGCCTCACTTCCTGATCGTGACGTACCCGAGAT	0.227112	0.633673
D2343835	2343835	1B	103.998	DArT	TGCAGGGCACGAAGCGAAGCCAGCCTGATTGGCGGTCGATCGCAGGTCAACTTCGGCCCGAGATCGGAA	0.361782	0.547518
D1227434	1227434	1B	103.998	DArT	TGCAGCCGCGCAAGAGGAGGAGAGGAGTTGGTGGTGCTGCGGTGGGCTCGGTTTGTCGTCTGGCTCTCC	0.337536	0.561255
D1228204	1228204	1B	103.998	DArT	TGCAGCCACAGTCACCTCCTCCACGTCTCCTCATTAGCCTGAAGAATGTACCGAGATCGGAAGAGCGGT	0.185443	0.666737
D1233832	1233832	1B	103.998	DArT	TGCAGAAATCTTACCATTACTACTGGAGTCGGCATCTCGCCCACGCTAACACTGCAACCGTAATGGCTC	1.04366	0.306971
D1236341	1236341	1B	103.998	DArT	TGCAGTGCCGTGCAGCTATAGCCACTGCCCTGCCCCGCCCACTGATGGCCAACAGCTGCCATAGTGTTT	0.0200149	0.887495
D1244985	1244985	1B	103.998	DArT	TGCAGCTGGAAACCAAGATGGCCACCACCACCAGGGGGCAACCAAGACAGCCGAGATGAACACGGGTGG	0.251667	0.615904
D1247192	1247192	1B	103.998	DArT	TGCAGCCCGCGTCAACCACCACCACAGAAATGAATCAATTGATCTGCGGACAAAATCAACATCTATAGC	0.275219	0.599852
D2290079	2290079	1B	103.998	DArT	TGCAGCTGTCGAGTAAGATCGTGCCGCTTATACTCGGATCATTGCTCTATCACTTTGACTGGACGTTGC	0.305557	0.580419
D1227374	1227374	1B	103.998	DArT	TGCAGCTTCCGCACCGCCACATCTCCTTCGCCGTTCCCCTCGGCTCCGTCGTCCTCCTCCTCCCCTCGC	0.798444	0.371559
D1229249	1229249	1B	103.998	DArT	TGCAGGATAGCCAAGGGCGTGGTGGAAGGCCCGTCGCGCAACCTCTTGGAGTCGGTGGCTCAGGCGATC	0.381712	0.536688
D1233788	1233788	1B	103.998	DArT	TGCAGCTAGTGGCCCATGGAAATTAATGCAGGTGCTGGGTGGTTTGTGTGATGGTGACATACCGAGATC	0.0781942	0.77976
D1234089	1234089	1B	103.998	DArT	TGCAGAGAAGAGGTGAGGATTGATGGAGCCTAATTTAGGACTAGGAGGAGGCACTTTGTGTTTGTGTGA	0.419054	0.51741
D1235687	1235687	1B	103.998	DArT	TGCAGCTACTACCACGACACGACTCTCCAAAACCTTCCATGTGGTAGCATTTTAGAGCATTTCCCTTCC	0.658349	0.417143
D1238620	1238620	1B	103.998	DArT	TGCAGCCATGTGCTAGCGTGCACCGCGTCCCCATCCTAGCACAGTGACACGCCAGGGCGCTATTATTAG	0.0337203	0.854303
D1251174	1251174	1B	103.998	DArT	TGCAGCACAAGCATGAACAAAAAGTCCGTCAGGTTCGCCACCACCGATGCCGTCGCCGAGATCGGAAGA	0.330381	0.565435
D2301823	2301823	1B	103.998	DArT	TGCAGGTGGGGTCGACACCGAGTCCAGCGTGGGATTACCACGGAAGGCTGGCGCTGGCTATGGGCTGGC	0.0108231	0.917142
D1194988	1194988	1B	103.998	DArT	TGCAGGAAGCATGATGGTCGTCGGTCCTCGGTTGGCGGCCAGCAGGACATTGGGGACCCAGATGGGGAG	0.07739	0.780866
D1228136	1228136	1B	103.998	DArT	TGCAGGAGGTGAAAGGTGGAGATTTGGGAGGGGTGGGGAGGGAAGTGAAGTGAGGACGAGAGAGTACAT	0.00798152	0.928812
D1234185	1234185	1B	103.998	DArT	TGCAGCCAAGGTAACTTCACAGTAGGGGCGGCGGTAGAAGATGAGGCCATCCACTGCTAATGTTCTTCG	0.197064	0.657101
D1237215	1237215	1B	103.998	DArT	TGCAGTACTGCTCCTCGGATTCGCATCACGTTGCTCTTCACCGTCCCGCACGCGTCCTTCGCCGAAACA	0.0764447	0.782175
D1863233	1863233	1B	103.998	DArT	TGCAGACTTCGATCCAGCCTTGATCGGGGTCCCATTCGGGCAACGGCAGGCTGGTGCACGCCAATTCCC	0.614833	0.432974
D2332516	2332516	1B	103.998	DArT	TGCAGCCCGCGCAGTCATCCCTCACGCACAAACTCCAGCTGGAGTTTCCTGTCGACATCTCTGGGACGG	0.239416	0.624629
D1235328	1235328	1B	103.998	DArT	TGCAGATCCAGGTTCATGCCCATGGCTACTTTCGTTCGCCGCATAGGAAAGCTTCCACCTTTCGCCGTG	0.812116	0.367495
D1238024	1238024	1B	103.998	DArT	TGCAGCGTCCTATGTTGTGGTGGGATCTCTGCCACAATTGTTTACGGTTGAATACGAGGGAGTTGAAAA	0.282961	0.594767
D1253023	1253023	1B	103.998	DArT	TGCAGCTGTGGAAATGGGAGCTCCTCGCGCTCGCGCTCGTCTGCGGCCGCCTCGTCTCCGAGATCGGAA	0.123458	0.725314
D2292027	2292027	1B	103.998	DArT	TGCAGATTTCAGAGTAAGTTCTTACTTATTCTTCCAGATCGAGTGAAGCGACATCCGCCGCCGTGTTGC	0.0308912	0.860483
D1228700	1228700	1B	103.998	DArT	TGCAGGATGGCTGCTTGCTGCCTGGAACGGCTGGCTGCTAGCTAATTGTGTGTAAAACATCCATTAAGT	0.0616112	0.803967
D1232736	1232736	1B	103.998	DArT	TGCAGCCGCAAGCTGCACGTATATAAAGTAGTACGGTATAGTGGGCTTGGCACGTGCATGCATTTATGT	0.368194	0.54399
D1237899	1237899	1B	103.998	DArT	TGCAGACGACAACAGCAGGATTGGTCAGAGGGATTGCTCCCCTTGAACATGGAAACCACCAGGGAATGG	0.195138	0.658674
D1241965	1241965	1B	103.998	DArT	TGCAGGATGAACCACAGCGACAAGCTCCCCGAGTAGCCCAGTAGGGCCGCCGTCCCCACCGCCCAACTC	0.329871	0.565735
D1252802	1252802	1B	103.998	DArT	TGCAGGCCGCAGCTCCTGCCTTCCGTCTGGTGCCGCCCGCCGAAGATGCCACATCAGCCAGAGCCGAGA	0.354689	0.551471
D2253470	2253470	1B	103.998	DArT	TGCAGAGAAAGAAATAATCTTTCCCATGGCAACAACTGAACAAACTTGCTGCACATTCGAGACCTGCTC	0.43728	0.508438
D1239454	1239454	1B	103.998	DArT	TGCAGCTCAAGTAAATTAACCTACAATGGTTATTCAAACTCATCCCAATCAAAAGAGGGCCCGAGATCG	1.11427	0.291155
D1239207	1239207	1B	103.998	DArT	TGCAGCAGCGCTGTACGCTGGCTGTGCCTGGGGTGCTAAGCAGGGTACCCAGCAGACTGCCGAGATCGG	0.607853	0.435597
D1230437	1230437	1B	103.998	DArT	TGCAGAGCTTTCATATTAAGCTGAACAATTTTGACAATAAGCTGCATTATTCAGTTCAACCGAGATCGG	0.310855	0.577156
D1245779	1245779	1B	103.998	DArT	TGCAGAGCTGAGCTTTCCTTTCTCTGAAACATAACTTGTCATTCCTGGATTTCCAAATACACACAAAAA	0.510811	0.474788
D1190378	1190378	1B	103.998	DArT	TGCAGAGGCACGAACAGGGACGCGGAGGGCATCGTGGTGATGGAGCATCGGCCATCGGAGGGAAGTACT	0.695655	0.404247
D1228461	1228461	1B	103.998	DArT	TGCAGAGTGCAGACTGAAAACTGAAAACCGAAGAAAATATGGGCGACCTGATGACGGACTGGATTCGCC	0.409476	0.522236
D1233352	1233352	1B	103.998	DArT	TGCAGAATTCCAAATGTGGTTCCATAAGGAGCGGTGTCCATCTGGAATAGTACCGAGATCGGAAGAGCG	0.079718	0.77768
D1233957	1233957	1B	103.998	DArT	TGCAGCCACCCTCTCTCTGTGTATAAGCCATTAACAAAGAAACTGGACATACCCTAATCAGTCAGCCGC	0.109143	0.741122
D1235823	1235823	1B	103.998	DArT	TGCAGGGGTAAAGAGCAAGCAAGCAGGCCAAGGCCAGCACTTGATGATGCGAATTTGAACCCACAGAAT	0.108923	0.741373
D1375765	1375765	1B	103.998	DArT	TGCAGCCGCAGCAGGCTCATGTTCTTCACCAGCCCGCCGCCGCCGCCATTGCCTCCCCCGAGATCGGAA	0.102613	0.748716
D1863653	1863653	1B	103.998	DArT	TGCAGTCCTTCCTGATCTCGAAGCGTCTGCCCTCGGCGGGGATCTCGCTGAGCTTGGCCATGGCCTTGC	0.734074	0.391566
D2292355	2292355	1B	103.998	DArT	TGCAGACCCACCTCTACACCATAGCATCGTTCCACTCGATGCCCTGCCTCGCCTGCTAAAGTGGAAGTT	0.040231	0.84103
D1233283	1233283	1B	103.998	DArT	TGCAGTTTTACCGATAACTACAAGGCCGAATAGCGTGTGCCAACTCAGCTACACCTAAAAAGCAACACG	0.0959233	0.756778
D1237658	1237658	1B	103.998	DArT	TGCAGAGACATTGAAGCATGAAGATCGGTGTGTGTGGGAGTGAGTCACTGACCTGAGCTCCTTGGGAGG	0.203697	0.651753
D1255491	1255491	1B	103.998	DArT	TGCAGGTCTTCCCCGCCATGGCGCCCCGATGCTCTGCCCCGCCATCGTTGCCGCCAGACCCGAGATCGG	0.100353	0.751407
D1406229	1406229	1B	103.998	DArT	TGCAGCTGTTGACGCAGCTCACGCAGCTCGGCCCTAACCTATATATCCGAGATCGGAAGAGCGGGTCAG	0.530815	0.466265
D1228327	1228327	1B	103.998	DArT	TGCAGGAAGCATGATGGTCGTCGGTCCTCGGTTGGCGGCCAGCAGGACATTCGGACCCAGATGGGGAGC	0.708386	0.39998
D1233339	1233339	1B	103.998	DArT	TGCAGAGTGCTCAAGTCAATCCTCTGTTTTTTTAGGTTAGATAAAACATCCGAGATCGGAAGAGCGGTT	0.499877	0.479554
D1233642	1233642	1B	103.998	DArT	TGCAGGACAATCTACAGTCACCATCATCTGGTCAATCGGAAATAGATCACCACCACGAACCAAAGATCG	0.21832	0.640323
D1234659	1234659	1B	103.998	DArT	TGCAGGTAGAGCTCTAACGGGACGGGATTTAGCAAATCAAACAAGTGAGAGGATCAACTCCCAGGCAGC	0.000677984	0.979227
D1235921	1235921	1B	103.998	DArT	TGCAGGGACATTTTTCTCTGCACGTTTTGCAGCTAGCTGTTTGCAGGCCGAGATCGGAAGAGCGGTTCA	0.631735	0.42672
D1236721	1236721	1B	103.998	DArT	TGCAGCTGTTTTTGCTGGAACACACCTGCCCGATGATGCAGATGACGAGGGCATAGTGTGCTCTGTGCT	0.397726	0.528266
D1245417	1245417	1B	103.998	DArT	TGCAGCTTAATTTCATCAGCTGTGTATGGTACGTTCAACTGCACCAGCTCAGTACAGTTTCAGCAGGTG	0.000735311	0.978367
D1245427	1245427	1B	103.998	DArT	TGCAGCTCCTGTCCGCTCCGCGTCGTACCCTACGCATGCCATTCGTATATGTGGGCCGAGATCGGAAGA	0.0807884	0.776232
D1250567	1250567	1B	103.998	DArT	TGCAGGTGGACCGTCGGCGACGCACAGGCCGCACCGCGTGGCTGCCATTTCTATTCACCGAGATCGGAA	0.418299	0.517787
D1300111	1300111	1B	103.998	DArT	TGCAGGTCCGCGCTACCCTGCTGAGTGATTACAGCGGGCCCACTGACCCTGCCCGAGATCGGAAGAGCG	0.380293	0.537447
D1708425	1708425	1B	103.998	DArT	TGCAGCAATGGGCCACGATCCTGTCCACATGTTGCCAACATGCATGCTTGGGCGGCTTGCGGACTTATT	0.559925	0.454291
D2301310	2301310	1B	103.998	DArT	TGCAGGTCCTACGTTGGGTCGAGTTCCCATGGTAGTATATAGTAGCAAGCCCGAGATCGGAAGAGCGGT	0.662118	0.415813
D1228613	1228613	1B	103.998	DArT	TGCAGGGTACGTCAGTCATGCCATTGATGACCACACAGCGGAGAGATTCATCCATGTACGTGAAAAATA	0.0746687	0.784657
D1229481	1229481	1B	103.998	DArT	TGCAGGAGGAGCCTGCGGCGAGGCCAGGGAATGACGAAGCCATGGAAGACGAGGACGAGGAGGAGGTCT	0.61141	0.434257
D1232880	1232880	1B	103.998	DArT	TGCAGGCTTGAGCATCAAGAACACCGATGGAGATAAACGCACGGTGATCCTTATCAAGTCCAAGGAAAT	0.196054	0.657925
D1232903	1232903	1B	103.998	DArT	TGCAGCTAGCGTTATATTCACAACTGACTTGATGATCTCGCCACTCCTTTTCCTTTACCGAGATCGGAA	0.204884	0.650807
D1234173	1234173	1B	103.998	DArT	TGCAGTGTCTCTGGAAACGAGAACTTTCCATCCAAGCAGCCACATAAACCCGAGATCGGAAGAGCGGTT	2.10401	0.146913
D1251853	1251853	1B	103.998	DArT	TGCAGGCCACGGAGGGCGTGGCACGGGTGAGGGCGGCAAGGAATCCGTTCAGGGAGCGCTCGGGAACCG	0.319003	0.572207
D1255405	1255405	1B	103.998	DArT	TGCAGAGGACCAAGCCTTGGTGTGTTGTCTTGATAGCCGTGAGTGGGATGACATCCACCACTCCGCCAA	1.08301	0.298026
D1257484	1257484	1B	103.998	DArT	TGCAGCTGCTGCGGTGCCGCGTCTTCGTCTCTGGCGAGGCGAGCCACGTCCTGGTGCCGCCGAGATCGG	0.0189818	0.890419
D1307608	1307608	1B	103.998	DArT	TGCAGATTGCTCATGCGTGTGCGCGAGCTCCTGCTACTGCTGGTGGCCGAGATCGGAAGAGCGGGTCAG	0.851385	0.356161
D2289680	2289680	1B	103.998	DArT	TGCAGCCAATCGACGAATCAAACAGCTGCAAGGGCAATACTAGGCTCATGATGTATGAACTTGCACTAC	0.612587	0.433815
D2293347	2293347	1B	103.998	DArT	TGCAGATAGGACGGCCACAGTCGACCCGTTTATGCCACGGCTTTCCACCTCTGAACCGAGATCGGAAGA	0.141326	0.706967
D2252828	2252828	1B	103.998	DArT	TGCAGCTGCTTCGGTTCCTTCGTGTTCTGCATGGTGACATCGACTGTCATTTGGAGTTGAATCGCCGAG	0.376332	0.539573
D1225425	1225425	1B	103.998	DArT	TGCAGTTGAGGATTGTGGCACGGATGGCCTGGCCGCCATTTCCTCCTATTTGGCGCCCACATCCGTAAG	0.729089	0.393179
D1229665	1229665	1B	103.998	DArT	TGCAGCAGCAGCTTAGTGGATCGGGCTGCTGAGGTCTACCCGAGAGACCCGAGATCGGAAGAGCGGTTC	0.774424	0.378852
D1239529	1239529	1B	103.998	DArT	TGCAGGTCCCGATAGACCATCAGGTCCAGCATCCCCCGCAGGTCCTGGTCCGTGTCCACGTGGCAGAGC	0.209156	0.64743
D2289375	2289375	1B	103.998	DArT	TGCAGTTCCCTCCGCCTACTGCCGCACCAAATCCTGCTACATCGGAGATTCAAGAAGCGTTCTTGCTTC	0.297718	0.585317
D2290015	2290015	1B	103.998	DArT	TGCAGTTCCGATCTCCAGAGAGCCCATCCTTCTGGGGTCTGAAGGAAGTTCAGAGATCTGATTCATGCT	0.186078	0.666201
D2300716	2300716	1B	103.998	DArT	TGCAGAGTCCAATCGAGCCATAATGCTGCACATGCGCGCATGTTCCTGGCCCAAGCCCGAGATCGGAAG	0.159084	0.690001
D1238369	1238369	1B	103.998	DArT	TGCAGTGCAGTGGCACTGGCATCTAGCCAGCTATGGCAATTATATATCGTCGCCGAGATCGGAAGAGCG	0.329863	0.56574
D1239023	1239023	1B	103.998	DArT	TGCAGGAGCCTCGTGATCATGGCCGCGTCGGTGGCGCGGTTGCGGCTCAGGCGCACGGTCCGAGATCGG	0.627798	0.428164
D1256149	1256149	1B	103.998	DArT	TGCAGCAGCAGCGTCAGGCCGAGGCCGTCGTGGTGCGGCGTGATGCCAATCACCTTGTCCGAGATCGGA	0.468544	0.493658
D1229335	1229335	1B	103.998	DArT	TGCAGCATGTGGAGTGGCCTGTCGTGTCCCTCTCGCTTTTTCTTTCTATCTCTCGCGAGACCCGAGTAC	0.713169	0.398394
D1236686	1236686	1B	103.998	DArT	TGCAGTACAGTTCTCCCTAAGCTAGCAGCCGAAGAGCTGTTAGGAATAAGCCACTCCACGGTGGTGACC	0.018925	0.890582
D1241915	1241915	1B	103.998	DArT	TGCAGGTGGCTGGCCGCGGTCGGCGCGAGGTGGACAGTCGTGGCCGAGCCGAGATCGGAAGAGCGGTTC	0.683234	0.408475
D2254948	2254948	1B	103.998	DArT	TGCAGAGCAAGTTCAGGAAAGTCGCCAGGAAGAGCAAGCAAGAGTTCGACGCCATTGATGGAAGGATCC	0.304744	0.580924
D1230710	1230710	1B	103.998	DArT	TGCAGGGCGCGACAGGGGTGGCCACGGGACACGCGGCCGTGGCCAGGCGAGGCGTGGTCGCGGCAAGAG	0.679551	0.409741
D1235281	1235281	1B	103.998	DArT	TGCAGCCGCCATACCAACATTAAGTTATGTTGAGATCCCAGCGTGAACATTAATTTTTATGACACCCTC	0.0342983	0.853074
D1235609	1235609	1B	103.998	DArT	TGCAGACCCAAACTGATTCAACATTGTGAAACCAGATCTTCTTCGTCAGGAAAGCGACGGCCGATGGAA	0.428984	0.512488
D1235916	1235916	1B	103.998	DArT	TGCAGTAGCATGTGCATTTATCTGATTGAAGGGTTGTCGGCACTCTTACTCGCCCACAGCAACGGGTCG	0.716608	0.397259
D1247353	1247353	1B	103.998	DArT	TGCAGCTTTGGGGAGAGTTGCCGCCACAACCACCCTCGCGATCAAGTTGCCGTGGTGAGCCGAGATCGG	0.507232	0.476339
D1254832	1254832	1B	103.998	DArT	TGCAGAAGCAGAACATGGAGGAGCCTCACTCTCGCGCCGAGGTAGATTAATCCCACCGAGATCGGAAGA	0.357158	0.550089
D1256169	1256169	1B	103.998	DArT	TGCAGGCGTTTGGCCTACCTCCCTCGCGAGCTCCCCGTCCTGGATCTCAAGGTCAGCGACGCGCTCCCG	0.0656757	0.79774
D1298397	1298397	1B	103.998	DArT	TGCAGGCGTGCCAGCGCGTGCGTGCGTGGGCGCGGGTGGATGATTGTTTTGCTTCTGGGCGCGGTCGAT	0.340632	0.559464
D2289576	2289576	1B	103.998	DArT	TGCAGCCTGAGCATCTGTTTTCAAGATGAGCTTCCTAACATTCATTTCTTTAGCCAACTGGATCGCTCG	0.84509	0.357945
D2358056	2358056	1B	103.998	DArT	TGCAGACGTTCCTGATCTCGATCTTGGAAGGGTCGGTCGTGGCGGCGAGCTTGCTGAGCTTTTCCATGG	0.980651	0.322038
D1233880	1233880	1B	103.998	DArT	TGCAGCTCTTCTTGTATGTTGTTGTTTGTACCAAACAACTGTGCTTCTTTGATGCAGATACCACTGCCG	0.659218	0.416836
D1233997	1233997	1B	103.998	DArT	TGCAGATTCCTAAAACAATAACGTAAAAGAAAAGGGGGCAGGAGTGGTTGAGTTGTTTGCTTCAGTTAC	0.173913	0.676657
D1237637	1237637	1B	103.998	DArT	TGCAGCCGCAAGAGGTGAGAATTCAGTTACCCCGCAGTTCCTTCCCTTCATTCTTGTTCCGCCTTCGTC	0.323391	0.569577
D1252867	1252867	1B	103.998	DArT	TGCAGCACCACGACCACGACCACCACGACGAGAAGCAGCAGGCGGAGGAGGAAGGAGGGGGCGGCAAGA	0.223969	0.636032
D1256630	1256630	1B	103.998	DArT	TGCAGAGAACGCACGCTCTGTCCACGGCACATCCTGCGCAAATTGCCCCCGCCTCGCTTCCCTACTCCG	0.0593419	0.807539
D1189363	1189363	1B	103.998	DArT	TGCAGTTTTACCAGCTCAACAATGCCAGCTGGTAACTCTTGTACATCTGTATTCCGAAGATCTAGCGTC	0.223912	0.636075
D1229138	1229138	1B	103.998	DArT	TGCAGATGGTTAGTGCCGCTGACGGCAGTGACGGTGGTAGGTTGAGTCACCGAGATCGGAAGAGCGGTT	0.222964	0.636791
D1240850	1240850	1B	103.998	DArT	TGCAGCACCTCCACAAAATCATCAGGCAGTCAAAAAGGGATCAAAGCCACAAAAATCCCTCCCTCCCTT	0.0194577	0.889062
D1243375	1243375	1B	103.998	DArT	TGCAGAGCAGCCTGTGGCCGCTGCCCAGCGCGAAGGTGTTCGGGGCGGCGCAGCCGCTGGTGAGCACCA	0.850385	0.356443
D1255684	1255684	1B	103.998	DArT	TGCAGTGCTGCATCGCTGCGGTACAACACGGCCACGCCCACACGCGGCATGTACAGCCGAGATCGGAAG	0.0727954	0.787309
D1242849	1242849	1B	103.998	DArT	TGCAGAGGACCCGCCACGGTGAGACTCGCCTCCTCGCTGGGTGTTGTCGCCGAGATCGGAAGAGCGGTT	0.0670906	0.795621
D1110478	1110478	1B	103.998	DArT	TGCAGTTGTAACCAGGCCCATTGGTGGCGTTGACACAGTCACTGTGATTGCTGACACAGTCACATAAAT	0.137041	0.71124
D1223866	1223866	1B	103.998	DArT	TGCAGCTTGCGGAAGTGCGAAATCTAGGAGCAGAGACCTCTTCTTGCCGCCGCCGCTGGTTCTTAGCTG	0.163525	0.685931
D1233018	1233018	1B	103.998	DArT	TGCAGTACCACTGCATAACACATGCTCCGAACCATACATACATATAGATAAATAACTACTTCCGAGATC	0.375179	0.540194
D1234336	1234336	1B	103.998	DArT	TGCAGCACAAACAGCATTGTTGTTGAAAGTAGTTCTTGGATGATGGTAAACATACCTTTTCACGATAAG	0.261151	0.60933
D1234343	1234343	1B	103.998	DArT	TGCAGGAGCTCTGCTTTTTCATTAAAGTGGTGGGAAAACTGTACTGGGCTGTGAACAGCCGAGATCGGA	0.483587	0.486802
D2268813	2268813	1B	103.998	DArT	TGCAGAGTTTTTGAAGGAGGACACGACGCAGGCGTTCGTTTTTACGGACCGTGCCAAGGATGCGAGCGT	0.148842	0.699645
D1234237	1234237	1B	103.998	DArT	TGCAGATTAATTTCATCAACTTTTACAATGTATACTGTATCGTACGTTCAACTTGAAGTGCACCAGCTC	0.21249	0.644823
D2296175	2296175	1B	103.998	DArT	TGCAGTAAGTGTTCACCACTTCGACAGCCATGGATGATGCCATCGCCACTATCAGCCAGACAAAACAGT	0.3176	0.573054
D1222474	1222474	1B	103.998	DArT	TGCAGCTCCTCAACGCCAGCAATGGCGAGCTGCGCCAGTTCTACATCAACCTGAATGATGAGCTCGCGT	0.287162	0.592045
D1228263	1228263	1B	103.998	DArT	TGCAGCATTAACATGAGCAGTGGCAGTGCTTTGATGAACTGATACAACAGATAATACACACGAAAAATG	0.288936	0.590903
D1233733	1233733	1B	103.998	DArT	TGCAGTTGAAATGGACAGAGACCATCCAGCATCAACTCATCCTAGTGCAAAATTCACCCGTAGAACCAT	0.390975	0.531787
D1235319	1235319	1B	103.998	DArT	TGCAGCTAATGCGGGTTCCTTTGAAATGATCTGGTTAAATTTGCATGAGTTGAGATGTTTCATGGACCG	0.153784	0.694945
D1237340	1237340	1B	103.998	DArT	TGCAGATCGGCTTGCAATGGGTGTTGAATACAAAATATTTGTTTGCGTCCTACGTCGTCTTTTCTCCGA	0.359796	0.548619
D1245203	1245203	1B	103.998	DArT	TGCAGTGGCCACACTGCCGCTGCTGCACGCGTGCCGATCGGTGCCAGCCCCGAGATCGGAAGAGCGGTT	0.638964	0.424086
D1252839	1252839	1B	103.998	DArT	TGCAGGTGGGACCGCGGGGTGGCTAGCGTGGCATCTTACCACGCGAGCACGAGGGGGAGCTAGCCGAGA	0.0194042	0.889214
D1255997	1255997	1B	103.998	DArT	TGCAGCATGGAGGAGCATGTCGTCGTGGAGCCCTTGGCCAGCCAGAGCCCCGCCCCGATGACCGAGATC	0.0995156	0.752412
D1257317	1257317	1B	103.998	DArT	TGCAGCTGGCCCGCAAGCCGCGCCGCTGCGACCAGGAGATGGCGCCCACGCCGCCGAGATCGGAAGAGC	0.98812	0.320202
D1229128	1229128	1B	103.998	DArT	TGCAGCCCATGAGTCGCGGCCGCCATGACGGCAACAACAAGCGCCTGCCTAGCCCTAGCCGCGCGTCCT	0.519129	0.471214
D1233096	1233096	1B	103.998	DArT	TGCAGTTTCGCCGCATTCCGTGAAGGCGGTCCTGACTCTGCTCCTTAAGAGAAATTAATCACAAGTCCT	0.450337	0.502175
D1234127	1234127	1B	103.998	DArT	TGCAGAAAAGCATGCAGCAACAGCAGCAGCACTTCAAATACTACTACTGTAAGAGAAGTAGAGAACTCA	1.31298	0.251855
D1234644	1234644	1B	103.998	DArT	TGCAGCAAAAATACTGCCAAATGGTAGAGGACAAGCTTGCTTATGTGATTATGTCTCTCCATCTTTCTT	0.292846	0.588403
D1250919	1250919	1B	103.998	DArT	TGCAGGGTGATGAGTTGACGAACGGCAACGGCAACGGGGCCTGCAAGGTGCTAGTACGTTCACAGGAGA	0.056547	0.812039
D1255952	1255952	1B	103.998	DArT	TGCAGGCGTTTGGCACACCTCCCTCGCGAGCTCCCCGTCCTGGATCTCAAGGTCAGCGACGCGCTCCCG	0.0552686	0.814137
D1300007	1300007	1B	103.998	DArT	TGCAGCGGCGGCTTCCAAGAACGACGATGACGAGGGGCGCGACAGAAGCTGCCCGAGATCGGAAGAGCG	0.0969825	0.755481
D1233607	1233607	1B	103.998	DArT	TGCAGTTAGTTCTTAAATGGCCGCACTACAATCACTAACACTCACCAGGTCCGAGATCGGAAGAGCGGT	0.00132204	0.970995
D1237042	1237042	1B	103.998	DArT	TGCAGTGCTGCGCAAGACAACGTGGCCGTGTGATGCGGCAAGTGCGACGAAGGCTGGAGCGTGGGGCTC	0.00489605	0.944216
D1240934	1240934	1B	103.998	DArT	TGCAGGAGCGTGGCAGCGACAGACGACGACTCAGGTTATGTCCCTTACACTTGCACCCCATCTTCTCCA	0.260435	0.609822
D1255284	1255284	1B	103.998	DArT	TGCAGGGGGGGAGGGGGTCACCTTAAATGATACAATTACTCGTCTAGCTATCCGAGATCGGAAGAGCGG	0.659698	0.416667
D1245810	1245810	1B	103.998	DArT	TGCAGATTGTTGATCTAGAGGTAGAGGAAGGATTGAGTCTGGGATGCAGCCGAGATCGGAAGAGCGGTT	0.385144	0.534863
D1231622	1231622	1B	103.998	DArT	TGCAGTTCTTCGTTCAGGCTAGGAGTTGGTGGTGTGGCCGCGTTTTCCCCTTCCCATGCATGCATGCGG	0.407321	0.523332
D1107348	1107348	1B	103.998	DArT	TGCAGACCCTGCCTACAATGTGCGACGTGCACGTGATGCCATGTTGCCTCGTGGGCACCAGCACCACCA	0.0861958	0.76907
D1254498	1254498	1B	103.998	DArT	TGCAGATCCGATCACCATATCCATGATTATCACCTTCCCTCCGTCGTCCCTTGCCGAGATCGGAAGAGC	1.25497	0.262605
D1126396	1126396	1B	103.998	DArT	TGCAGTGCAGTGGTTTGTGCACTGCACGCGGATGATTTGGCACTTGCCACCGAGATCGGAAGAGCGGTT	0.000584491	0.980712
D1246427	1246427	1B	103.998	DArT	TGCAGTGCCTGCTAAGCACGGTGCAGTCGCTCGCGCTGGCGGCGGCCGTGACCGCCGAGATCGGGAGAG	0.519778	0.470936
D1229264	1229264	1B	103.998	DArT	TGCAGGCTCAAGCCCTGGGGAAGGATGTTTGTGATATGCCTCCCTGATGGCTGCTCTGCTGCTGCTGGA	0.0494129	0.824088
D1233810	1233810	1B	103.998	DArT	TGCAGTTGGCCCGTGGATTTGTTTCAATCCGTATACAGGTCAGCCCCTACAGGGGTCGGGTGCCCAGGC	0.459525	0.497846
D1234617	1234617	1B	103.998	DArT	TGCAGCAGCGGCGGCAGGCCCAGCCACGAGGTGGCCAACTACATCCAGACGCTCATTGCTTCCACGCTG	0.361789	0.547515
D1235960	1235960	1B	103.998	DArT	TGCAGACTGATCCCCTTCCCGTCTGAGCAACAACGAAGGGCGTGTGGAGGAGTATGAAGATGATGAGGC	0.553769	0.456782
D1239375	1239375	1B	103.998	DArT	TGCAGCAAACGCCTGCACCAACAACGCAGCCTTCACATCTTCCACCGACAATTCCCGAGATCGGAAGAG	0.273487	0.601002
D2257944	2257944	1B	103.998	DArT	TGCAGCATTTTGACGCACGCGGGCGTCAAATAGGGTTTGCCTACAGAAGGTCTCGATTAGCTAACCGAG	0.802258	0.370419
D1229253	1229253	1B	103.998	DArT	TGCAGCGTCGCCAAGTCCAACCTGAGCAGCACCAGAGCGCCGGCGGCGGCGCCTGGAGCCATGGCTACC	0.567147	0.451395
D1233392	1233392	1B	103.998	DArT	TGCAGGCCATCTCCGACCCCGACCATGGTGTGTGCGCATGAAACCCTCCTCCCCCTGTCTTGTCTTGTG	0.135431	0.712866
D1235104	1235104	1B	103.998	DArT	TGCAGGTGTAATTCATGAACATGAACTTGAAGGCATTCATCGGATGAATGGCGTACTGGCGTATTTACA	0.103866	0.747239
D1238269	1238269	1B	103.998	DArT	TGCAGTTTTTCATTTCACGCCCAAATGTATTTATTTATTTGAAATCTTGGCTTTACCCGAGATCGGAAG	0.200628	0.654214
D1256552	1256552	1B	103.998	DArT	TGCAGGGGCCGATGCTGAGCGACCGCAGCGCGACGCAGGAGAAAAGCATCCCCGAGATCGGAAGAGCGG	0.387961	0.533373
D2295493	2295493	1B	103.998	DArT	TGCAGCTGCCGCATGTCGCTGACAGATGCTGCTGGTGCCGGCTTCAGCTCCGTCCTCCCGTCGATCATC	0.0265533	0.870556
D1233159	1233159	1B	103.998	DArT	TGCAGTTGCCTTCAGGTTTCAGGACTTGCTTGTCGTCAACCTTCCATCACAACTTCCCACGGAAGCAGG	0.164873	0.684709
D1241887	1241887	1B	103.998	DArT	TGCAGCGGTGCCTTATTGGTGGCCCGCGTGTCAAATGCGCGAAGAATACGGGAAGCTCGTCGGCGTCCA	0.31366	0.575443
D1191951	1191951	1B	103.998	DArT	TGCAGCCATCACGCACTGACGCACCTACTTGCCTGGCATCCATCCAGGCTCCAATTCTGAGATCTACCA	0.535326	0.464376
D1225709	1225709	1B	103.998	DArT	TGCAGTACAAGCAGGCCAAGATGCTGCATCGTAACAGCCTCACCCAGAATTACGCCGAGATCGGAAGAG	0.642881	0.42267
D1231096	1231096	1B	103.998	DArT	TGCAGAGGGAATGTGCAGGCAGCATGCTACCAAGCAAAACTACAGGCAGGCAAGGCTGCCGAGATCGGA	0.102497	0.748854
D1236358	1236358	1B	103.998	DArT	TGCAGGAGAACACACACATCTCACCAAGGCAAGAACTGGTCGTGCAAACTCAGGCCAAGAGACACAAGT	0.26474	0.606882
D1237510	1237510	1B	103.998	DArT	TGCAGGTCACGGCGTGATGGGCCGATATCCCATGGTGTGGTATATAGCAGCAAGCCCGAGATCGGAAGA	0.55437	0.456538
D3028489	3028489	1B	103.998	DArT	TGCAGCTAAGTTTGGTGTTTGATGTTTTGCGTGCACTACCGAGATCGGAAGAGCGGTTCAGCAGGAATG	1.95465	0.162087
D2293716	2293716	1B	103.998	DArT	TGCAGCCAACGAGGGTCGATCTTCCGTACTATCCATGTCGTCGTCGGAAGCGTCAGACAAGCCGAGATC	0.318357	0.572597
D1256752	1256752	1B	103.998	DArT	TGCAGGAGGCGGCGGAGAAGGGCCTCCCCGTGGCGCGCCACCTATTCCTGCACTACCCGAGATCGGAAG	0.230843	0.630899
D1230354	1230354	1B	103.998	DArT	TGCAGGCTCCACTACGAGTCGTGATGAGGAGGGCGCATCACGTTTGACGGAGCGCGGGAACGCCGCGTG	0.831006	0.361982
D1233234	1233234	1B	103.998	DArT	TGCAGAGCAGTTAAAATCTCTAAACAAGTTGAACCTTTATCAATTCCTCTTGCAAAAGGATGATTCCAC	0.115132	0.734375
D2291187	2291187	1B	103.998	DArT	TGCAGCTCAAAGAAGCCATGCTCGATGCCAGCGATCTTGAATGCCTCGGCGGCATTAACCTTGCTGCCG	0.34477	0.557089
D1229936	1229936	1B	103.998	DArT	TGCAGGGATGGAGAAGCAGGACAAGGGCGGCGAGATGGGCAGGCTGGGCGGCTGCGCCGACTTGAACTT	0.141693	0.706604
D1257075	1257075	1B	103.998	DArT	TGCAGGAGAGGGTAACACGGTGGTACATGATATCCCTGGCCTCGCGCGCGTCTAAGGGGGTCGGCTCCG	0.221888	0.637605
D1238001	1238001	1B	103.998	DArT	TGCAGGGAGGCGTGGCCCGATATTGTGGAAGAGGTCCGCGCCTGCCATGCTAATAAGTAGACCACAGTC	0.0168541	0.896706
D1247574	1247574	1B	103.998	DArT	TGCAGCCATGGCTGGCACCGCCGCGGGAACAGCCTCCTCCCTCACCTCGCCCTCCCTGCCTGCCACCAA	0.111648	0.738276
D2291028	2291028	1B	103.998	DArT	TGCAGTGTTTGTAGACGTCTTTGTCCCTCAAATAGCGGTTTTTTCTTTGACGACGTTTGGCAGATGCAT	0.131964	0.716404
D2300105	2300105	1B	103.998	DArT	TGCAGCGTGCTTTTCCATATCAAACAGGCGATGGGACCCACTTTGAGATAGTGTGCAGAGCTTCTCCTC	0.755497	0.384741
D1241933	1241933	1B	103.998	DArT	TGCAGCCGCTGAGGCGCTGCCTCCTCTGCTTTAGCGCCCGAGGCCCCGCGAGCCTCCTGCTCGCCCGCA	0.179661	0.671665
D1224229	1224229	1B	103.998	DArT	TGCAGCTTCATAATATCAACCCTCACCCACATCAAGAGAGAAGTCTTCCACCGAGATCGGAAGAGCGGT	0.000629253	0.979987
D1233576	1233576	1B	103.998	DArT	TGCAGGCGGAATATCAATTTGCTTCATTCTAGTGTTAACTAAAGCAGAATAGCAACAACATAGCAGAAG	0.111089	0.738908
D1233023	1233023	1B	103.998	DArT	TGCAGTCATGACTTATCTTCTGTTTATTCGGATTAAATCTCGTAGTAATTTGTTCATATTTCCAACAGA	0.0842608	0.771604
D1257421	1257421	1B	103.998	DArT	TGCAGCGTGCGTCGGGAGTGCTGCATAGCAGCGCCGACAAGGTTGCAACGCAGCACCGAGATCGGAAGA	0.438355	0.507918
D1233823	1233823	1B	103.998	DArT	TGCAGCAAATTTCAGACAGTCATCCAAAGAGCTAAACTGAATTTCTGCACATACATGCATACCCAAAAC	0.495982	0.481271
D1250481	1250481	1B	103.998	DArT	TGCAGGATCAGCAGCAACCACTTGTTGGAGGCGTTCCACCTTCAGCAGGGGGCAGCCACAACAGGTGAA	0.272873	0.601411
D1256482	1256482	1B	103.998	DArT	TGCAGCGCAGCCCACTAACCCGCGGCCCAGCTGTCCCCCTCGCCCCCGCGTGCAACGCACGAAGCAGCG	0.356114	0.550672
D1252720	1252720	1B	103.998	DArT	TGCAGGCCCTGATGGACTACTACTACGCCATCGCGCCAGGCGGAGGCGGCGAGGGGACCTTCGTGCACA	0.0539901	0.81626
D2283523	2283523	1B	103.998	DArT	TGCAGCGACTGTGCAGGCGATACCGAAGTCACCAAGCCGAGCACAGAAGTTGGAGTCGAGCATGATATT	0.391272	0.531632
D1238613	1238613	1B	103.998	DArT	TGCAGCCTGGATTTTGCAGCCCATTAGCTCAAGATTCAGTGCCCTGTAGCTGGAGATGCAGCCGAGATC	0.15943	0.689682
D1229605	1229605	1B	103.998	DArT	TGCAGCCCACGGGTCGCGGCCGCCATGACGGCAACAACAAGCGCCTGCCTAGCCCTAGCCGCGCGTCCT	0.448789	0.502911
D1239776	1239776	1B	103.998	DArT	TGCAGGCGAGGCGAGAGCCTGGCCTCGCGCTGGACGACGGCGACGGATCTCCTGGCTGAGCCGAGATCG	0.0764495	0.782168
D1235535	1235535	1B	103.998	DArT	TGCAGCTTTTTCAGTACATGCACCTGTATATGTTTCTCTGATGCTCTCCTGTCCCGTTCTTACCCCGAG	0.025042	0.874262
D1225246	1225246	1B	103.998	DArT	TGCAGTAGTGGATTACTGTGCTGCCTGTGGATTCCTCTGAAACGAATCAAATCCGCCACACACGGGTGA	0.184597	0.667452
D1230164	1230164	1B	103.998	DArT	TGCAGAAAACTCACTGTCGGGCGTCGGCACTCGGCAGCAGCAGGTCAGCCGCAGTGGGGAACTGGGGAT	0.0254302	0.8733
D1321925	1321925	1B	103.998	DArT	TGCAGCGGGTGGCGGCCACGGGCACGGGCACGGGCACGGAGGCGGAGGCCTCCCGAGATCGGAAGAGCG	0.289013	0.590854
D2325384	2325384	1B	103.998	DArT	TGCAGTTCCAAGGTCAGCTTATTGACCCGTTCCCTCTCGTTGCGCAGTTCTATCTTCAGGTGATCGATC	0.747562	0.387249
D1235407	1235407	1B	103.998	DArT	TGCAGCCGCAAGCTGCACGTATATAAAGTTCGGTAGTGGACTTGGTGCGTGCATGCATTTATGTCATGA	0.043151	0.835441
D1223887	1223887	1B	103.998	DArT	TGCAGCTTCATCCACGTCAGTTTGGCCCAATTGCGGAATGCGTCCAGCCGAGATCGGAAGAGCGGTTCA	0.121867	0.727019
D1237576	1237576	1B	103.998	DArT	TGCAGAACAACCAGAAAGGAACCTTTCTCGTATGGGACGACAAGGATCAAACAGAAGAGCAATGTCGTA	0.00148762	0.969233
D1229564	1229564	1B	103.998	DArT	TGCAGCGGCGGGTCACAACATTGGAGGTTAAAACTGCACAACATGTGCTCCGAGATCGGAAGAGCGGTT	0.501645	0.478778
D1112721	1112721	1B	103.998	DArT	TGCAGAAGAAGTTGAGGCACTTATTTTGAGATCAAGGGAGTAGATAGTGATACCCGAGATCGGAAGAGC	2.63943	0.104241
D1228093	1228093	1B	103.998	DArT	TGCAGACAACTACCTCATCAACTGCGGCTCCACGGCCGACGCTAATCTCCCTGATAGGAGGGTCTTCAA	0.410596	0.521667
D1243576	1243576	1B	103.998	DArT	TGCAGGCCCACATGCGCCTAGCCTATTTGTTGCCTATCGTGTCGCCATCAGACATGGCTAGCTGGTTAA	0.0838748	0.772113
D1109898	1109898	1B	103.998	DArT	TGCAGCTATGACTTAACTAAGGCTGTACATCCGATCATCCGTTTCCTTTCTAATCAACCAAACCGAGAT	2.30153	0.129247
D2256820	2256820	1B	103.998	DArT	TGCAGCTTCTGCTTCTCTTTTTCCAAGCGCAGATCCATTATGATTTCGAAATCAGCCTTCATGGATTTG	0.727762	0.39361
D1862246	1862246	1B	103.998	DArT	TGCAGGAGGCTGAGGGGAGCGGCGGGGTCTTGGATGGCGACGCGGGGCCTGACAGCAGCTTGGCGCGGG	0.0241162	0.87659
D1091292	1091292	1B	103.998	DArT	TGCAGTCACAGCGGGGGTATCATGGACGCAAGTGACGAGACGGACGCTGTTGACTGGAGTAGATGTGCC	1.25429	0.262735
D1101267	1101267	1B	103.998	DArT	TGCAGCATAACGAAACACTAAGTTGTTGCTGTCCCTGTTGTAAACACATCCAAAGTACCAGAAGAAAGC	0.0360303	0.849453
D2300494	2300494	1B	103.998	DArT	TGCAGTGTAGTGTAGGCCTGTAGGGCGACTGCTCTGCTTGGTGTCGAGTAAAGCATCTCAGGCCTGGCC	0.526566	0.468054
D2321150	2321150	1B	103.998	DArT	TGCAGCTTTTTGAGTTTTCCGAGTGCTGGAGGCATGGACTTCAACTCCGAGATCGGAAGAGCGGTTCAA	0.223427	0.636441
D1092790	1092790	1B	103.998	DArT	TGCAGACCTCGCCACCGCGCAGAGCAGGTACTGCCCGAGCCTGTCGCTGCCGTGCTCCGTCGTGGAGGG	2.72828	0.0985853
D3021770	3021770	1B	103.998	DArT	TGCAGTTAGCTACTGAAGATGGCATTCCCACTTCACCGAGATCGGAAGAGCGGTTCAGCAGGAATGCCG	0.00664625	0.935025
D1069789	1069789	1B	103.998	DArT	TGCAGGAACCACAGCTAACTGCATGTGACACATTTGATGTGTATGCGAAACCATTTTCACTATGATACA	0.644422	0.422114
D3025870	3025870	1B	103.998	DArT	TGCAGCTGCACATGACGTCGTGGAGTGCCAATTTGCCCCGAGATCGGAAGAGCGGTTCAGCAGGAATGC	2.36042	0.124449
D1317857	1317857	1B	103.998	DArT	TGCAGTTTACCATGCGGTTGATCTGAACTTTCGGGCCTCACTAGTGTGTTGTCCTGCCGAGATCGGAAG	0.149556	0.69896
D1130651	1130651	1B	103.998	DArT	TGCAGACGTACTTGTTACGGCAGATTGGGTGTCATGAATTTGAAACTTGAGGCTTTGCCTTGAGGGTCC	0.326793	0.567553
D3021656	3021656	1B	103.998	DArT	TGCAGACACTCAACCTGAGCTTTAACTCACTCCACGGGGACATTCCGAGATCGGAAGAGCGGTTCAGCA	0.260418	0.609833
D1169602	1169602	1B	103.998	DArT	TGCAGTCTGAGTGGGCAGCTCATGTGCAGCGGCCTGATTCTTTTGTGTGCGAGGAACTTGATCTCCCCG	0.268014	0.604667
D3024800	3024800	1B	103.998	DArT	TGCAGCCTCCTCACCACGGCGCACCCTTTCTTCTTCCTCCGAGATCGGAAGAGCGGTTCAGCAGGAATG	0.0611368	0.804708
D1152090	1152090	1B	103.998	DArT	TGCAGTTTTAGCCGTGAGGGCGATGAGGTTGTAGTCGTGGGAGGCATTGGTGGGGCAATAGGAATTGTC	1.22305	0.268762
D1241783	1241783	1B	103.998	DArT	TGCAGGTGTGGGAGCTAGGGTGCATGGCGAGGATCCGAGGCAGCCCCACGGGGTAGCCTCCGAGATCGG	0.0314854	0.859162
D3026672	3026672	1B	103.998	DArT	TGCAGGCCCATGTGAGGAAGGAAGACAACCACGCTACCTAGCCGAGATCGGAAGAGCGGTTCAGCAGGA	0.948345	0.330141
D1253163	1253163	1B	103.998	DArT	TGCAGTGGTGACCGCAACTTAGAGACGGAGCGATGAGGCAGAGGGAAGCTCGCATCCGAGATCGGAAGA	0.149817	0.69871
D1099844	1099844	1B	103.998	DArT	TGCAGCCATGCAATTGTATGAGAGCCCAAGAAAAGGAAGTTGATGTCCAAAACCGAGATCGGAAGAGCG	1.64603	0.199501
D2276464	2276464	1B	103.998	DArT	TGCAGGGTAAGAACAATGGTGGATCGAAAATAGATGTTCTCGGGCGCCCGCGGCTGGCACTCAATCGGA	0.403882	0.525091
D1265528	1265528	1B	103.998	DArT	TGCAGCCAGTCGGCAGCGACGCCGCCGCCACCCAGCTTCCCTACGCCCCATCCCCGCCTCCGAAGAAGA	0.136569	0.711716
D1100152	1100152	1B	103.998	DArT	TGCAGGTACTCCTTTCAACTTAGGATTAGTTGAGGTGGGAGCCAGCCATGTACTACCAGTTATGTGTGA	0.200074	0.654661
D1230054	1230054	1B	103.998	DArT	TGCAGGTCAAGCGCGCTCCGAACCTGGAAGCGGCGGCGGTGCTGGCGCCTAGCTGAGAGCGTGTTTTCC	2.59952	0.106896
D1103492	1103492	1B	103.998	DArT	TGCAGTGCGAGGAACAATATAGAGCGCTTGCTCAATCACACCCACTCAGCCCCGAGAGGCCGAGATCGG	1.72122	0.189536
D1255742	1255742	1B	103.998	DArT	TGCAGATGATGCTGGGGGTCTTTTCGGTGCCTGCGACAACGCGGGGGGAGCTGAATGATTAGGGTCTTA	0.700587	0.402587
D2264147	2264147	1B	103.998	DArT	TGCAGGAGTCGGGATCGAGTACGAGGATGAGGCCTCTGCCTCCAACATCACCACGGATGCCGCGGAACT	1.11561	0.290866
D1377709	1377709	1B	103.998	DArT	TGCAGCCCATGCTTGATGCAGCCTCCCATGCATCGCGCCCGAGCCCCAGCCTCCTCGCAGCTCCGAGAT	8.14308	0.00432258
D2347504	2347504	1B	103.998	DArT	TGCAGGCCCTGCTGGCGCACCTGTGGCGTGCCGTGTGTCGAGCCCGCCGACTTGCGCCGAGATCGGAAG	3.73736	0.0532086
D1120308	1120308	1B	103.998	DArT	TGCAGGCATCACTCCGATTAACGTGCACGCAAAAAAATGGTTAGACAGGGTATAGGACAATAAACCACC	5.17109	0.0229657
D3022312	3022312	1B	103.998	DArT	TGCAGGAAAACTTTCACATTACAATGGAATTTACCCCAACCGAGATCGGAAGAGCGGTTCAGCAGGAAT	0.126224	0.72238
D1099649	1099649	1B	103.998	DArT	TGCAGCAGAAAGATTTGTCAATCATGGTACATTGCCATCTGTGCTAGCATAAAAGAAAGAGGAGCGCCG	0.642009	0.422984
D1092796	1092796	1B	103.998	DArT	TGCAGGGTTTGCCGTGAGGCAGTGACGGCAAAGATGGTAGTTTGCCGTGAAGGTGGGTTTGCCGAGAGT	0.501664	0.47877
D2276065	2276065	1B	103.998	DArT	TGCAGGATCAGATTTGTTGGAACCATCAGAACAGACCGCTCGAGATCTCGGTTCCGAGATCGGAAGAGC	1.80389	0.179243
D1051712	1051712	1B	103.998	DArT	TGCAGCTAGAGTGCTAGCTTTCACTAATTTCACTGCTCTAAAATATAGAAGGAACATAAATGGTGAAGC	0.684224	0.408136
D2254661	2254661	1B	103.998	DArT	TGCAGAGTTCACATGCATTTTCTTCCCAGAGAATGTTGGTCGAATTTGCAAGTGTTAAGCTCATCAAGG	0.662561	0.415657
D997400	997400	1B	103.998	DArT	TGCAGGATTTTTGGCAGCATGCATGCGCTGGTGCGCCACGATTTTCTGATCATGTGTATGGCATGTGTG	0.656102	0.417939
D3026754	3026754	1B	103.998	DArT	TGCAGCTCGACACCGATGTGCTACAGCTAGGAGTTGATCTCCGAGATCGGAAGAGCGGTTCAGCAGGAA	0.129366	0.71909
D1110847	1110847	1B	103.998	DArT	TGCAGCGTCCCGATTGGAAGCAGCAGAGCGCTCATAGCATAGATATAGGTAGGGCATCAAGGGCTGCAC	4.47401	0.0344141
D1184593	1184593	1B	103.998	DArT	TGCAGCTGGGCCTCCTCCCAGCTCGGGAGCCAGGAAGGGCTCCAGCTAGGTGCAAGTAGCTCCCAGCTG	0.0150089	0.902494
D989879	989879	1B	103.998	DArT	TGCAGGAGATTGACAAACGGTGTCGCGCTTTCTTTTGGTCTGCGCAGGAAAAAAACCCGAGATCGGAAG	1.12342	0.289183
D1097545	1097545	1B	103.998	DArT	TGCAGCAGGAGCAGCCGCAGGCCGTGCCGCACTTGCAGGTGGTGCAGTCGCAGCCGCCGAGATCGGAAG	0.00803691	0.928566
D1020931	1020931	1B	103.998	DArT	TGCAGACTGTTTCGTATGCGTTTTCTTTTAGGTAAACATAGGCGTTAGAAAGATGACTACTCATGGACT	2.99973	0.0832785
D3025532	3025532	1B	103.998	DArT	TGCAGCACCAGCAGCAGCAGCAGTACTACTCCGCCTCCTGCGCCGAGATCGGAAGAGCGGTTCAGCAGG	1.33915	0.247185
D2324020	2324020	1B	103.998	DArT	TGCAGGCGTCGATGATACGCAACCTTGTCCACCTCTCCTGTGTCGGCCTGCGCCCCGTGCTTGTGCACG	0.0994394	0.752503
D1093783	1093783	1B	103.998	DArT	TGCAGTGTACTGTACCATCAGCGCTACTGCCATTATGGTGGACGCGGCCGTAGCGACCCACTGACAACG	0.000946204	0.975461
D3021703	3021703	1B	103.998	DArT	TGCAGTGGCACAAGATACATGAGACCCCATGTCTATGCTGCCGAGATCGGAAGAGCGGTTCAGCAGGAA	0.00107793	0.973809
D1003475	1003475	1B	103.998	DArT	TGCAGGCCACGGTGCTGCTCTTCGCGGTGGCCGCGGAGGGGATGTACCCGAGATCGGAAGAGCGGTTCA	0.00129116	0.971336
D1093740	1093740	1B	103.998	DArT	TGCAGCCAGAACGGCCGCGGCGACCGTGATGCAGCCACGTGCGACGGCGGCCAAGCGGGAAGCAGCCAC	0.00603447	0.938081
D2275631	2275631	1B	103.998	DArT	TGCAGATCGATTTCAGAACTTTGCCTTCGAAACCTCGTACGACAATCCCGAGATCGGAAGAGCGGTTCA	0.415312	0.519286
D3222377	3222377	1B	103.998	DArT	TGCAGGGACCCCATCCGTTGCGCCCGCTGTTGGCGCTCCGAGATCGGAAGAGCGGTTCAGCAGGAATGC	0.106663	0.743976
D1064518	1064518	1B	103.998	DArT	TGCAGCCAGCCTATGATGTATTGCCGCGACCAAAGTGCAGCACCAATTCTTTTACCGAGATCGGAAGAG	0.0148845	0.902898
D1766106	1766106	1B	103.998	DArT	TGCAGTGCACGGTCGAGCCATCCAACTAGAACTAGTGCATGCGGAAGAAGCACATGCAACTCGACCGAG	0.00114225	0.973039
D1112827	1112827	1B	103.998	DArT	TGCAGCACCATACGCATCTCTACAGGCTGAGCCACCTCAGGATTGACAACGGCCGAGATCGGAAGAGCG	0.00837608	0.927079
D1088187	1088187	1B	103.998	DArT	TGCAGGACAAAAATGTGAAAATGTTACATGTGGTTACGAATCCAAGGTGTGAAACATGAAAGATGGTCC	3.60551	0.0575885
D2263752	2263752	1B	103.998	DArT	TGCAGCCCTATCTTGTTCTTCGAAAAAGCAAACGAACAGAGCACGGCCGACCGAGATCGGAAGAGCGGT	1.18627e-05	0.997252
D3024762	3024762	1B	103.998	DArT	TGCAGTGCCGCTGCCGCCATACAACCTGCTTACCTAGGCCCGAGATCGGAAGAGCGGTTCAGCAGGAAT	1.17646	0.278078
D1085327	1085327	1B	103.998	DArT	TGCAGCCCAACATGGGCATGGCGGTGGTTGTGATGCCGTCGTGCAACCGAGATCGGAAGAGCGGGTCAG	0.792848	0.37324
D1210617	1210617	1B	103.998	DArT	TGCAGCCACGTGCACCTGAGCTGCAAGCCGTCTACACCGAGCTACAACCGAGATCGGAAGAGCGGTTCA	1.04067	0.307665
D3222538	3222538	1B	103.998	DArT	TGCAGATTTGTCGCGGCCGACTCCACCTACCCTGCGCCTGACCGAGATCGGAAGAGCGGTTCAGCAGGA	0.290558	0.589863
D1229501	1229501	1B	103.998	DArT	TGCAGCCCACTTGTGTTGAAGGAGTTTCTTCCGAGCGTTCCAATGGCGGAGCTGGTGGCCACCATGGCC	0.0983859	0.753775
D1090232	1090232	1B	103.998	DArT	TGCAGGGCGTACAACATGGATGTAGCCACGGCGATGATCTCCTGGACGACGGCGCTGGCTCCGAGATCG	0.0733419	0.786532
D1108570	1108570	1B	103.998	DArT	TGCAGCCAGTCAGCACGTAGTGCAGGGGAGTGTCATGGGGACGTGCCAAAAACCACAACTTGAATGTGG	0.00854555	0.926347
D3020448	3020448	1B	103.998	DArT	TGCAGCATTATGCTTAGGTTCATTTACACAGATGAATTGCCCGAGATCGGAAGAGCGGTTCAGCAGGAA	0.304836	0.580867
D1067175	1067175	1B	103.998	DArT	TGCAGATTTCTGCCTTGAAATATAAGAACGTCAATTCTACACTTTCGTTAGCGATTTTGGAGAAGTGTT	0.0715169	0.789141
D1104399	1104399	1B	103.998	DArT	TGCAGGGGTGGCATTAGCACGGAGTGGAGGTTCGGCAACTCCTGGTCTTTGACCTAGGACCGAGATCGG	0.361512	0.547668
D1211674	1211674	1B	103.998	DArT	TGCAGCAGCATAAGAGCTGCGGCCCACTTCCTCTACCAGCATCGGAGCTGCGCCAATCTTCTTCTCGCG	0.839755	0.359467
D2300797	2300797	1B	103.998	DArT	TGCAGCATGAGCCGTCTCGAGATGATCTTGCTAGTTATTCTCGTCCCGCTCTTCATGCCGAGATCGGAA	0.258273	0.611309
D1113963	1113963	1B	103.998	DArT	TGCAGTGTCTCTGGAAACGAGAACTTTCCCTCCAAGCACTCACATAAACCTGGCTTCCCCTCTGACCGA	0.277377	0.598426
D991339	991339	1B	103.998	DArT	TGCAGACTTTTGATAGTGATTTGCTTACTAATTCCTGGATGAACTGGCCTTCTCCGAGATCGGAAGAGC	0.130276	0.718146
D1221254	1221254	1B	103.998	DArT	TGCAGCACTTCAAAGTGTGGCTGGGAGAATGACAAGGTGGGGAAAGGAGGTGGCCGAGATCGGAAGAGC	0.409531	0.522208
D1264097	1264097	1B	103.998	DArT	TGCAGCTGCGGCCTTGCGCCACCCAAGCTATGTCCTGAGCCGCCGTCGCGGCCTCAAACCACCGCCTCC	0.692226	0.405408
D977187	977187	1B	103.998	DArT	TGCAGGGAACTTATATTAGATCTTTCAGTATTTCAGTGAGCTTTGGGATGTGCTCACCGAGATCGGAAG	0.123781	0.72497
D2254105	2254105	1B	103.998	DArT	TGCAGGCAGTTGAGCAGCGCAAATACTCTCTGCCTCTTCGACACACTTTCTCTTCCTCATCTCCGAGAT	2.20604	0.137472
D3222496	3222496	1B	103.998	DArT	TGCAGCTCACGTAGCGAGGCCGTGGAGGAATCCAAACCACCCCCGAGATCGGAAGAGCGGTTCAGCAGG	0.389985	0.532307
D981833	981833	1B	103.998	DArT	TGCAGGTAAGAAAGAAAGCGTGTGCGTATGTATTGTGTACCCACATGGAGAGCCCGAGATCGGAAGAGC	0.241464	0.623151
D1247715	1247715	1B	103.998	DArT	TGCAGTCGACGTCGTACGGCGGGCTCATGCTCGCGTCCGTCTTGCATGCCGAGATCGGAAGAGCGGTTC	0.00321677	0.954771
D3034512	3034512	1B	103.998	DArT	TGCAGCTTACTGAACCTGATGAAAACGAAGCCACTCCGAGATCGGAAGAGCGGTTCAGCAGGAATGCCG	0.123955	0.724784
D1093327	1093327	1B	103.998	DArT	TGCAGGAGAGGGTGACACGGTGGTACATGCAGTCCCTGGCCTCGCGAGCGTCAAAGGGGATCGGCTCCG	2.16905	0.140814
D1166537	1166537	1B	103.998	DArT	TGCAGGCCAGCAGCTCCGACGTTGTCGCGGCAGTGTAGATGGCGCGAGGGCCGCGCGCCGAGATCGGAA	0.0907011	0.763288
D1099755	1099755	1B	103.998	DArT	TGCAGAAGTATTGATAATAAATTGGTCAAACATGACATGAAGTTGATCTTGTCACCCGAGATCGGAAGA	0.258607	0.611079
D1091183	1091183	1B	103.998	DArT	TGCAGGTCCTCCTCCGTCAACAGTGTCTTCTTCCCTCCGCTCCCAGCCTTGTCGTATGGCTGCGCCATC	2.8016	0.0941705
D1022291	1022291	1B	103.998	DArT	TGCAGTACAGGAAGCAGTTCCTGAGATCACCTGGCAAGTCATGGTAGCTCAGATTAAGTATAGCTTGGA	0.000446001	0.983151
D3025692	3025692	1B	103.998	DArT	TGCAGCTGGATACGGTTGCCATCTACACGGCGCTGCTCTCCGAGATCGGAAGAGCGGTTCAGCAGGAAT	0.247655	0.618731
D1098891	1098891	1B	103.998	DArT	TGCAGCCGTGGAGTTGCCAAATGGAGGAGCGGCTGCTACCGCGACGGTTGCAGCCCCGAGATCGGAAGA	0.0646337	0.799317
D1210498	1210498	1B	103.998	DArT	TGCAGCTTGGAACTGTAGAGGAGGCAGATGGCGCTCCTCGTCATTGCCCGCCAGGGAGGCCATAGATGG	0.229753	0.631707
D3021598	3021598	1B	103.998	DArT	TGCAGGATGAATGTGTCACTATTTCTTCAAGATGCTTCGAACCGAGATCGGAAGAGCGGTTCAGCAGGA	0.066627	0.796313
D1095694	1095694	1B	103.998	DArT	TGCAGGGCTGGGGGGTCACGGGCCGCGCCGACCACGGCGCCGCTCGGCTGTCGTGGTGCGTTGGTGCCC	0.147828	0.700619
D1067298	1067298	1B	103.998	DArT	TGCAGACAGGACAAAGAGTGGTTCAAATTACTGAATCAGATCATAACTAAAAGCAGGCCATCATGGCGG	0.0459503	0.830266
D987512	987512	1B	103.998	DArT	TGCAGGAACGGATACAAGAGTCGGCCTTCAATTGCATGCCCAAAACGTCCGAGATCGGAAGAGCGGTTC	0.0395803	0.842303
D1223369	1223369	1B	103.998	DArT	TGCAGCCGCCGCCATGCCGTTCGTGGTGGCAGATCCGCCATAGTCCCACAGCTCCACACGATGCCTGTC	0.014078	0.905552
D1105059	1105059	1B	103.998	DArT	TGCAGTTCGTCGTCCAGGAAATCATGAAACCCGAAGGACACAGCAATCTGAACCCGAGATCGGAAGAGC	0.00136323	0.970547
D1020282	1020282	1B	103.998	DArT	TGCAGCTTCTTTGCTTCTTCCATACTTGCAAAGGGAGCCCATGAACGAGTTCCAAGTGAAAATATCTGG	0.136642	0.711643
D1280252	1280252	1B	103.998	DArT	TGCAGGATAGCCAAGGGCGTGGTGGAAGGCCCGTCGCGGAACCTCCTGGAGTCGGTGGCGCAGTCGATC	0.184913	0.667184
D2275135	2275135	1B	103.998	DArT	TGCAGTCAACTTTGGTTCATTTCACCTTGGATTACCAGATAAGCATCTCTTATCGATGGACAGATCCAC	0.77654	0.378201
D1069301	1069301	1B	103.998	DArT	TGCAGAACACGGTGACCCGAAGCACCAGCAACCCATCATGTACATTGTCCCCGAGGAACTTAAAAACTT	0.309442	0.578023
D1031906	1031906	1B	103.998	DArT	TGCAGCTCTTCCGCCGCATCGCCTACACGTCTGTCTCGGCGGCGTCTACTCGTCCTTGTCACCATAGCC	0.00207219	0.963692
D1123418	1123418	1B	103.998	DArT	TGCAGATCGTGCAGATTCTTCCCATGGTCTTAACTAACGCAGTGTTGCTGCCAAATGAAGGTTTCGGTG	0.483596	0.486798
D986183	986183	1B	103.998	DArT	TGCAGTATGGCATGGTGTTTTGCCCTGACCTTGCCGCAGAGAAGGACAACAGCGGCTGCTCCGAGATCG	0.0544907	0.815426
D1101585	1101585	1B	103.998	DArT	TGCAGCAGAGCGGTGCATCCCCTGCATACACGCACACACAAATCACCCGACGGCACGGTGAGTAGATGA	0.0117179	0.913798
D2289226	2289226	1B	103.998	DArT	TGCAGTTCCGCAAAGGCCTCTGCGTGATCGACGCTCTCACCGTTGAGGTCGTCGAGATGGTGCTGGTCA	6.38138e-05	0.993626
D1137936	1137936	1B	103.998	DArT	TGCAGTTACCGCCGCTCGCCGAAGACTCTCCACTCCATAGCCAGGACTGACAAATTTTTATCATGCGCT	1.23659	0.266129
D1216091	1216091	1B	103.998	DArT	TGCAGGTAGCAAGTGGAGCAGAAGAATAAACACTAACATGTGCAGAAAAAAGCGTTATGTGGTTCCCGT	0.475324	0.490548
D1115206	1115206	1B	103.998	DArT	TGCAGTTTATTGCTTCCACTACTTTTACTCATTGTTCGTATGGTTGCCTCTGCAAACGAACGCCAGCAT	1.32023	0.250551
D2304001	2304001	1B	103.998	DArT	TGCAGACTCTTCCTCTGATTCGACTTCAACAGCGGTGGCAACTTGCTCGAAATAGCCACGTTTCTCCGC	3.14513	0.076154
D1064828	1064828	1B	103.998	DArT	TGCAGTTGTACTGTACAACAAAAACATCTCCCTACCTCACTCGCGAAAGAACCTATGCAGGCCGAGATC	0.167136	0.682669
D1088268	1088268	1B	103.998	DArT	TGCAGGAGCCGCGCCGCACAACTGCTCCAACATTTTCATCAAATAGCCCGAGATCGGAAGAGCGGTTCA	0.025296	0.873632
D995520	995520	1B	103.998	DArT	TGCAGTGAGCTGTGCTGTTAGCACGAACGCCGTCTGGAATGCAATGGTATGGATTGCTGCTGCGCACGT	0.0520611	0.819515
D988657	988657	1B	103.998	DArT	TGCAGAAATATACTATTGGTAGGGAAAAGTGTGTACGGAAGCAATCTTACCGAGATCGGAAGAGCGGTT	0.582945	0.44516
D2277773	2277773	1B	103.998	DArT	TGCAGGAGCTGATTCACATCGGCAAGTCCTTTGTTAGGGTCGAGGTCGAGTGCGACAAGGGCTGCGCCA	0.379698	0.537765
D1150269	1150269	1B	103.998	DArT	TGCAGCTGTGGGCGGCGGCCATTAGCAGCGAGATTGGGAAGGGAGGCGTGTTGGTTTCCGAGATCGGAA	0.120851	0.728113
D1088134	1088134	1B	103.998	DArT	TGCAGCCGCACACCAAGCATTCCATTACTGATCACCTCAAGGACAGACGTGGCAACACGATGCACATTG	0.283221	0.594598
D1059859	1059859	1B	103.998	DArT	TGCAGGCCGTTTCGTGGAGTGCTTCTCTCCAGCGGCTCCATGTAGCTGCTCCTGTAAAGGAAGCTGTTT	0.833068	0.361387
D3024550	3024550	1B	103.998	DArT	TGCAGCAAACAGAGCACTCAATCTACTCCTCAACGCACCGAGATCGGAAGAGCGGTTCAGCAGGAATGC	1.28632	0.256727
D1078676	1078676	1B	103.998	DArT	TGCAGTGATTATACGGTCACTGGATCACCATATAGCACCGTATTTGATCTGTTGACCGAGATCGGAAGA	0.00444893	0.94682
D1095690	1095690	1B	103.998	DArT	TGCAGGTCCACTCGGCGCCGCCGCACCGCCCGATCCCTATCCGACGGTCCGAGATCGGAAGAGCGGTTC	0.220066	0.638989
D1040034	1040034	1B	103.998	DArT	TGCAGTTCTCTTCAGTCTTTTCTTACATTGTGTACGCTCAATCTGCACGGACGAAATCTAGGCACGCTT	0.0326262	0.85666
D1230656	1230656	1B	103.998	DArT	TGCAGCTGTGCGTGTTGGCTGGCCCACAGCCGCGCGGGACGGGTGTGCTGTCTGGCCGAGATCGGAAGA	1.26905	0.259945
D1081237	1081237	1B	103.998	DArT	TGCAGAACATCTTCAGTGGATTTGTGGTACACACCAACTTGCAGCAGCGTACCGAGATCGGAAGAGCGG	0.52444	0.468954
D3020364	3020364	1B	103.998	DArT	TGCAGATAACAACCATCTCATTGCACAGAGATCAGATCAGAGCCTACCTAGCTACTCACTCACCTTCGT	0.108815	0.741498
D1095193	1095193	1B	103.998	DArT	TGCAGCAAAAATGACATCGCCCATATGATCACGCGCAATACAGCCCCACCCGAGATCGGAAGAGCGGTT	0.102728	0.74858
D1049761	1049761	1B	103.998	DArT	TGCAGCAACAAATGAAGGAGAGGCTAGCAACCATATTCATATTCGTATCCATATCTCTATCGGGGCTAT	0.143508	0.704818
D1011232	1011232	1B	103.998	DArT	TGCAGCGAGGGAGATGTGATGGGCTACGCCGCCCACACACGATAACGCCTGCGACGTTGACTCCGAGAT	0.489666	0.484076
D986685	986685	1B	103.998	DArT	TGCAGGCCCATCAAGTGGCCCTGGTGGTGGTGCTTGCCTCGTCCTTGACGGGGGAGGGGGCAGGTGTGG	0.0432947	0.835171
D1108203	1108203	1B	103.998	DArT	TGCAGCACCACGACCCATCGCGGCCTCACGCCGTCGCTAAAGTCGCTTCACTGACTGCCTTGGGCCGTT	0.0437448	0.834329
[truncated: 21,721 more rows]

## Sheet: Chr 2A
Marker	CloneID	Chr	Position (cM)	Type	Sequence	Waldstat	Pvalue	Databanks	Subject	Score	Identities_Query_length	Percentage	Expect	Start	End
D1266651	1266651	2A	0	DArT	TGCAGCTTGGAACTTGACTCTGTCACTCTCGTCCTTTGAGGCAAGGAGCGTCGCCCACATGAACTAGCG	0.471794	0.492163	IWGSC RefSeq v1.0 chromosome 2A only	chr2A download wheat_assemblies	53.6	34/37 (69)	92	2e-06	24178191	24178155
D1122473	1122473	2A	0	DArT	TGCAGGTTCCCTAAAGGCGAGATAAAGTCGTCGTGGATTCAATGTTTCGCTCATGGAGTCACCCGAGAT	2.42424	0.119471	IWGSC RefSeq v1.0 chromosome 2A only	chr2A download wheat_assemblies	118	65/65 (69)	100	7e-26	1866870	1866934
D1102697	1102697	2A	0	DArT	TGCAGAGAATCAAAAGAGAACCCCATCGTAGCCGCAAAGGGCGCTTGATTCCTGGCCGAGATCGGAAGA	0.847629	0.357224	IWGSC RefSeq v1.0 chromosome 2A only	chr2A download wheat_assemblies	105	58/58 (69)	100	4e-22	20860612	20860555
D1118575	1118575	2A	0	DArT	TGCAGCTTTACACAAGGGATATCCCTGGTGCTGCTTCTTTTCCTTCCCTTTTCCGAGATCGGAAGAGCG	0.410068	0.521935	NA	NA	NA	NA	NA	NA	NA	NA
D1090029	1090029	2A	1.266	DArT	TGCAGTGTGGATGAAACAGGCTCCCGCCAGGGATTGGGAACCCAACCAGCAAAGAACCTATGGCTTCCA	1.43129	0.231554	IWGSC RefSeq v1.0 chromosome 2A only	chr2A download wheat_assemblies	125	69/69 (69)	100	5e-28	2366978	2366910
D1104120	1104120	2A	1.394	DArT	TGCAGCGCCAGGAGTTCAAGGAAATGCAGCAGCAAGCAAGGATGCCTGGGAAGGAGGAAGTGCAGTGCT	0.515045	0.472963	IWGSC RefSeq v1.0 chromosome 2A only	chr2A download wheat_assemblies	125	69/69 (69)	100	5e-28	3596872	3596940
D1103227	1103227	2A	2.061	DArT	TGCAGCGAAGCGAAATGGCGATGCTCTCGCCCTGCTCCCCGTCAGTATTGTTCCCCGAGATCGGAAGAG	0.0742822	0.785201	IWGSC RefSeq v1.0 chromosome 2A only	chr2A download wheat_assemblies	104	57/57 (69)	100	2e-21	17118460	17118404
D1091557	1091557	2A	2.719	DArT	TGCAGCGCCCGCGAACCCCTCCAGAGGCAGAGGCAGAAGCAGAAGCAGGAGGTTCCTCCAGAGCCACCA	0.112005	0.737873	IWGSC RefSeq v1.0 chromosome 2A only	chr2A download wheat_assemblies	125	69/69 (69)	100	5e-28	14286085	14286017
D1117107	1117107	2A	2.719	DArT	TGCAGCGCGAAGAACTCGCGCGCCACGCCGACGGACAGCCGCATCCGCCGAGATCGGAAGAGCGGTTCA	0.748421	0.386976	IWGSC RefSeq v1.0 chromosome 2A only	chr2A download wheat_assemblies	91.5	50/50 (69)	100	1e-17	8543657	8543608
D1144414	1144414	2A	4.07	DArT	TGCAGGTACTTCCGCGTCGTCTCGTCGTCCATCACGTGGGCGACACCGTTGGTGTGGATCTTCTCCCGG	0.0225921	0.880523	IWGSC RefSeq v1.0 chromosome 2A only	chr2A download wheat_assemblies	125	69/69 (69)	100	5e-28	16327797	16327729
D1694578	1694578	2A	7.013	DArT	TGCAGACAGTATGGAAGCAAACAACGTCGGCAGCGTGCCGCAGGCGGACAGAGACTTCAAGGGGCAGAT	0.417957	0.517958	IWGSC RefSeq v1.0 chromosome 2A only	chr2A download wheat_assemblies	116	67/69 (69)	97	2e-25	4351582	4351650
D1142908	1142908	2A	8.077	DArT	TGCAGATCGGCCTCCCCGATGTGCCCTTCGCTCGCGCCATGGACAACGTGCTGGAGACGGTCATCCTCC	0.997002	0.318037	IWGSC RefSeq v1.0 chromosome 2A only	chr2A download wheat_assemblies	125	69/69 (69)	100	5e-28	2731276	2731208
D1240479	1240479	2A	8.077	DArT	TGCAGTGTCAAAATCCAGTCCAATCAAACGCCTTCGTTTCTCTCGCACCCGCAGTGGTAGTAGCAACAG	0.768792	0.380591	IWGSC RefSeq v1.0 chromosome 2A only	chr2A download wheat_assemblies	111	66/69 (69)	96	1e-23	3513380	3513312
D1115997	1115997	2A	8.077	DArT	TGCAGGTGAGGTGAGGAGGTCAGGGGCGCGCGCGTGGATCTGAGGCGGCGACATCCGAGATCGGAAGAG	0.0132381	0.9084	IWGSC RefSeq v1.0 chromosome 2A only	chr2A download wheat_assemblies	104	57/57 (69)	100	2e-21	7003337	7003281
D2277136	2277136	2A	8.077	DArT	TGCAGAGGTGAGCAGCAGCTCCTCCTCCTCATCCAAGTCTGTGTCGAACAGGTCCGACACACGCCGAGA	0.0937096	0.759513	IWGSC RefSeq v1.0 chromosome 2A only	chr2A download wheat_assemblies	120	66/66 (69)	100	2e-26	2805133	2805198
D1122770	1122770	2A	8.077	DArT	TGCAGTGCTGTAGGCACACAATTTAATTGCGGGAGTCGTCGGGTCGGTGCGTGGCAGTCCTTGTGTGCC	0.0379398	0.845564	IWGSC RefSeq v1.0 chromosome 2A only	chr2A download wheat_assemblies	120	68/69 (69)	99	2e-26	2810469	2810401
D1126529	1126529	2A	8.077	DArT	TGCAGGATCTCGTAGTCCACGCGGTCCCCGTGCCGCGCCATGATCCGCTCCTGCTCCTGGACGGCAGCG	0.217311	0.641096	IWGSC RefSeq v1.0 chromosome 2A only	chr2A download wheat_assemblies	120	68/69 (69)	99	2e-26	3539523	3539455
D1134008	1134008	2A	8.077	DArT	TGCAGCTGCTGTGACGCGTCGGGTACGCACAGCGCGCCGCCGTGTCCGATCCAACGCGCCGCGTCCCGG	1.34619	0.245945	IWGSC RefSeq v1.0 chromosome 2A only	chr2A download wheat_assemblies	120	68/69 (69)	99	2e-26	6420455	6420387
S1134008	1134008	2A	8.077	SNP	TGCAGCTGCTGTGACGCGTCGGGTACGCACAGCGCGCCGCCGTGTCCGATCCAACGCGCCGCGTCCCGG	0.191826	0.661401	IWGSC RefSeq v1.0 chromosome 2A only	chr2A download wheat_assemblies	120	68/69 (69)	99	2e-26	6420455	6420387
S1126529	1126529	2A	8.077	SNP	TGCAGGATCTCGTAGTCCACGCGGTCCCCGTGCCGCGCCATGATCCGCTCCTGCTCCTGGACGGCAGCG	1.54328	0.21413	IWGSC RefSeq v1.0 chromosome 2A only	chr2A download wheat_assemblies	120	68/69 (69)	99	2e-26	3539523	3539455
S1122770	1122770	2A	8.077	SNP	TGCAGTGCTGTAGGCACACAATTTAATTGCGGGAGTCGTCGGGTCGGTGCGTGGCAGTCCTTGTGTGCC	0.0757455	0.783148	IWGSC RefSeq v1.0 chromosome 2A only	chr2A download wheat_assemblies	120	68/69 (69)	99	2e-26	2810469	2810401
D1138728	1138728	2A	8.077	DArT	TGCAGCTGTTCAGGAGCGGCACCGAAGTGACCTAAAATGGCGAGGAGCGCCACCATGGAGGGCACCCTG	0.0737583	0.785941	NA	NA	NA	NA	NA	NA	NA	NA
D1092178	1092178	2A	8.527	DArT	TGCAGAGAGGGAGGGTGGAACAGAGGAGGGTGGACCTCTGGACCGAACATTAACGGAGACCAGGCAGTG	0.624459	0.429395	IWGSC RefSeq v1.0 chromosome 2A only	chr2A download wheat_assemblies	104	68/76 (69)	89	2e-21	7230952	7230877
D1106113	1106113	2A	8.527	DArT	TGCAGAGCCGAGGGCTGGGAAAAGGCACCTGCTTATACATCAATCACTGCCTCTGCTTCAAGAACTGCT	0.407559	0.523211	IWGSC RefSeq v1.0 chromosome 2A only	chr2A download wheat_assemblies	118	69/70 (69)	99	7e-26	3779241	3779310
D1253917	1253917	2A	9.062	DArT	TGCAGCGGAGGTGACCGTTGGTTCCCCTCCATCGGTGCAGCTGCCAGGTGGCGTCAGCTGGATGGTTCG	0.192486	0.660856	IWGSC RefSeq v1.0 chromosome 2A only	chr2A download wheat_assemblies	125	69/69 (69)	100	5e-28	4515228	4515160
D1282132	1282132	2A	10.135	DArT	TGCAGGACTTGAGATCACAGGCTGCTGCAACGGTATTGCACTGCAACTGGCCGCCTATTTTTATTTTCC	0.287315	0.591947	IWGSC RefSeq v1.0 chromosome 2A only	chr2A download wheat_assemblies	71.6	53/61 (69)	87	9e-12	17109753	17109813
D1138862	1138862	2A	10.135	DArT	TGCAGTGCTTCCTCCAGTCACTCCACAGGGTCCCTGTCCTCCCCCAGGATCACAACCCCTTTCTCCGAG	0.727393	0.39373	IWGSC RefSeq v1.0 chromosome 2A only	chr2A download wheat_assemblies	98.7	62/67 (69)	93	7e-20	16730117	16730051
D1131762	1131762	2A	10.135	DArT	TGCAGCGTCAAATCCAACTACCGTGCTAGAACCCGCACCAGATCCAGCGGTTCCAGGGCAATCCGAGAT	0.310774	0.577205	NA	NA	NA	NA	NA	NA	NA	NA
D1283701	1283701	2A	10.135	DArT	TGCAGCCAACGCGCCACCCATTCATCCCTCAACAGCCGCATCTCGGCTTCGTCCAGCACCGAGATCGGA	0.296542	0.586058	NA	NA	NA	NA	NA	NA	NA	NA
D1232986	1232986	2A	10.299	DArT	TGCAGCAGTTCACAGTCCACAGCTCCTTGATCCACAGCACAAGTCCACAGTCCGAGATCGGAAGAGCGG	0.00260983	0.959257	IWGSC RefSeq v1.0 chromosome 2A only	chr2A download wheat_assemblies	98.7	54/54 (69)	100	7e-20	5033529	5033582
D1092844	1092844	2A	10.299	DArT	TGCAGTGCTGTGCGAGACAGCGTGGCCGTGTGATGCGGCAAGCGCATGAGAGGCTGGGGCATGACGGGC	0.0185487	0.891668	IWGSC RefSeq v1.0 chromosome 2A only	chr2A download wheat_assemblies	120	68/69 (69)	99	2e-26	4990335	4990267
S1696033	1696033	2A	11.362	SNP	TGCAGTCTGTCGAACCATGCATTCAGATCGGCACATTCAATGCACACCATGTGGATATCTTCTCAAGCT	0.45889	0.498143	NA	NA	NA	NA	NA	NA	NA	NA
S998448	998448	2A	12.455	SNP	TGCAGCTCCAGATCAACTACCTGACCGCCCATCACGCCCTCCTCTCGCGCGGCAACGTACGATGGCAGC	14.3941	0.000148263	IWGSC RefSeq v1.0 chromosome 2A only	chr2A download wheat_assemblies	107	65/69 (69)	94	1e-22	15230981	15230913
D1117021	1117021	2A	12.521	DArT	TGCAGTTTCATGGCAATAATACTTCTCGCCCCGTCCAGGTCAGCGCGCAATTACCCGATCCGAGATCGG	0.16949	0.680566	IWGSC RefSeq v1.0 chromosome 2A only	chr2A download wheat_assemblies	113	62/62 (69)	100	3e-24	7443445	7443384
D1234968	1234968	2A	12.521	DArT	TGCAGTTTTGTTTTACTGAAGAACCTCTACAGCTTATGTTTGCCTTGGAGGCTTGGATGAAACTAGGGG	0.0978571	0.754417	IWGSC RefSeq v1.0 chromosome 2A only	chr2A download wheat_assemblies	123	68/68 (69)	100	2e-27	6275534	6275467
D1229550	1229550	2A	12.521	DArT	TGCAGCTAGCTAGGCTTTAACCACGAGAGAATATGTTAATGTTCCTGATTGCCGAACGAGTGGTGAGTA	0.27926	0.597187	IWGSC RefSeq v1.0 chromosome 2A only	chr2A download wheat_assemblies	116	66/67 (69)	99	2e-25	7413478	7413412
D1121912	1121912	2A	12.521	DArT	TGCAGGCTTTAAGCACAAGAGAATATGCTGTTGTTCCTATCTGCGTAAGAATGGTGAGTACGCCGAGAT	0.210225	0.646591	IWGSC RefSeq v1.0 chromosome 2A only	chr2A download wheat_assemblies	62.6	37/39 (69)	95	5e-09	7362086	7362048
D1094127	1094127	2A	12.521	DArT	TGCAGAGCAGGTGGACGGTTGAAAACAACACAGATGCACGTATACCTCAACGTTGCTCTGCGTCGCGCC	1.65379	0.198444	IWGSC RefSeq v1.0 chromosome 2A only	chr2A download wheat_assemblies	120	68/69 (69)	99	2e-26	5707360	5707292
D1108079	1108079	2A	12.521	DArT	TGCAGTTGCAATCACAGACGCGATTAGATCAAGATTCAATAAGTCTGCTTAGGTGCCGAGATCGGAAGA	4.81549	0.028205	IWGSC RefSeq v1.0 chromosome 2A only	chr2A download wheat_assemblies	105	58/58 (69)	100	4e-22	7511834	7511777
S1232836	1232836	2A	12.521	SNP	TGCAGACCTCGGGATACCGTGAAGAAAATTTACACACAGCGTGTAAATGAAATTTGCGGGGAGCTACAT	2.64604	0.103808	IWGSC RefSeq v1.0 chromosome 2A only	chr2A download wheat_assemblies	125	69/69 (69)	100	5e-28	5927329	5927397
D1279543	1279543	2A	13.076	DArT	TGCAGTTCAGACCTCAGAGTACGAACGAGAATTGATTCTGGAGAACGCGCGAGAATTGATCCTTGGGCC	0.790749	0.373874	IWGSC RefSeq v1.0 chromosome 2A only	chr2A download wheat_assemblies	80.6	52/57 (69)	91	2e-14	15283523	15283579
D1270661	1270661	2A	13.076	DArT	TGCAGCCCCATTGCTCTCTTGCTCGCGCGCTGCCACCCCGACGACGACGGCGACGGAGAAGCAAGCCGA	9.77658	0.00176749	IWGSC RefSeq v1.0 chromosome 2A only	chr2A download wheat_assemblies	50	48/60 (69)	80	3e-05	14426516	14426462
D1269656	1269656	2A	13.076	DArT	TGCAGTGCTCTGTTCGCCCCGCTGCCCGTCCTCAACGCTGGCCGCACTGCTCTGCCGTGCTCTGCTCGC	9.45412	0.00210675	IWGSC RefSeq v1.0 chromosome 2A only	chr2A download wheat_assemblies	62.6	55/69 (69)	80	5e-09	377745939	377745871
S984902	984902	2A	13.076	SNP	TGCAGCCCTCTCGCTCTCTCCATTCTCATCTTACCACTTGCTCAGTTGGACGCTAACGGATTTTAGCTT	1.00329	0.316515	IWGSC RefSeq v1.0 chromosome 2A only	chr2A download wheat_assemblies	98.7	60/64 (69)	94	7e-20	15835541	15835604
D1104531	1104531	2A	13.076	DArT	TGCAGCAAGATTTCCTCCTCCAGGATCCCGCCAGGGATATCCACGCCCTGAGCATTAAGAGGTACGCAG	0.219124	0.639708	NA	NA	NA	NA	NA	NA	NA	NA
S1104531	1104531	2A	13.076	SNP	TGCAGCAAGATTTCCTCCTCCAGGATCCCGCCAGGGATATCCACGCCCTGAGCATTAAGAGGTACGCAG	0.130892	0.717509	NA	NA	NA	NA	NA	NA	NA	NA
S1023566	1023566	2A	13.647	SNP	TGCAGAGAGCGAAGTCTGTCAGGTGAGAGTAGTTAAAGCAAGCAAGCCACGGGAGAGAGTGAGAGGGTG	2.05121	0.152086	NA	NA	NA	NA	NA	NA	NA	NA
S2244477	2244477	2A	14.193	SNP	TGCAGCTGTTGGCGATGGACTGGAGGAATGGCGTTGCAGATCGAGCCGCCGTGCTTCGGATCCAGCCGC	11.9479	0.000547086	IWGSC RefSeq v1.0 chromosome 2A only	chr2A download wheat_assemblies	68	40/42 (69)	95	1e-10	683005661	683005620
D1212522	1212522	2A	14.814	DArT	TGCAGGGCTTCTACGAGGAGGTCATTTCCTGGATGAACTGTTGATTCGTCGCTACTGCGGAAGTCCAGG	10.0504	0.00152316	IWGSC RefSeq v1.0 chromosome 2A only	chr2A download wheat_assemblies	89.7	61/69 (69)	88	3e-17	14425565	14425633
D993147	993147	2A	14.902	DArT	TGCAGAGGAGTGAACATGTCCAGCCAGGATTCATCCGTGCCGCTACAAACATCATCTAGAATAATCAGA	0.0135558	0.907312	NA	NA	NA	NA	NA	NA	NA	NA
D2322282	2322282	2A	16.029	DArT	TGCAGGCTGTCTAGACTCGATCTCATGTTGCACCTGCACGCAGCGGATTACGTGCGTCGCTTTGTCAAA	9.51339	0.00203978	IWGSC RefSeq v1.0 chromosome 2A only	chr2A download wheat_assemblies	87.8	61/70 (69)	87	1e-16	14418806	14418737
D986337	986337	2A	16.038	DArT	TGCAGCTACTGCGTGTGTGGAAGAGAATGGATCCAGACACTCGTGCATCATGTGCTACCTGCCGCTAGT	0.322752	0.569959	IWGSC RefSeq v1.0 chromosome 2A only	chr2A download wheat_assemblies	107	65/69 (69)	94	1e-22	11238650	11238582
D1213285	1213285	2A	16.038	DArT	TGCAGCCATCTGGAAAGGTGCTTGACGGGACGCTCCCTGTGAGGTTGTTCTCGGCGGCACTGAATTTCT	0.594892	0.440534	IWGSC RefSeq v1.0 chromosome 2A only	chr2A download wheat_assemblies	84.2	58/66 (69)	88	1e-15	141882756	141882691
D1208057	1208057	2A	16.038	DArT	TGCAGTGGATCATGGCCAACTTGGTGAAGCGGGCAGACATACAGGAGGCCGTCCGAGATCGGAAGAGCG	0.612618	0.433804	IWGSC RefSeq v1.0 chromosome 2A only	chr2A download wheat_assemblies	82.4	51/55 (69)	93	5e-15	6293041	6292987
D1219905	1219905	2A	16.038	DArT	TGCAGCTGGTTTTTCCAAGACATGAACAGCATTTTTAGATGTCGTTTCCTTTGCAGCAAAAAACTCCTT	0.614155	0.433228	IWGSC RefSeq v1.0 chromosome 2A only	chr2A download wheat_assemblies	107	65/69 (69)	94	1e-22	21519918	21519986
D1027121	1027121	2A	16.038	DArT	TGCAGGAGGCGAGATCACAGGCTGCTACAACGGTATTGCGCTGCAACTGGCGGGTTATTTTATTTTCCT	0.696951	0.40381	IWGSC RefSeq v1.0 chromosome 2A only	chr2A download wheat_assemblies	107	62/64 (69)	97	1e-22	17109743	17109806
D1220688	1220688	2A	16.038	DArT	TGCAGTCTCTTGGCCATGCCAAAATTTGGTACCGACGCCAGTTCGGTCTTGCTTTGGAATTTTGCACTG	0.116083	0.733322	IWGSC RefSeq v1.0 chromosome 2A only	chr2A download wheat_assemblies	107	65/69 (69)	94	1e-22	11238439	11238507
D1210673	1210673	2A	16.038	DArT	TGCAGCACAAAGATGGTCATCTCAGTCATGCCATCCTTGCTGGTGGACGCAGCAAGCTTGCCACCCATG	0.763125	0.382352	IWGSC RefSeq v1.0 chromosome 2A only	chr2A download wheat_assemblies	107	64/67 (69)	96	1e-22	20040956	20040890
D1221152	1221152	2A	16.038	DArT	TGCAGCTGCTGTCGTTCTCTGTTCCGCAGTCAAATTTGCTTCATACTACTCTCAAATCCAGGGGTGGTC	0.219423	0.63948	IWGSC RefSeq v1.0 chromosome 2A only	chr2A download wheat_assemblies	111	66/69 (69)	96	1e-23	15292432	15292500
D1201693	1201693	2A	16.038	DArT	TGCAGATATTGGGAGCAGAATTCTGGTGACTTCTTGCATGAACACCGTGACTCACATGCCGAGATCGGA	0.00483435	0.944568	IWGSC RefSeq v1.0 chromosome 2A only	chr2A download wheat_assemblies	84.2	52/56 (69)	93	1e-15	14300353	14300408
D1266732	1266732	2A	16.038	DArT	TGCAGATGGCGTGTCTTCGGGCATGTCATCCTCCTCGTTCTCGCCTGAGAGCTCCTCCAGCGACTTCCC	0.00123654	0.971949	IWGSC RefSeq v1.0 chromosome 2A only	chr2A download wheat_assemblies	78.8	58/68 (69)	85	6e-14	18359852	18359785
D2243299	2243299	2A	16.038	DArT	TGCAGTTGCTGCCTTCCTCTCCTAAGTTCTATATTTGTCGCCTCGTCGGATCGATCTCGCCTCGTCAGA	0.035376	0.85081	IWGSC RefSeq v1.0 chromosome 2A only	chr2A download wheat_assemblies	120	68/69 (69)	99	2e-26	15848279	15848347
D2248396	2248396	2A	16.038	DArT	TGCAGTATACAGTTTGATTTCTTGTTCGAACTGCTATGTCAATCACTAAATGATAACCGAGATCGGAAG	0.309893	0.577746	IWGSC RefSeq v1.0 chromosome 2A only	chr2A download wheat_assemblies	107	59/59 (69)	100	1e-22	15637364	15637422
D3024365	3024365	2A	16.038	DArT	TGCAGCCCGATCCCGTTGATTTGTTCGAAGGTATAGATTATCCGAGATCGGAAGAGCGGTTCAGCAGGA	0.0841003	0.771816	IWGSC RefSeq v1.0 chromosome 2A only	chr2A download wheat_assemblies	80.6	44/44 (69)	100	2e-14	15835881	15835838
D2255681	2255681	2A	16.038	DArT	TGCAGGTGAACAGATTGAATGCAATTTCGAGAAGGCACGGTGGGTCGGTACCCGAGATCGGAAGAGCGG	1.62354	0.202599	IWGSC RefSeq v1.0 chromosome 2A only	chr2A download wheat_assemblies	98.7	54/54 (69)	100	7e-20	18156916	18156863
D1088430	1088430	2A	16.038	DArT	TGCAGTGCTCGGGAGACAGTGTAGTCCACCCCAGGCGGGTTCCAAATGTCAAACCCAAACCAGCCGAGA	0.0701726	0.791086	IWGSC RefSeq v1.0 chromosome 2A only	chr2A download wheat_assemblies	120	66/66 (69)	100	2e-26	17745632	17745697
D1242826	1242826	2A	16.038	DArT	TGCAGCTGAGCTGCTTTCTCTAAGTGTGTTGTGTCTCAAGCTGCTAGCTGGGGTGGATCTAAGCCGAGA	2.834	0.092288	IWGSC RefSeq v1.0 chromosome 2A only	chr2A download wheat_assemblies	120	66/66 (69)	100	2e-26	17447971	17448036
D1229325	1229325	2A	16.038	DArT	TGCAGGAGACGCAACGCTCACGCACCACGCATGCAGGAGCTGCCGCACAGAGACTCGGCCGAGATCGGA	2.09651	0.147635	IWGSC RefSeq v1.0 chromosome 2A only	chr2A download wheat_assemblies	113	67/69 (69)	97	3e-24	1750846	1750779
D981993	981993	2A	16.038	DArT	TGCAGGACTGGGTCGCCATCGTGGTACCAGTCTTGATGCTCAGTATAAAATTGCTGGTGATGCATGTCA	1.82531	0.176682	IWGSC RefSeq v1.0 chromosome 2A only	chr2A download wheat_assemblies	120	68/69 (69)	99	2e-26	9777917	9777849
D1267747	1267747	2A	16.038	DArT	TGCAGCTGCATCATCCAGAGGCTGACCTTCTTCTATCTCCCTAGTAATCTCCTCAAGAGATTTTCCCTT	2.48496	0.114939	IWGSC RefSeq v1.0 chromosome 2A only	chr2A download wheat_assemblies	116	67/69 (69)	97	2e-25	18363651	18363719
D1099082	1099082	2A	16.038	DArT	TGCAGTGGGAGAGGGAGGCCGCCCCAGATCAGCAGGGAAAGCCAAAGCATCTCCGAGATCGGAAGAGCG	0.0393628	0.842732	IWGSC RefSeq v1.0 chromosome 2A only	chr2A download wheat_assemblies	100	55/55 (69)	100	2e-20	15898650	15898704
D1694908	1694908	2A	16.038	DArT	TGCAGTCTTCCGCCGCCGACGGTGTCCAGTCGAACTCGTGCACGAGCGCCGCCAAGAAGCACTTGATGT	0.0395315	0.842399	IWGSC RefSeq v1.0 chromosome 2A only	chr2A download wheat_assemblies	69.8	47/53 (69)	89	3e-11	11981992	11982044
D1108895	1108895	2A	16.038	DArT	TGCAGGACGCGACAACGGTATATTGCACTGCAACTGACCGTTCAATTTTTTGCTTCCTTATTCCGAGAT	0.0206314	0.885788	IWGSC RefSeq v1.0 chromosome 2A only	chr2A download wheat_assemblies	118	65/65 (69)	100	7e-26	17026362	17026426
D3021483	3021483	2A	16.038	DArT	TGCAGTTCAGACCTCAGGGTACGAACGAGAATTGATTCCGAGATCGGAAGAGCGGTTCAGCAGGAATGC	0.0680376	0.794216	IWGSC RefSeq v1.0 chromosome 2A only	chr2A download wheat_assemblies	73.4	40/40 (69)	100	3e-12	15283523	15283562
D1107688	1107688	2A	16.038	DArT	TGCAGCGTTGGTGCCGCGTGCCTCTGCCCGTGATACGCGGCCGCTTGCTTAATGCGCGCAGGCTGGGTC	0.0631983	0.80151	IWGSC RefSeq v1.0 chromosome 2A only	chr2A download wheat_assemblies	125	69/69 (69)	100	5e-28	14278969	14279037
D1231133	1231133	2A	16.038	DArT	TGCAGGCTGGTGCTGGTAATGAAGGCGTGATTAGCTGGATATGGTTGTGCCCACCCAGGCCCACTCCAA	0.00246955	0.960366	IWGSC RefSeq v1.0 chromosome 2A only	chr2A download wheat_assemblies	120	68/69 (69)	99	2e-26	17541236	17541168
D1185135	1185135	2A	16.038	DArT	TGCAGCTCAAAATGTTCCTCACCAAGGTGCGTAGTAGTTCAAACTGAAGCTGCTTAATTGCTAGTGTTC	1.80162	0.179517	IWGSC RefSeq v1.0 chromosome 2A only	chr2A download wheat_assemblies	125	69/69 (69)	100	5e-28	18157319	18157387
D1233719	1233719	2A	16.038	DArT	TGCAGCTGGTATGGCATCAAGTGCCGCAAGCATCAAGTAAGTCACCAAGAGGTGATCACCGAGATCGGA	7.4228e-11	0.999993	IWGSC RefSeq v1.0 chromosome 2A only	chr2A download wheat_assemblies	114	65/66 (69)	98	8e-25	3975126	3975191
D1243893	1243893	2A	16.038	DArT	TGCAGGACAATGATGGGTGGTCCAGGTCTTAGGACTTAGCTTTTGCGCCGAGATCGGAAGAGCGGTTCA	0.152025	0.696608	IWGSC RefSeq v1.0 chromosome 2A only	chr2A download wheat_assemblies	91.5	50/50 (69)	100	1e-17	16142917	16142868
D1234330	1234330	2A	16.038	DArT	TGCAGATATGACAACCTCCATGGCCAGGATTGATTAGGTAAAGCTGCTGGTCAGCCGAGATCGGAAGAG	0.150552	0.698009	IWGSC RefSeq v1.0 chromosome 2A only	chr2A download wheat_assemblies	104	57/57 (69)	100	2e-21	8413131	8413075
D999020	999020	2A	16.038	DArT	TGCAGTGTATACACACACGTGAGCACGGCAGAGTGAGTAGAGATCAGGAAGAGTTTTGTCTTTACCCGA	0.108844	0.741464	IWGSC RefSeq v1.0 chromosome 2A only	chr2A download wheat_assemblies	123	68/68 (69)	100	2e-27	16278427	16278494
D1088939	1088939	2A	16.038	DArT	TGCAGGTGCAGGTACTGATGGGATAGTTAATATACTACTGCTGAGATTACCGAGATCGGAAGAGCGGTT	0.0347024	0.852221	IWGSC RefSeq v1.0 chromosome 2A only	chr2A download wheat_assemblies	95.1	52/52 (69)	100	8e-19	15358859	15358808
D1100736	1100736	2A	16.038	DArT	TGCAGTGAAAATGCATTTCAGCCAATGCAGTAAACTTGGAAGCAGAGTTTTTGTAGAACAAAGGCAGAG	0.201603	0.65343	IWGSC RefSeq v1.0 chromosome 2A only	chr2A download wheat_assemblies	125	69/69 (69)	100	5e-28	10380917	10380849
D3020776	3020776	2A	16.038	DArT	TGCAGTTCGGAATTCCATTTCCACCAGCTGAAATACCAACCGAGATCGGAAGAGCGGTTCAGCAGGAAT	0.0464567	0.829348	IWGSC RefSeq v1.0 chromosome 2A only	chr2A download wheat_assemblies	77	42/42 (69)	100	2e-13	15614274	15614315
D1093367	1093367	2A	16.038	DArT	TGCAGCAGGCAGCAATCAGCGCGCGGAGACAGACATTTCACATTTGCTGGCCGAGATCGGAAGAGCGGT	0.297044	0.585742	IWGSC RefSeq v1.0 chromosome 2A only	chr2A download wheat_assemblies	96.9	53/53 (69)	100	2e-19	14952825	14952773
D1084829	1084829	2A	16.038	DArT	TGCAGAATAGCAGAGGGTCATGGCACATCTCAAGAACCAGTCCTCTGAACCAATGCACATGATAACGCG	0.0158045	0.899957	IWGSC RefSeq v1.0 chromosome 2A only	chr2A download wheat_assemblies	125	69/69 (69)	100	5e-28	16795786	16795854
D993907	993907	2A	16.038	DArT	TGCAGAAGGATGTTAGGGCAATGAATCATCTCTGCCATTGCCCACTCAATGGTGAAGCCGACATTATCC	0.077982	0.780051	IWGSC RefSeq v1.0 chromosome 2A only	chr2A download wheat_assemblies	125	69/69 (69)	100	5e-28	5973753	5973685
D1087427	1087427	2A	16.038	DArT	TGCAGGTGAGGTGCACGCAGCGGAAGGGCCCCAGGTGCGCCTCGAGGATGCCGAGATCGGAAGAGCGGT	0.522152	0.469925	IWGSC RefSeq v1.0 chromosome 2A only	chr2A download wheat_assemblies	96.9	53/53 (69)	100	2e-19	14750169	14750117
D3020974	3020974	2A	16.038	DArT	TGCAGGTTCCTGAGCTCATGTCACTCATGGCATGGCATCTTCCGAGATCGGAAGAGCGGTTCAGCAGGA	0.320558	0.571273	IWGSC RefSeq v1.0 chromosome 2A only	chr2A download wheat_assemblies	80.6	44/44 (69)	100	2e-14	14415822	14415779
D1087726	1087726	2A	16.038	DArT	TGCAGTTTTAAGAGATGTTTGCACTGATGAAATCTTGGACCTTGTCAAACCGAGATCGGAAGAGCGGTT	0.619983	0.431054	IWGSC RefSeq v1.0 chromosome 2A only	chr2A download wheat_assemblies	95.1	52/52 (69)	100	8e-19	13846178	13846127
D1088147	1088147	2A	16.038	DArT	TGCAGGGATGGCAAAGGAGCCACCAGCCTTGTACAGGGTCGGTGCATTTACCATTTTACCGTGTATATG	0.163268	0.686165	IWGSC RefSeq v1.0 chromosome 2A only	chr2A download wheat_assemblies	125	69/69 (69)	100	5e-28	14600689	14600621
D1109165	1109165	2A	16.038	DArT	TGCAGCCCCTGCTGAACGGGAACGGCCGCCCCTTCCACTCTGAACCCAAACCAAAATTCAGACCTCTCA	0.000920733	0.975793	IWGSC RefSeq v1.0 chromosome 2A only	chr2A download wheat_assemblies	125	69/69 (69)	100	5e-28	18058853	18058921
D997868	997868	2A	16.038	DArT	TGCAGAGAGCGATAGAATCTGGTGGTGGTGCATTGGGGGATGGGGGTGAAGTGGATGGATGATGGACAT	0.0783542	0.77954	IWGSC RefSeq v1.0 chromosome 2A only	chr2A download wheat_assemblies	125	69/69 (69)	100	5e-28	15355496	15355428
D1112793	1112793	2A	16.038	DArT	TGCAGCGCCTCCACCCATGTGTCCATAATGTGCTCCCAGAAATACATCCGAGATCGGAAGAGCGGTTCA	0.00504754	0.943361	IWGSC RefSeq v1.0 chromosome 2A only	chr2A download wheat_assemblies	91.5	50/50 (69)	100	1e-17	13789749	13789798
D2253039	2253039	2A	16.038	DArT	TGCAGATCATACTGTTGGCTTCGATCATTCACTAGTAAGCTCGAAATGAAATGGCAGACACAGACCGAG	0.0946594	0.758335	IWGSC RefSeq v1.0 chromosome 2A only	chr2A download wheat_assemblies	122	67/67 (69)	100	6e-27	2996300	2996234
D1199266	1199266	2A	16.038	DArT	TGCAGCTACGCTCTTTCTCAATCAGAATCACGGTCAGCTCATGGCCATCAGCCCATCAGGCCGTCATCC	0.602019	0.437809	IWGSC RefSeq v1.0 chromosome 2A only	chr2A download wheat_assemblies	125	69/69 (69)	100	5e-28	5034160	5034092
D1100854	1100854	2A	16.038	DArT	TGCAGTGCCTCGCTCCGTATGACCCGTCTACGCATTTCACATCGTCGGATGAGAAAAACCCCTTTCTAT	1.60813	0.204755	IWGSC RefSeq v1.0 chromosome 2A only	chr2A download wheat_assemblies	125	69/69 (69)	100	5e-28	16730114	16730182
D1140680	1140680	2A	16.038	DArT	TGCAGCTCGGCCTCGTCGGTCTTGTCCGTCTTGACGAAGAGCAGCACGTTCTCCCGAGATCGGAAGAGC	0.899238	0.342986	IWGSC RefSeq v1.0 chromosome 2A only	chr2A download wheat_assemblies	102	56/56 (69)	100	5e-21	14900108	14900163
D1092598	1092598	2A	16.038	DArT	TGCAGCCATCCTCGTCTGCTGCGCTGGTAGTTGGCGGCGTCTCCAGGCAAGCCTGCTGCTCCGAGATCG	0.10594	0.744815	IWGSC RefSeq v1.0 chromosome 2A only	chr2A download wheat_assemblies	114	63/63 (69)	100	8e-25	13100567	13100505
D1238501	1238501	2A	16.038	DArT	TGCAGAAGGAGAAGCAGTAGGACGAGGTGTTCCTGTCAGCAGGAAGGCCTTGTACGTCACCTTGCGGAC	0.457055	0.499004	IWGSC RefSeq v1.0 chromosome 2A only	chr2A download wheat_assemblies	125	69/69 (69)	100	5e-28	2784426	2784358
D1101088	1101088	2A	16.038	DArT	TGCAGGGAGTAGATTATACGCAACCTACCAATCGTGTGAGTAACAAAACCGAGATCGGAAGAGCGGTTC	0.237747	0.625838	IWGSC RefSeq v1.0 chromosome 2A only	chr2A download wheat_assemblies	93.3	51/51 (69)	100	3e-18	10363514	10363464
D1048198	1048198	2A	16.038	DArT	TGCAGCTCTTCAGTTTGGTCTAGCCTAGGAACGTGTTCATTGTAGAAGAGGTCACATCTGAAAGTACCA	0.312787	0.575975	IWGSC RefSeq v1.0 chromosome 2A only	chr2A download wheat_assemblies	125	69/69 (69)	100	5e-28	17850041	17849973
D1109148	1109148	2A	16.038	DArT	TGCAGGCGTCCGATAAACTAGTGATTTGACTGGAGGAAAAAGGCCGTGTACGTTTGGATTTAGTTAATG	0.0969483	0.755523	IWGSC RefSeq v1.0 chromosome 2A only	chr2A download wheat_assemblies	125	69/69 (69)	100	5e-28	15621929	15621861
D1232937	1232937	2A	16.038	DArT	TGCAGATAACATTTTCGTTTCTTTTTTTGTTACCTGCGGAACAGACCGAAGAGGAAGCTTCCAACTCTC	1.59662	0.206383	IWGSC RefSeq v1.0 chromosome 2A only	chr2A download wheat_assemblies	125	69/69 (69)	100	5e-28	15410092	15410024
D1211390	1211390	2A	16.038	DArT	TGCAGGTTCCCTGACTCTAATTCCTCCTAGTACTGCACTGTTATTGTACTACTTACTAGTTGAAGCTAG	0.12241	0.726435	IWGSC RefSeq v1.0 chromosome 2A only	chr2A download wheat_assemblies	125	69/69 (69)	100	5e-28	12197653	12197585
D2298972	2298972	2A	16.038	DArT	TGCAGGAATCCCGCTTCCTCCATGGATCTCTATTGATGATGATCGATCAATGTTGGCTTGGTTGATGCC	0.0059247	0.938646	IWGSC RefSeq v1.0 chromosome 2A only	chr2A download wheat_assemblies	120	68/69 (69)	99	2e-26	15816097	15816029
D1089329	1089329	2A	16.038	DArT	TGCAGCCGTAAACACGTTTCGTCTAGCCTCCCCGTTGGGTGGACACACACACACCGAGATCGGAAGAGC	0.0894387	0.764892	IWGSC RefSeq v1.0 chromosome 2A only	chr2A download wheat_assemblies	102	58/59 (69)	98	5e-21	16712107	16712049
D2269649	2269649	2A	16.038	DArT	TGCAGGAGCTCAACGCGCGCTACGGCAGCGGAACTTTCATCGCCGCCAACACCTTCCGCATCCACTTCG	0.01821	0.892656	IWGSC RefSeq v1.0 chromosome 2A only	chr2A download wheat_assemblies	125	69/69 (69)	100	5e-28	17956040	17956108
D3022102	3022102	2A	16.038	DArT	TGCAGTCAAATTTGCCTCATACTACTCTCAAATCCAGGGGTGGTCCGAGATCGGAAGAGCGGTTCAGCA	0.317734	0.572973	IWGSC RefSeq v1.0 chromosome 2A only	chr2A download wheat_assemblies	86	47/47 (69)	100	4e-16	15292456	15292502
D2290831	2290831	2A	16.038	DArT	TGCAGGTGCAACATGAGATCGAGTCTAGGCAGGGGCAAGGAAGGTTCGTTGGTCAACAGTCGACGCTGC	0.0643169	0.799799	IWGSC RefSeq v1.0 chromosome 2A only	chr2A download wheat_assemblies	125	69/69 (69)	100	5e-28	14418775	14418843
D1087754	1087754	2A	16.038	DArT	TGCAGGGTAATCGGAAGGATGACCGTAATTGGTTCTGAGATCAGATTTCCCCATTCACCGAGATCGGAA	0.11942	0.729665	IWGSC RefSeq v1.0 chromosome 2A only	chr2A download wheat_assemblies	109	60/60 (69)	100	4e-23	14889424	14889483
D2294887	2294887	2A	16.038	DArT	TGCAGTACACCTACAACCAGCTGCTAAGGTGGCGTCGCAGCCGCCGTCGTCGACGCGGACAACAACGTC	0.128201	0.720305	IWGSC RefSeq v1.0 chromosome 2A only	chr2A download wheat_assemblies	125	69/69 (69)	100	5e-28	12705682	12705750
D1131689	1131689	2A	16.038	DArT	TGCAGGTGCCCCCGTGCCGTGGAAATGTGGCGAGCCATGGCGAAACATTGAAGCTTACCGAGATCGGAA	0.0186954	0.891243	IWGSC RefSeq v1.0 chromosome 2A only	chr2A download wheat_assemblies	109	60/60 (69)	100	4e-23	14068829	14068770
D1099385	1099385	2A	16.038	DArT	TGCAGACATGACAACCTCGGACGTACGTACGCGTGTACTCTCGGCCACTATTCAACTCAGTGCGATTGC	0.43877	0.507717	IWGSC RefSeq v1.0 chromosome 2A only	chr2A download wheat_assemblies	125	69/69 (69)	100	5e-28	10847132	10847200
D1865449	1865449	2A	16.038	DArT	TGCAGCTCGAACCTCCTCGGCGTCGTGGATGTCATCCATGAGCCGCCACAGCCGAGATCGGAAGAGCGG	0.00180605	0.966102	IWGSC RefSeq v1.0 chromosome 2A only	chr2A download wheat_assemblies	98.7	54/54 (69)	100	7e-20	14065550	14065497
D1212538	1212538	2A	16.038	DArT	TGCAGGCTTAGGGTAGCTGATGCTTGCATGGATACATGCATGCATGGACGGTCTGAAGTACTACCTCCG	0.000174673	0.989455	IWGSC RefSeq v1.0 chromosome 2A only	chr2A download wheat_assemblies	125	69/69 (69)	100	5e-28	10504723	10504791
D1086909	1086909	2A	16.038	DArT	TGCAGCTTCTTCAATCTGACTCTTCGTCCTTGGTGTAGACGTCCTCATCACGAGCATCTAAGGAAGGAA	0.0776456	0.780514	IWGSC RefSeq v1.0 chromosome 2A only	chr2A download wheat_assemblies	125	69/69 (69)	100	5e-28	12221347	12221415
D1090389	1090389	2A	16.038	DArT	TGCAGTCTAGCGACGAGAACTGCTTTCTCAACGTGCAGGTTAGTGCTAGGCCGAGATCGGAAGAGCGGT	0.00944768	0.922568	IWGSC RefSeq v1.0 chromosome 2A only	chr2A download wheat_assemblies	96.9	55/56 (69)	98	2e-19	13839075	13839020
D1127551	1127551	2A	16.038	DArT	TGCAGCGTTGGTGGGTTTGAGGTCACGGAGGGTACCAGGGTTATGGTAAATACCTGGGCACTGGGTAGA	0.459928	0.497657	IWGSC RefSeq v1.0 chromosome 2A only	chr2A download wheat_assemblies	125	69/69 (69)	100	5e-28	12804282	12804214
D1279306	1279306	2A	16.038	DArT	TGCAGCCAACGGGGTGAAAGCTTTTGCTGCATGCGTGGTTCTGCGCGAGAAATCCGAGATCGGAAGAGC	0.141039	0.707251	IWGSC RefSeq v1.0 chromosome 2A only	chr2A download wheat_assemblies	102	56/56 (69)	100	5e-21	12344683	12344628
D1101551	1101551	2A	16.038	DArT	TGCAGCAACGATGACTCAACAAGGAAACAATGTCAAAGACGCCGCCACCATCCGCCAAGACCGAAGTTG	5.34251	0.0208115	IWGSC RefSeq v1.0 chromosome 2A only	chr2A download wheat_assemblies	125	69/69 (69)	100	5e-28	14717148	14717216
D1090321	1090321	2A	16.038	DArT	TGCAGCTAGTGTGTTGTGTGTGGATGAGAGAGGCTCCCAACAGTGAACGTACGTGTCAACAGACCCGAG	0.415557	0.519162	IWGSC RefSeq v1.0 chromosome 2A only	chr2A download wheat_assemblies	122	67/67 (69)	100	6e-27	9017042	9016976
S993907a	993907	2A	16.038	SNP	TGCAGAAGGATGTTAGGGCAATGAATCATCTCTGCCATTGCCCACTCAATGGTGAAGCCGACATTATCC	3.03865	0.0813036	IWGSC RefSeq v1.0 chromosome 2A only	chr2A download wheat_assemblies	125	69/69 (69)	100	5e-28	5973753	5973685
S993907b	993907	2A	16.038	SNP	TGCAGAAGGATGTTAGGGCAATGAATCATCTCTGCCATTGCCCACTCAATGGTGAAGCCGACATTATCC	0.872682	0.350214	IWGSC RefSeq v1.0 chromosome 2A only	chr2A download wheat_assemblies	125	69/69 (69)	100	5e-28	5973753	5973685
S1199266a	1199266	2A	16.038	SNP	TGCAGCTACGCTCTTTCTCAATCAGAATCACGGTCAGCTCATGGCCATCAGCCCATCAGGCCGTCATCC	0.00717674	0.932487	IWGSC RefSeq v1.0 chromosome 2A only	chr2A download wheat_assemblies	125	69/69 (69)	100	5e-28	5034160	5034092
S3022102	3022102	2A	16.038	SNP	TGCAGTCAAATTTGCCTCATACTACTCTCAAATCCAGGGGTGGTCCGAGATCGGAAGAGCGGTTCAGCA	1.26176	0.261318	IWGSC RefSeq v1.0 chromosome 2A only	chr2A download wheat_assemblies	86	47/47 (69)	100	4e-16	15292456	15292502
S1199266b	1199266	2A	16.038	SNP	TGCAGCTACGCTCTTTCTCAATCAGAATCACGGTCAGCTCATGGCCATCAGCCCATCAGGCCGTCATCC	1.00224	0.31677	IWGSC RefSeq v1.0 chromosome 2A only	chr2A download wheat_assemblies	125	69/69 (69)	100	5e-28	5034160	5034092
D2322416	2322416	2A	16.038	DArT	TGCAGGCCTAAGCGCGTGCCTGGAATCGACCACCTGTAGTACTAAGTGTGTGATTATTGATCCACCGAG	0.472834	0.491686	NA	NA	NA	NA	NA	NA	NA	NA
D2322238	2322238	2A	16.038	DArT	TGCAGATTCGTTACTTTTCCACCCTGGAAAGTCAACGCACTTTAAATCCCCCACACCATCGATGCTCAT	0.295607	0.58665	NA	NA	NA	NA	NA	NA	NA	NA
D2322684	2322684	2A	16.038	DArT	TGCAGTGATGGCCAAGAAAAAATATCAAAAAACAGGAGCGCGTCACGGATCGAACTCCCGTCCGAGATC	0.451514	0.501617	NA	NA	NA	NA	NA	NA	NA	NA
D1220216	1220216	2A	16.038	DArT	TGCAGCTTCTGTAACTTGGTGATGTCCACTGGCAAGGCGACAATGGAGGTGTGCCGAGATCGGAAGAGC	0.146859	0.701556	NA	NA	NA	NA	NA	NA	NA	NA
D1063298	1063298	2A	16.038	DArT	TGCAGTGAGGAGAACAGAGCTGTTAGCTGTGTGTTCTGTGAGCTGCTGTTACGGGCAGGCTGAGTTGGA	0.191298	0.661838	NA	NA	NA	NA	NA	NA	NA	NA
D1210054	1210054	2A	16.038	DArT	TGCAGCTCACACCCTAAACTGCCTCGTCCCTGCACCACATGCAGGACGTTCCTCCTCCGAGATCGGAAG	0.261904	0.608815	NA	NA	NA	NA	NA	NA	NA	NA
D1217730	1217730	2A	16.038	DArT	TGCAGTACACAAACATACATCAACCAAACAACAAAGCAACTAGACTAATCAACAAGCCATGTCCATGGA	0.816479	0.366212	NA	NA	NA	NA	NA	NA	NA	NA
D1283608	1283608	2A	16.038	DArT	TGCAGCAGGCAACCCGACCCGATCCGATTCAATTCAATTCAATTCAATTCAATCGTGACGGAACCGCCG	0.643031	0.422615	NA	NA	NA	NA	NA	NA	NA	NA
D1289340	1289340	2A	16.038	DArT	TGCAGCGCCACACACGCCTTGCCACTCCACTTCGTCGTACCATGTTGCTTCACACGAGACTCCGAGATC	0.570103	0.450218	NA	NA	NA	NA	NA	NA	NA	NA
D1219369	1219369	2A	16.038	DArT	TGCAGGATTCTTCTCTTTCGGAGGATCCATCCATGGTCACGCAGCGGTCAGTAACCCTGCCGACCTGCT	1.4387	0.230349	NA	NA	NA	NA	NA	NA	NA	NA
D1217822	1217822	2A	16.038	DArT	TGCAGTGCCTTTTCCCAAATGTCATCTTGCTACATTGTGTAGCAATGGGCCGAGATCGGAAGAGCGGTT	0.0389531	0.843542	NA	NA	NA	NA	NA	NA	NA	NA
D1113059	1113059	2A	16.038	DArT	TGCAGCTTTTATAATTTATTACTAGGACTAGGATATTTCAATAGATTGGACCGAGATCGGAAGAGCGGT	0.0865455	0.768616	NA	NA	NA	NA	NA	NA	NA	NA
S1206128	1206128	2A	16.6401	SNP	TGCAGGTACGTATGTGAATCAAATCAATCACCAGTGCTCTTTTTGTTCCACTCGGTACTATGCTTTCCC	0.245912	0.619969	IWGSC RefSeq v1.0 chromosome 2A only	chr2A download wheat_assemblies	120	68/69 (69)	99	2e-26	14215413	14215345
D1109646	1109646	2A	16.671	DArT	TGCAGAAACTACATCACGTAGATGTTGTAACACCATCGTCGTTGTGCTGAAGAATTGCCCCGAGATCGG	1.5105	0.219064	IWGSC RefSeq v1.0 chromosome 2A only	chr2A download wheat_assemblies	113	62/62 (69)	100	3e-24	23985682	23985621
D1259519	1259519	2A	16.691	DArT	TGCAGCTCCATGCCCCCTCTCCCTCCGCCGTCATCTCTGCCCTCGTAAACCGTGACATAGCCGTCCAGC	2.63409	0.104592	IWGSC RefSeq v1.0 chromosome 2A only	chr2A download wheat_assemblies	60.8	45/53 (69)	85	2e-08	15448615	15448667
D1270640	1270640	2A	16.691	DArT	TGCAGGCGGCAGGTATTCTGCTTCTTCCCATCAAGGCTGAATGTCTGGAGAAAGAATAGCTCGGTGACC	9.55976	0.00198889	IWGSC RefSeq v1.0 chromosome 2A only	chr2A download wheat_assemblies	116	67/69 (69)	97	2e-25	14532786	14532718
D2249039	2249039	2A	16.691	DArT	TGCAGGAACTGGCGAGTGCTCCCATGCCTGAGCCAGCTTCCTGACCTCAGAGTCCTTCACATCAAAGAG	7.58547	0.00588407	IWGSC RefSeq v1.0 chromosome 2A only	chr2A download wheat_assemblies	111	66/69 (69)	96	1e-23	13438054	13438122
D2251869	2251869	2A	16.691	DArT	TGCAGCTCGAACAGGTCGAAAACCTCCTCGGCGTCGTGGATGTCATCCATGAGCCGCCAAAGTCGGTCG	7.91647	0.00489866	IWGSC RefSeq v1.0 chromosome 2A only	chr2A download wheat_assemblies	78.8	46/48 (69)	96	6e-14	14065541	14065494
D1130800	1130800	2A	16.691	DArT	TGCAGCTTTTCTAATCATGTGAAAGTTATATGCACGGCTGAACAAAAAGGAAAACAAGGTGTATTATTG	0.158482	0.690558	IWGSC RefSeq v1.0 chromosome 2A only	chr2A download wheat_assemblies	78.8	61/70 (69)	87	6e-14	16729951	16730019
D1699202	1699202	2A	16.691	DArT	TGCAGCAGCCGAGAAGTTTCCAAAGCGATAATATAACCATCCATCTTCTCTTGTCACGGTGCAGCTGTG	9.53369	0.00201734	NA	NA	NA	NA	NA	NA	NA	NA
D1270512	1270512	2A	16.691	DArT	TGCAGCACAACAATAATTTCACCCACTCACGATGCAAGTCAATCATGGTGTTCCCTCAACTTCCCCGTA	7.91173	0.00491152	NA	NA	NA	NA	NA	NA	NA	NA
D1284359	1284359	2A	16.691	DArT	TGCAGCGGCCTCATCTTGGAATGCCTCCTGGAGCTCCTGGGCAATGGAGACGAGGAATGGTCTGCACCG	11.3202	0.000766698	NA	NA	NA	NA	NA	NA	NA	NA
D1270812	1270812	2A	16.691	DArT	TGCAGGCGCCGCTTGGATCGCAAGGGCAGTAGAACGTTGTGCCTGCGGGATCCCAGTTCGCATCATCCG	8.43514	0.00368039	NA	NA	NA	NA	NA	NA	NA	NA
D2322283	2322283	2A	16.691	DArT	TGCAGTGCCTCGATCCAGGAACTAGCTCCTCCTCCTCCTCCCACTGTCCTGATCCCCCTCTCCTGCTCG	0.17107	0.679163	NA	NA	NA	NA	NA	NA	NA	NA
D1249852	1249852	2A	16.8305	DArT	TGCAGGGTGCCAGCTAGCTTGATTCTTTCTCGGCTAAACACATGATTACATGTCAAGCAGGCTGGTGGA	0.81722	0.365994	IWGSC RefSeq v1.0 chromosome 2A only	chr2A download wheat_assemblies	107	64/67 (69)	96	1e-22	628341096	628341030
D1116420	1116420	2A	16.8305	DArT	TGCAGCCGCTGCGGCCACTATGAACAGGCCAAGCAAACAACATCAAGGAGGCCATAGGGACGCCCGAGA	1.01527	0.313644	IWGSC RefSeq v1.0 chromosome 2A only	chr2A download wheat_assemblies	120	66/66 (69)	100	2e-26	4751809	4751874
D1110007	1110007	2A	16.8305	DArT	TGCAGCACTACCGTTACTCTGGTCCGTTGTCCCCTTAATCATCGTACTCTTCTTACTTGTCATTAAAAT	0.0459814	0.83021	IWGSC RefSeq v1.0 chromosome 2A only	chr2A download wheat_assemblies	116	67/69 (69)	97	2e-25	2740675	2740607
D1096153	1096153	2A	16.8305	DArT	TGCAGACAGTATGGAAGCAAACAACGTCGGCAGCGTGCCGCAGGCGGGTAGAGACTTCAAGGAGCAGAT	0.298366	0.584909	IWGSC RefSeq v1.0 chromosome 2A only	chr2A download wheat_assemblies	120	68/69 (69)	99	2e-26	4351582	4351650
D1229725	1229725	2A	17.014	DArT	TGCAGCTGGCATGGCGTTGGCTCTGGTACAAGTCGCCTGTGCAGCAACTTCTTAATATCACCGAGATCG	0.00999953	0.920346	IWGSC RefSeq v1.0 chromosome 2A only	chr2A download wheat_assemblies	114	63/63 (69)	100	8e-25	11866588	11866650
D2252121	2252121	2A	17.214	DArT	TGCAGGAGATCTGTTTGTGACCGTTGGACATCTGATCGAACGGTTCACGGGAGTTCGTATCATGGGAGC	0.0927249	0.760741	IWGSC RefSeq v1.0 chromosome 2A only	chr2A download wheat_assemblies	125	69/69 (69)	100	5e-28	14236039	14236107
D3022436	3022436	2A	17.497	DArT	TGCAGTAGTGATGCTCTGGAGCCTAGAGATAACGCCGAGATCGGAAGAGCGGTTCAGCAGGAATGCCGA	0.324929	0.56866	IWGSC RefSeq v1.0 chromosome 2A only	chr2A download wheat_assemblies	68	37/37 (69)	100	1e-10	10217659	10217695
D3022789	3022789	2A	17.497	DArT	TGCAGCTAGTGTGTGTGTGTGTGGATGATAATGGCTCCGAGATCGGAAGAGCGGTTCAGCAGGAATGCC	0.38208	0.536492	NA	NA	NA	NA	NA	NA	NA	NA
D1237868	1237868	2A	17.497	DArT	TGCAGCTCAGGCCTGCCACACCTTTGCAGCCATCCAAAGATGTATCAAGAGAGAGAGGGAGCCGAGATC	0.00464614	0.945656	NA	NA	NA	NA	NA	NA	NA	NA
D1282088	1282088	2A	17.998	DArT	TGCAGCGGACGATCTTGAGTTCCTGGAGAGAGTTGAGCTCACCCAAGTACTCCGAGATCGGAAGAGCGG	0.199318	0.655272	IWGSC RefSeq v1.0 chromosome 2A only	chr2A download wheat_assemblies	89.7	54/57 (69)	95	3e-17	17032909	17032853
D1209352	1209352	2A	17.998	DArT	TGCAGTGGAAGGCAACAAATCTGCGAGGAATGTTGTTGCAAGAAATGAATCAGTGAATCATCTTGGTCC	0.168565	0.68139	IWGSC RefSeq v1.0 chromosome 2A only	chr2A download wheat_assemblies	93.3	62/69 (69)	90	3e-18	16981864	16981796
D1139965	1139965	2A	17.998	DArT	TGCAGTATATTCGTACTGGTTACTGGTAGTTCTGTCTCAGCATTTCTTCCACCCGAGATCGGAAGAGCG	0.467665	0.494063	NA	NA	NA	NA	NA	NA	NA	NA
D1211876	1211876	2A	17.998	DArT	TGCAGTCGCTGACATGGACTATCAACTTCTGCTTGCACTAGACGCAACGCTTAGGTTGCATATTAGCCG	0.850578	0.356389	NA	NA	NA	NA	NA	NA	NA	NA
D1130849	1130849	2A	17.998	DArT	TGCAGCATCTGCTCGCTCGTCCCCCAACAAGACCAGAATTGTGCTGAGTGCACCGAGATCGGAAGAGCG	0.765816	0.381514	NA	NA	NA	NA	NA	NA	NA	NA
D1228618	1228618	2A	18.022	DArT	TGCAGAGCCGAGCTAGCGGCTGCCCTGCAAGGCTCCATCTCCATGCAAATGCCCTCACAGCAAAACCCC	0.864349	0.352525	IWGSC RefSeq v1.0 chromosome 2A only	chr2A download wheat_assemblies	125	69/69 (69)	100	5e-28	2476174	2476242
D1116192	1116192	2A	18.0785	DArT	TGCAGTGTTGCATGAGGCAGCAAAGTCGTGTGATGCGACAAGCGCATGGACCGCAAAGTGAACCGAGAT	0.706921	0.400468	IWGSC RefSeq v1.0 chromosome 2A only	chr2A download wheat_assemblies	100	61/65 (69)	94	2e-20	759629504	759629568
D1229997	1229997	2A	18.0785	DArT	TGCAGCTTCGCACTGCCGTCGGCATCTCGCTGTGCTCGCCGCATCACACGGCAGTTCGGCATATCTCCT	0.398166	0.528038	IWGSC RefSeq v1.0 chromosome 2A only	chr2A download wheat_assemblies	100	63/68 (69)	93	2e-20	759629506	759629439
D1233149	1233149	2A	18.0785	DArT	TGCAGTTGCCAACAAGCTGCTTGCCATGGAGGGCTGGTTAAGTTTGTGTTTCATAGCTCTATGCACGCT	0.0816287	0.775102	IWGSC RefSeq v1.0 chromosome 2A only	chr2A download wheat_assemblies	57.2	45/54 (69)	83	2e-07	12590164	12590111
D1088217	1088217	2A	18.0785	DArT	TGCAGAAAACAAATATAGAGAACAGAAAAAAAACATAAGAACACAAATGTATAGAACTTAACAAACATG	0.081545	0.775214	IWGSC RefSeq v1.0 chromosome 2A only	chr2A download wheat_assemblies	125	69/69 (69)	100	5e-28	3954916	3954848
D1133120	1133120	2A	18.2207	DArT	TGCAGGTAATTTTCACAAAGGGAAAATAAGTTAAATTTTGATACGGCCGAGATCGGAAGAGCGGGTCAG	3.24263	0.0717453	IWGSC RefSeq v1.0 chromosome 2A only	chr2A download wheat_assemblies	89.7	49/49 (69)	100	3e-17	4637076	4637124
D1242456	1242456	2A	18.2207	DArT	TGCAGTACCTGGAGCGAAGGGGCGGCGATGTCAGCGGCCAGTCGGCGGCGGGAACGTCGGGCCCGAGAT	2.55417	0.110004	IWGSC RefSeq v1.0 chromosome 2A only	chr2A download wheat_assemblies	91.5	59/65 (69)	91	1e-17	3642117	3642181
D1228246	1228246	2A	18.2207	DArT	TGCAGCAGGTTTCCTTGTAGCTACAGTGGGTTGTACAGCTACTACCGTACTCCGAGATCGGAAGAGCGG	1.26684	0.26036	IWGSC RefSeq v1.0 chromosome 2A only	chr2A download wheat_assemblies	98.7	54/54 (69)	100	7e-20	21364458	21364405
D1203500	1203500	2A	18.2207	DArT	TGCAGGAAAGCTCTAGGCATTGTATTTAGCAACTGTATCAGTTTTATCACCGAGATCGGAAGAGCGGTT	0.0593795	0.807479	IWGSC RefSeq v1.0 chromosome 2A only	chr2A download wheat_assemblies	95.1	52/52 (69)	100	8e-19	3114702	3114753
D1237318	1237318	2A	18.2207	DArT	TGCAGCAAGGAGGACATGTTGCTGGTGGACATGCACATAAGGAGCAGCTCATCGCCCGAGATCGGAAGA	0.00110632	0.973466	IWGSC RefSeq v1.0 chromosome 2A only	chr2A download wheat_assemblies	105	58/58 (69)	100	4e-22	19662425	19662368
D1213197	1213197	2A	18.2207	DArT	TGCAGCTCCTTTCAAAAAGAAAAATGAAATGGGCGAGTGGTGAGGACGCAGATTTTTACAGCTTACGCA	0.0609317	0.805029	IWGSC RefSeq v1.0 chromosome 2A only	chr2A download wheat_assemblies	125	69/69 (69)	100	5e-28	21041623	21041555
D1087819	1087819	2A	18.2207	DArT	TGCAGGACCGTTGAAAGAGAAAGGGGAGGGGGCGACCTCCTCCAGCACCGAGATCGGAAGAGCGGTTCA	1.07317	0.300231	IWGSC RefSeq v1.0 chromosome 2A only	chr2A download wheat_assemblies	91.5	50/50 (69)	100	1e-17	8543772	8543821
D1081494	1081494	2A	18.2207	DArT	TGCAGTTTAGAGGTCTGATGTGCCTATGGATTGTTGTCGGCAGTTGGGCCTGCTTTTGACTTGTTTCTC	0.861412	0.353344	IWGSC RefSeq v1.0 chromosome 2A only	chr2A download wheat_assemblies	125	69/69 (69)	100	5e-28	11833336	11833268
D1087907	1087907	2A	18.2207	DArT	TGCAGGACTAGTTCGCCATCATTGTACCAGTCTTGATACTCAGTATAAAATTGCCGAGATCGGAAGAGC	0.00312133	0.955446	IWGSC RefSeq v1.0 chromosome 2A only	chr2A download wheat_assemblies	102	56/56 (69)	100	5e-21	10383120	10383175
D1103259	1103259	2A	18.2207	DArT	TGCAGTCTGGTTCCTGACAAGGTGTGTAAGTAATTGGCATGGTTCTGCCGAGATCGGAAGAGCGGTTCA	1.14054	0.285537	IWGSC RefSeq v1.0 chromosome 2A only	chr2A download wheat_assemblies	91.5	50/50 (69)	100	1e-17	2488353	2488402
D1228092	1228092	2A	18.2207	DArT	TGCAGGAACAATCCTCTGGAGTTGAGGACAAGCAGCTAGCTAGCTCGCTGGAGCTACTAGTGCTGCATG	0.526295	0.468169	IWGSC RefSeq v1.0 chromosome 2A only	chr2A download wheat_assemblies	125	69/69 (69)	100	5e-28	14896788	14896856
D1286646	1286646	2A	18.2207	DArT	TGCAGAACGCTCAGTAAACAAGGACCCAGTGAAGTGCCACTCTGTGAGATAGCTTTGCCTCTCCTGAAC	0.753654	0.385322	IWGSC RefSeq v1.0 chromosome 2A only	chr2A download wheat_assemblies	125	69/69 (69)	100	5e-28	2810466	2810534
D2250418	2250418	2A	18.2207	DArT	TGCAGATGAGTACTAGAAGAACCGTGAGAATCGATCAGACTTACACACAGCTGAAGCTTGAAGCTACGA	3.56235	0.059104	IWGSC RefSeq v1.0 chromosome 2A only	chr2A download wheat_assemblies	125	69/69 (69)	100	5e-28	3857208	3857140
D1199138	1199138	2A	18.2207	DArT	TGCAGCACATGACGCCAAGCATGGAGCTGGCCTCTCTGGAGATGATGCAGGCGAGGTCAGGGCTGTTTC	0.963061	0.326417	IWGSC RefSeq v1.0 chromosome 2A only	chr2A download wheat_assemblies	125	69/69 (69)	100	5e-28	8758869	8758801
D1118674	1118674	2A	18.2207	DArT	TGCAGCAACTTGCTCCGCTTGTATGACGACCCTGATTCCCACTCTAGTCACCGAGATCGGAAGAGCGGT	0.357998	0.54962	NA	NA	NA	NA	NA	NA	NA	NA
S1199138	1199138	2A	18.2207	SNP	TGCAGCACATGACGCCAAGCATGGAGCTGGCCTCTCTGGAGATGATGCAGGCGAGGTCAGGGCTGTTTC	0.442172	0.506076	IWGSC RefSeq v1.0 chromosome 2A only	chr2A download wheat_assemblies	125	69/69 (69)	100	5e-28	8758869	8758801
D1194094	1194094	2A	18.584	DArT	TGCAGGGGAAGCCAAGGTAGTAGCAATCCACCAAGCAACAATAGCTGGAAATGAAGGTTACAACGCAGC	0.00325005	0.954538	IWGSC RefSeq v1.0 chromosome 2A only	chr2A download wheat_assemblies	125	69/69 (69)	100	5e-28	27134255	27134323
D1099283	1099283	2A	18.707	DArT	TGCAGCCTGCTGTGTGGGCAAGTGCTAGCCAGTTTGAGATAAAAGAAAAGGCTGTACGTGCGGCCGAGA	0.24492	0.620675	IWGSC RefSeq v1.0 chromosome 2A only	chr2A download wheat_assemblies	120	66/66 (69)	100	2e-26	5098761	5098696
S1230957	1230957	2A	18.9598	SNP	TGCAGCTGGGTAGGGTTTAGCGGTGGCTGAGGGAGGTCTCGGTGGCATGGCGCCGTCCAAGGGGGAGCG	0.795787	0.372356	IWGSC RefSeq v1.0 chromosome 2A only	chr2A download wheat_assemblies	125	69/69 (69)	100	5e-28	7929224	7929156
D1230957	1230957	2A	18.9598	DArT	TGCAGCTGGGTAGGGTTTAGCGGTGGCTGAGGGAGGTCTCGGTGGCATGGCGCCGTCCAAGGGGGAGCG	0.0226905	0.880265	IWGSC RefSeq v1.0 chromosome 2A only	chr2A download wheat_assemblies	125	69/69 (69)	100	5e-28	7929224	7929156
D1099706	1099706	2A	19.2082	DArT	TGCAGATCAAGTCTTTCCAGAAAAACAAAGTGTTGTTAAGAGTATTGCAAAGGCTAGACCGAGATCGGA	0.159046	0.690036	IWGSC RefSeq v1.0 chromosome 2A only	chr2A download wheat_assemblies	111	61/61 (69)	100	1e-23	7518590	7518650
D1088511	1088511	2A	19.2082	DArT	TGCAGTGTTTCCTCCACTCTCTCCACAGGGTCCCTATCTTCCCCCAGGATCACAACCCCTTTCTCCGAG	0.0237371	0.877556	IWGSC RefSeq v1.0 chromosome 2A only	chr2A download wheat_assemblies	122	67/67 (69)	100	6e-27	16730117	16730051
D1099709	1099709	2A	19.2082	DArT	TGCAGAAGTGTAGACCATTTCAAAACACCAGAACCTAGCAAGGAAAGTGGTCTCCGAGATCGGAAGAGC	0.357537	0.549877	IWGSC RefSeq v1.0 chromosome 2A only	chr2A download wheat_assemblies	102	56/56 (69)	100	5e-21	971526	971581
D2291896	2291896	2A	19.2082	DArT	TGCAGGCAGGCACACAAATCGTAGATGGCCCGTAAATCAGCATGAAGGAATCGATCTCTCACCGAGATC	2.27607	0.131385	IWGSC RefSeq v1.0 chromosome 2A only	chr2A download wheat_assemblies	116	64/64 (69)	100	2e-25	19662957	19663020
D1014958	1014958	2A	19.2082	DArT	TGCAGCCGCAGCCGCAGCCACCACACGGCTTCACCAACGACGGCGAGGTCTTCACGGGGTACCCCGTGG	1.89972	0.168109	IWGSC RefSeq v1.0 chromosome 2A only	chr2A download wheat_assemblies	125	69/69 (69)	100	5e-28	16016956	16016888
D2367329	2367329	2A	19.2082	DArT	TGCAGAAGAAGTCGACGACGAGGACGGTCAGGGGCGCGGCGGCGAGGAGGAAGTCCCGAGATCGGAAGA	0.0141476	0.90532	IWGSC RefSeq v1.0 chromosome 2A only	chr2A download wheat_assemblies	105	58/58 (69)	100	4e-22	3827772	3827715
D1088498	1088498	2A	19.2082	DArT	TGCAGATCGTTGATCAAGAGGAGGAAGGAGCGGAGTGAAAGAATTCATCAAATCGGTGGTCGTGCAACG	0.0232842	0.87872	IWGSC RefSeq v1.0 chromosome 2A only	chr2A download wheat_assemblies	125	69/69 (69)	100	5e-28	6320742	6320810
D2314018	2314018	2A	19.2082	DArT	TGCAGATCGGTTGACGCCCCATGTCGAAGCCGCCCTCCACGCCGCGCCGCCAGGAAAAGCACCGAGATC	0.00562537	0.940213	IWGSC RefSeq v1.0 chromosome 2A only	chr2A download wheat_assemblies	116	64/64 (69)	100	2e-25	22191142	22191079
D2251299	2251299	2A	19.2082	DArT	TGCAGCCCCTGTCGAATTTGTCCAGACCTATATGTCTTTAAGCTGGGTGCGTAGCTAGTCTCCGAGATC	0.0715275	0.789126	IWGSC RefSeq v1.0 chromosome 2A only	chr2A download wheat_assemblies	116	64/64 (69)	100	2e-25	21038860	21038797
D1231459	1231459	2A	19.2082	DArT	TGCAGTACACGGCATACATATACTTCCGCGACGACATCTACAACAAGCCGCTGGACGAGCTCCTCCTCA	0.79159	0.37362	IWGSC RefSeq v1.0 chromosome 2A only	chr2A download wheat_assemblies	125	69/69 (69)	100	5e-28	21149223	21149291
D2295852	2295852	2A	19.2082	DArT	TGCAGCTTCGGGCACCTCAAGCCCCTGGAAGCCAACTCGACAGGCCAGTTGGATCCCCTCGTCCCGAGA	1.45705	0.2274	IWGSC RefSeq v1.0 chromosome 2A only	chr2A download wheat_assemblies	120	66/66 (69)	100	2e-26	24003049	24003114
D2295954	2295954	2A	19.2082	DArT	TGCAGGCAGCTTCTTTACTCCGACTCTTCGCCCTCGCTGCACTCGACGTCCTCGTCACGGGCGTCTTCC	1.36159	0.243262	IWGSC RefSeq v1.0 chromosome 2A only	chr2A download wheat_assemblies	125	69/69 (69)	100	5e-28	12199371	12199439
S1231459a	1231459	2A	19.2082	SNP	TGCAGTACACGGCATACATATACTTCCGCGACGACATCTACAACAAGCCGCTGGACGAGCTCCTCCTCA	3.09396	0.0785833	IWGSC RefSeq v1.0 chromosome 2A only	chr2A download wheat_assemblies	125	69/69 (69)	100	5e-28	21149223	21149291
S1231459b	1231459	2A	19.2082	SNP	TGCAGTACACGGCATACATATACTTCCGCGACGACATCTACAACAAGCCGCTGGACGAGCTCCTCCTCA	0.917447	0.338146	IWGSC RefSeq v1.0 chromosome 2A only	chr2A download wheat_assemblies	125	69/69 (69)	100	5e-28	21149223	21149291
S1028859	1028859	2A	19.2082	SNP	TGCAGATGCCGAGCTCACGGAGATGGGGGAAGGAGGTGCCGAGCGGTAACGTGGCCACGTCCGAGATCG	0.0894587	0.764866	IWGSC RefSeq v1.0 chromosome 2A only	chr2A download wheat_assemblies	111	64/66 (69)	97	1e-23	8143121	8143186
D1266684	1266684	2A	19.2082	DArT	TGCAGTTGGGCAACATCATTATCGCCAACATCACATTGGAGAAGGCGCAGGTGGTGGTCTACACCTTCC	0.0995524	0.752367	NA	NA	NA	NA	NA	NA	NA	NA
D2277257	2277257	2A	19.2082	DArT	TGCAGCTCGGAGCAGGGCGTTGGTCGTCTTTTTCACACCATGTGTCGACCAGATTCTCGCAGGTTCGCC	2.96779	0.084938	NA	NA	NA	NA	NA	NA	NA	NA
D1024649	1024649	2A	19.2082	DArT	TGCAGCAGATAGAGTAGGTCTAGCAACTGTTCCCGACCAGCTTGTCAGGTCCGAGATCGGAAGAGCGGT	0.161118	0.688129	NA	NA	NA	NA	NA	NA	NA	NA
S1024649	1024649	2A	19.2082	SNP	TGCAGCAGATAGAGTAGGTCTAGCAACTGTTCCCGACCAGCTTGTCAGGTCCGAGATCGGAAGAGCGGT	0.520323	0.470704	NA	NA	NA	NA	NA	NA	NA	NA
D1259281	1259281	2A	19.274	DArT	TGCAGCATTGATCGGTTGATAGATGCATGTGTGCAAGCTTGCAGGGAGGAGCGCACTCACCGAGATCGG	0.558357	0.454923	IWGSC RefSeq v1.0 chromosome 2A only	chr2A download wheat_assemblies	113	62/62 (69)	100	3e-24	27560160	27560221
D1092886	1092886	2A	19.363	DArT	TGCAGCCTGGACGCCAGGGGCGGCCTGCTCGCGCGCTACATCAGGGCGTCGTCCGCCCACCTCGGCAAG	1.34278	0.246544	IWGSC RefSeq v1.0 chromosome 2A only	chr2A download wheat_assemblies	125	69/69 (69)	100	5e-28	16016690	16016622
D1093207	1093207	2A	19.363	DArT	TGCAGGTGGCGGGCGAGGCAAGAAGTCGGGGGGCGTCCGAGGCGGAGTCCGAGATCGGAAGAGCGGTTC	0.110953	0.739062	IWGSC RefSeq v1.0 chromosome 2A only	chr2A download wheat_assemblies	93.3	51/51 (69)	100	3e-18	23372801	23372751
S1093207	1093207	2A	19.363	SNP	TGCAGGTGGCGGGCGAGGCAAGAAGTCGGGGGGCGTCCGAGGCGGAGTCCGAGATCGGAAGAGCGGTTC	1.45583	0.227594	IWGSC RefSeq v1.0 chromosome 2A only	chr2A download wheat_assemblies	93.3	51/51 (69)	100	3e-18	23372801	23372751
D1005838	1005838	2A	19.624	DArT	TGCAGAGAACGAAATTTGTTTTCTGCTGACACTATGCATACAGCCTAATAAATACACACACACACACAC	0.0774093	0.780839	IWGSC RefSeq v1.0 chromosome 2A only	chr2A download wheat_assemblies	125	69/69 (69)	100	5e-28	9511257	9511189
D1380467	1380467	2A	19.773	DArT	TGCAGGAGGAGGATCCCGTTCAGTTGGAGTGCTTGAAGTGTATGCTCAGTGGAGGCGACAAGGACAGTA	0.36436	0.546095	NA	NA	NA	NA	NA	NA	NA	NA
D1071581	1071581	2A	19.8809	DArT	TGCAGTATGACAAGAAGGGTAAATTTGTAGCTAAGTTCAAGTATGATGATGACATGCCGAGATCGGAAG	0.701472	0.402289	IWGSC RefSeq v1.0 chromosome 2A only	chr2A download wheat_assemblies	107	59/59 (69)	100	1e-22	20041103	20041161
D1068995	1068995	2A	19.8809	DArT	TGCAGCTGCACGATTGTGAGCAGACAGTTTATTTTTTAGATCAGTGAGCAGACAAATATAAGTATCCGG	2.48304	0.11508	IWGSC RefSeq v1.0 chromosome 2A only	chr2A download wheat_assemblies	125	69/69 (69)	100	5e-28	21465726	21465658
D2275236	2275236	2A	19.8809	DArT	TGCAGGTAATCCTGCTGCTGAAACGCCATTGTCGGAATCCCTTGAGGTGTCGAGCATCAGATATATGCG	1.70029	0.19225	IWGSC RefSeq v1.0 chromosome 2A only	chr2A download wheat_assemblies	125	69/69 (69)	100	5e-28	24299619	24299687
D1237647	1237647	2A	19.8809	DArT	TGCAGCACTTGGCCGCCAATGCGGAGGTGCCTCGCTTGAGCTGGCCGAGTACGCCTCCGCCGAGATCGG	0.275857	0.59943	IWGSC RefSeq v1.0 chromosome 2A only	chr2A download wheat_assemblies	113	62/62 (69)	100	3e-24	17002842	17002903
D1228060	1228060	2A	19.8809	DArT	TGCAGAAATTAGTTCTCTGTGGGAAATGAATCCCTAGCAACGTAACAGAGCTTGGGAGGAAATTAGCGA	1.19235	0.274855	IWGSC RefSeq v1.0 chromosome 2A only	chr2A download wheat_assemblies	125	69/69 (69)	100	5e-28	3827440	3827372
D1244153	1244153	2A	19.8809	DArT	TGCAGGGCGCGGGCAGAGCAGACGAGAGCTGACCTCCTTGTGAGTGGCGCTTGCTTCCAGCCGACGGAG	0.598349	0.439209	IWGSC RefSeq v1.0 chromosome 2A only	chr2A download wheat_assemblies	125	69/69 (69)	100	5e-28	2373588	2373520
D1138983	1138983	2A	19.8809	DArT	TGCAGCTCAAGTTTGCGCACAACGGCGAGGAGCACTCAAGCATATATACTCCGACACTGTACTTTACTT	1.54734	0.213529	IWGSC RefSeq v1.0 chromosome 2A only	chr2A download wheat_assemblies	125	69/69 (69)	100	5e-28	21364328	21364396
D1233401	1233401	2A	19.8809	DArT	TGCAGGTCAGCGGTATGGTCCTACAGATGCATGTCCAGGTCCAGAATTATGCGTCCGCCGCCATGGACG	0.117008	0.732302	IWGSC RefSeq v1.0 chromosome 2A only	chr2A download wheat_assemblies	125	69/69 (69)	100	5e-28	16142914	16142982
D2261255	2261255	2A	19.8809	DArT	TGCAGCTTTCGAGTGCGCTGCCAACTCCAGCGGCCGCCGCGTCAACATCAGCGCCCTCGCCGAGGACAT	0.228152	0.632897	NA	NA	NA	NA	NA	NA	NA	NA
D2276934	2276934	2A	20.012	DArT	TGCAGGCGTCCCTCGATCCAGCCGCCAGAGATCGGGTCGGAGAAATTGACTGCCCACTGCTCCGCTTGT	0.00186424	0.965561	NA	NA	NA	NA	NA	NA	NA	NA
S1667741a	1667741	2A	20.2965	SNP	TGCAGGCGCACGAGACGGCCCCGACCTTCCTCCACGACCTCCGCTCCAGCGACGTCTTCCTCGACGCCG	0.0893283	0.765033	IWGSC RefSeq v1.0 chromosome 2A only	chr2A download wheat_assemblies	125	69/69 (69)	100	5e-28	11333523	11333591
S3034005	3034005	2A	20.2965	SNP	TGCAGGTACTCCGCGACTGCATGAATCAACTTTTCCGAGATCGGAAGAGCGGTTCAGCAGGAATGCCGA	1.01497	0.313715	IWGSC RefSeq v1.0 chromosome 2A only	chr2A download wheat_assemblies	62.6	36/37 (69)	97	5e-09	7919455	7919419
D1108319	1108319	2A	20.2965	DArT	TGCAGACGGTATATAGGATCGGGCGTGACTATATCTCACTTACAGAGCACCAATGTCCCGCTTGACAAA	0.00566338	0.940011	IWGSC RefSeq v1.0 chromosome 2A only	chr2A download wheat_assemblies	111	66/69 (69)	96	1e-23	8018935	8019003
D3034005	3034005	2A	20.2965	DArT	TGCAGGTACTCCGCGACTGCATGAATCAACTTTTCCGAGATCGGAAGAGCGGTTCAGCAGGAATGCCGA	0.951438	0.329354	IWGSC RefSeq v1.0 chromosome 2A only	chr2A download wheat_assemblies	62.6	36/37 (69)	97	5e-09	7919455	7919419
D1128316	1128316	2A	20.2965	DArT	TGCAGCATTCAGCGGAGGCAGGGGTCCGAGGCATCTGGGCCAGGGCTGGCCGAGATCGGAAGAGCGGTT	0.335307	0.562551	NA	NA	NA	NA	NA	NA	NA	NA
D1096723	1096723	2A	20.2965	DArT	TGCAGTGGCGACCGCACTTTTAGCACCAAGGTAGTTTTCCTCTTAGTGGATTCTCCGAGATCGGAAGAG	0.624113	0.429523	NA	NA	NA	NA	NA	NA	NA	NA
D1266625	1266625	2A	20.2965	DArT	TGCAGTTACATAAATCTCAAGGTTTTTTAAAACTTGTTCATATATGCATTTCCTTAGGTTCTAAAATAA	0.570988	0.449866	NA	NA	NA	NA	NA	NA	NA	NA
D2293563	2293563	2A	20.666	DArT	TGCAGTAGACGGCGTGACGTTTGTCGTCAGACCAGTCGAAATGCCGCCTCATTCCAGAAACAGTGCCGA	0.659113	0.416873	IWGSC RefSeq v1.0 chromosome 2A only	chr2A download wheat_assemblies	123	68/68 (69)	100	2e-27	32876046	32875979
D1162223	1162223	2A	20.787	DArT	TGCAGCAGAGGTGAACCAGCGATCGGATCCCCTCACAGTCCTTATCCCGAGATCGGAAGAGCGGGTCAG	0.196058	0.657922	IWGSC RefSeq v1.0 chromosome 2A only	chr2A download wheat_assemblies	89.7	49/49 (69)	100	3e-17	15883850	15883802
D1265443	1265443	2A	21.58	DArT	TGCAGTTCATGGAGCGACCTGGCCTGGCGGACGAGTGGCCACGAGATAGGCCTCTTTCCGAGATCGGAA	10.3343	0.0013058	IWGSC RefSeq v1.0 chromosome 2A only	chr2A download wheat_assemblies	55.4	33/35 (69)	94	7e-07	13919831	13919797
D1266696	1266696	2A	21.58	DArT	TGCAGGCAAGGTCCATGCTCAAAACCATCTACAGGGATGGCAGAGCGACCTGCTTTGCCATCCATGAGC	8.23871	0.00410062	IWGSC RefSeq v1.0 chromosome 2A only	chr2A download wheat_assemblies	116	66/67 (69)	99	2e-25	13437079	13437145
D1281992	1281992	2A	21.58	DArT	TGCAGGGGAAGAAGTCATCGTTAGAGTGGACTCTCCCAGCATGCTCTCCTTCCATCTGACCTCCAGTCT	6.24962	0.012422	IWGSC RefSeq v1.0 chromosome 2A only	chr2A download wheat_assemblies	104	63/67 (69)	94	2e-21	15185612	15185546
D1283920	1283920	2A	21.58	DArT	TGCAGAACTTGACCTCCCGCCCCTTGGCCAACCTGCGCCTGGGCCGCCTGGATTTGCGCCGAGATCGGA	10.3028	0.00132826	NA	NA	NA	NA	NA	NA	NA	NA
D999518	999518	2A	21.58	DArT	TGCAGCGATGATTGCAACTAGGGTTTTGCCTGTGGGCGGCGACAGGTCACACGCGGCGTGTTGTTTGGG	6.3361	0.0118305	NA	NA	NA	NA	NA	NA	NA	NA
S999518	999518	2A	21.58	SNP	TGCAGCGATGATTGCAACTAGGGTTTTGCCTGTGGGCGGCGACAGGTCACACGCGGCGTGTTGTTTGGG	0.177929	0.673159	NA	NA	NA	NA	NA	NA	NA	NA
D1072149	1072149	2A	21.8595	DArT	TGCAGCAAGGGAACGGAGGGAACGAAAATTCACATGTCCATATCTCATATGCCAAAGCCAGGCCTCATC	0.544765	0.460465	IWGSC RefSeq v1.0 chromosome 2A only	chr2A download wheat_assemblies	125	69/69 (69)	100	5e-28	10345644	10345712
D1125389	1125389	2A	22.3722	DArT	TGCAGGAAGGAGGAGGTGGTGGATGGGTGAGAGAAGGGGGAAGGGAAAAGGAGAGCACAGCGGGGCACG	7.50084	0.00616703	IWGSC RefSeq v1.0 chromosome 2A only	chr2A download wheat_assemblies	125	69/69 (69)	100	5e-28	5778837	5778769
D1127593	1127593	2A	22.3722	DArT	TGCAGAGGTTATATAGGATCGGGCGTGACTATATCTCACTTACAGAGCACCTATGTCCCGCTTGACAAA	0.788941	0.374421	IWGSC RefSeq v1.0 chromosome 2A only	chr2A download wheat_assemblies	125	69/69 (69)	100	5e-28	8018935	8019003
D1092415	1092415	2A	22.3722	DArT	TGCAGGTCGCGGTGTGCTGAGGAGCAGAGGAGTAGAAAGAGGCTAGCGTCAGGACTCTAGAACCGAGAT	0.243671	0.621567	IWGSC RefSeq v1.0 chromosome 2A only	chr2A download wheat_assemblies	118	65/65 (69)	100	7e-26	3409930	3409994
D1154442	1154442	2A	22.3722	DArT	TGCAGCTCATCGCTATGATGACAGACGTTTGGGATTACGGCCTCCAGGGTGCTCGGCCTCCAAACAACA	1.08009	0.298677	IWGSC RefSeq v1.0 chromosome 2A only	chr2A download wheat_assemblies	125	69/69 (69)	100	5e-28	21455279	21455211
D1228270	1228270	2A	22.3722	DArT	TGCAGGGTCATCGGCGGCGCGCCGTTGACCAAAGCTATGCCCAGTCGTGGCCACAAACAAACGCATTTT	0.411096	0.521414	IWGSC RefSeq v1.0 chromosome 2A only	chr2A download wheat_assemblies	125	69/69 (69)	100	5e-28	20559090	20559158
D1032856	1032856	2A	22.3722	DArT	TGCAGAATCCTCAAACCAAGAGTGGGGGAAGAATTTTCGGAGAAAGAGTATTCAAGGAGTGGGTGTTGC	0.805586	0.369428	IWGSC RefSeq v1.0 chromosome 2A only	chr2A download wheat_assemblies	125	69/69 (69)	100	5e-28	22844902	22844970
D1126225	1126225	2A	22.3722	DArT	TGCAGTTGGCTTTTAAATAACTCACGCACGTACTTGCAAACCTCCGTTGATTTTGCCTGGAACAGTGCA	0.108093	0.742325	IWGSC RefSeq v1.0 chromosome 2A only	chr2A download wheat_assemblies	125	69/69 (69)	100	5e-28	3409814	3409746
D1104177	1104177	2A	22.3722	DArT	TGCAGGTTGCAGCGGGCTTGGGCAGAGGCAACAGCATGGGGCTCTCGCCGAGATCGGAAGAGCGGTTCA	0.816185	0.366298	IWGSC RefSeq v1.0 chromosome 2A only	chr2A download wheat_assemblies	91.5	50/50 (69)	100	1e-17	20667220	20667269
D1121587	1121587	2A	22.3722	DArT	TGCAGTCTCAACCCCGTCGCGCGGAAGACGGACGGGGGCCGAAAGCTTGCGATGAAGAAAAAATGAGTG	1.20787	0.271754	IWGSC RefSeq v1.0 chromosome 2A only	chr2A download wheat_assemblies	125	69/69 (69)	100	5e-28	18340441	18340509
D1111304	1111304	2A	22.3722	DArT	TGCAGCGCCGTCGTCCTCGTCTGCTGTCCCAGGTGCTTTGGTCGTCGTGAACCGAGATCGGAAGAGCGG	0.744167	0.388329	IWGSC RefSeq v1.0 chromosome 2A only	chr2A download wheat_assemblies	98.7	54/54 (69)	100	7e-20	10040098	10040045
D1098974	1098974	2A	22.3722	DArT	TGCAGCCACGCGCCTCCGTGTGAGTCCTCTTCCAACCCCGTCTGACCGCCCGCCCGATCCATCCATCCA	0.0258079	0.87237	IWGSC RefSeq v1.0 chromosome 2A only	chr2A download wheat_assemblies	125	69/69 (69)	100	5e-28	278859	278927
D1102861	1102861	2A	22.3722	DArT	TGCAGGGTGTGGTCCGAGCGAGCCACCACGAAGAGCGCGCCCTCCCCGTTGCAGTTGACCTCGGTCCGT	0.915466	0.338668	IWGSC RefSeq v1.0 chromosome 2A only	chr2A download wheat_assemblies	125	69/69 (69)	100	5e-28	16617232	16617300
D1099344	1099344	2A	22.3722	DArT	TGCAGTTTGACTTGAGGCGGTGTGGAGTTGCAGTGGTCAGTACTTGGGCGGGCCTCTAGTGGCCGAGAT	0.447648	0.503454	IWGSC RefSeq v1.0 chromosome 2A only	chr2A download wheat_assemblies	118	65/65 (69)	100	7e-26	21812330	21812394
D1010905	1010905	2A	22.3722	DArT	TGCAGGATGTTGTCCGTGCTCCAGAGGCTGCCCTCGTCGGCGTCGTCGCAGCCACCGCAGTGGCTGGAA	0.00201265	0.964217	IWGSC RefSeq v1.0 chromosome 2A only	chr2A download wheat_assemblies	120	68/69 (69)	99	2e-26	261922	261990
D1077271	1077271	2A	22.3722	DArT	TGCAGTTACAATGCATTCCAGCCAATGCAGCGAACTTGGAAGCAGAGTTGCTGTAGAACAACGCGAGGT	0.170822	0.679382	IWGSC RefSeq v1.0 chromosome 2A only	chr2A download wheat_assemblies	125	69/69 (69)	100	5e-28	9187274	9187206
D1090563	1090563	2A	22.3722	DArT	TGCAGGTACGGGAGGCTGTTCAGGACCCACATCCTGGGCTGCCCCACGGTGGTGTGCATGGACCCGAGA	1.65349	0.198485	IWGSC RefSeq v1.0 chromosome 2A only	chr2A download wheat_assemblies	120	66/66 (69)	100	2e-26	5309616	5309681
D1088906	1088906	2A	22.3722	DArT	TGCAGGATCTGCTGGACTCTAGGCTAGTGCTCCCAGATGCTGGAATCACTAGAGATATACACCGCATGC	0.0448847	0.832216	IWGSC RefSeq v1.0 chromosome 2A only	chr2A download wheat_assemblies	125	69/69 (69)	100	5e-28	2336918	2336986
D1109012	1109012	2A	22.3722	DArT	TGCAGCGAGACGGCCGCCGCAGGCCAGAGCGGTCACATCATGACCATTAGTGATGGCGAAGCAGACCAT	1.65618	0.19812	IWGSC RefSeq v1.0 chromosome 2A only	chr2A download wheat_assemblies	125	69/69 (69)	100	5e-28	1780474	1780406
D1017489	1017489	2A	22.3722	DArT	TGCAGCGGCAGAGGCAACCTAGGATGGCAAGTGTCTGTACTTTGGTCTGGTTTGTTGGATGGCACTTGG	0.0199209	0.887758	IWGSC RefSeq v1.0 chromosome 2A only	chr2A download wheat_assemblies	125	69/69 (69)	100	5e-28	22802145	22802213
D1091536	1091536	2A	22.3722	DArT	TGCAGTTGCCGAGGTACAGGGACTGGAAGTTGGCCTGGCTCTTCTGGATGACGACACGTACGCTGAGGT	0.606197	0.436223	IWGSC RefSeq v1.0 chromosome 2A only	chr2A download wheat_assemblies	125	69/69 (69)	100	5e-28	21005732	21005800
D1034142	1034142	2A	22.3722	DArT	TGCAGTAATTCAGTTGCAGTGCAAGTGGTAAGCTTTAAAATCTAGTTTTCTTAAATAAGAATGAGTGCT	4.98699	0.0255386	IWGSC RefSeq v1.0 chromosome 2A only	chr2A download wheat_assemblies	125	69/69 (69)	100	5e-28	24570678	24570746
D1093392	1093392	2A	22.3722	DArT	TGCAGACATGGCAGCCTCCATGGCTGGGATTGATGAGGTCGTTCTGTCTAGACAAATTTAACTAGGCTG	1.35074	0.245148	IWGSC RefSeq v1.0 chromosome 2A only	chr2A download wheat_assemblies	125	69/69 (69)	100	5e-28	8727332	8727264
D1066330	1066330	2A	22.3722	DArT	TGCAGGAGATGTTCAAGATCTCGCGCGCGCAGACGCTGGTCGCGCTGTGCGGCACCATTCCGAGATCGG	0.0170481	0.896117	IWGSC RefSeq v1.0 chromosome 2A only	chr2A download wheat_assemblies	107	61/62 (69)	98	1e-22	18359276	18359337
D1103764	1103764	2A	22.3722	DArT	TGCAGGCAACAATGGAGGAGTACTCATACCTGTACCTTGGCTTGGCTCTGGTGTCGCTGCTCGTCGTCG	1.92004	0.165852	IWGSC RefSeq v1.0 chromosome 2A only	chr2A download wheat_assemblies	125	69/69 (69)	100	5e-28	2860728	2860796
D1087720	1087720	2A	22.3722	DArT	TGCAGGAAAGGTCGTGCCAACGGGGCGAGGATGCCGTCATGGATGCCACCAAGCGCATGACCATATTCA	0.119532	0.729543	NA	NA	NA	NA	NA	NA	NA	NA
S1066330	1066330	2A	22.3722	SNP	TGCAGGAGATGTTCAAGATCTCGCGCGCGCAGACGCTGGTCGCGCTGTGCGGCACCATTCCGAGATCGG	2.09479	0.147802	IWGSC RefSeq v1.0 chromosome 2A only	chr2A download wheat_assemblies	107	61/62 (69)	98	1e-22	18359276	18359337
S1103764	1103764	2A	22.3722	SNP	TGCAGGCAACAATGGAGGAGTACTCATACCTGTACCTTGGCTTGGCTCTGGTGTCGCTGCTCGTCGTCG	0.74386	0.388427	IWGSC RefSeq v1.0 chromosome 2A only	chr2A download wheat_assemblies	125	69/69 (69)	100	5e-28	2860728	2860796
S1091536	1091536	2A	22.3722	SNP	TGCAGTTGCCGAGGTACAGGGACTGGAAGTTGGCCTGGCTCTTCTGGATGACGACACGTACGCTGAGGT	0.0790336	0.778611	IWGSC RefSeq v1.0 chromosome 2A only	chr2A download wheat_assemblies	125	69/69 (69)	100	5e-28	21005732	21005800
D993381	993381	2A	23.21	DArT	TGCAGTACACGGCGTACATATACTTCGGCGACGCCGTCAACAGCATGCCGCTGGAGGCGCTCCTCCTCA	5.97363	0.0145214	IWGSC RefSeq v1.0 chromosome 2A only	chr2A download wheat_assemblies	116	67/69 (69)	97	2e-25	21005653	21005585
S993381	993381	2A	23.21	SNP	TGCAGTACACGGCGTACATATACTTCGGCGACGCCGTCAACAGCATGCCGCTGGAGGCGCTCCTCCTCA	0.586832	0.443647	IWGSC RefSeq v1.0 chromosome 2A only	chr2A download wheat_assemblies	116	67/69 (69)	97	2e-25	21005653	21005585
D1001016	1001016	2A	23.256	DArT	TGCAGTCTGTGGCGGTGCACTCACTACGGTGTACGGTGGCCATCAAAAAGTCTTCGTGAGGGGTACTAC	0.830785	0.362046	IWGSC RefSeq v1.0 chromosome 2A only	chr2A download wheat_assemblies	120	68/69 (69)	99	2e-26	21746188	21746256
D2320037	2320037	2A	23.6695	DArT	TGCAGAACGAGGCTGTGGGGGCCTTCCTGACGCACTACGGGTGGAACTCGATGATGGAGGGGCTCAGCC	0.101092	0.750523	IWGSC RefSeq v1.0 chromosome 2A only	chr2A download wheat_assemblies	123	68/68 (69)	100	2e-27	13003503	13003436
D1228734	1228734	2A	23.6695	DArT	TGCAGATATGGCAGCCTCCTTGGCCATGATTTTATGGGGGGAGCTGCTGGTCGGTCTATCTGTACAAAT	0.0431889	0.83537	IWGSC RefSeq v1.0 chromosome 2A only	chr2A download wheat_assemblies	125	69/69 (69)	100	5e-28	7745278	7745210
D1221596	1221596	2A	23.6695	DArT	TGCAGCCAGCTCATCTCCTTGCAGTTGGCACGTGTCACCCCGAGCTCTGGGAACCGAGATCGGAAGAGC	0.271543	0.602298	IWGSC RefSeq v1.0 chromosome 2A only	chr2A download wheat_assemblies	102	56/56 (69)	100	5e-21	21149226	21149171
D1216703	1216703	2A	23.816	DArT	TGCAGCAACCTGGTGAGCACACCACAATCAGAGCCATATAGTCACCACACCACAAGTTTGGAGGAGCGA	2.41502	0.120176	IWGSC RefSeq v1.0 chromosome 2A only	chr2A download wheat_assemblies	104	65/69 (69)	94	2e-21	11543941	11544007
S1021368	1021368	2A	23.816	SNP	TGCAGACCTCACCGTATAGTTGTTGTTCAGGTGCCTAGAGGTATTGGGAAACTGACGGCGTTGCACACG	1.25718	0.262185	IWGSC RefSeq v1.0 chromosome 2A only	chr2A download wheat_assemblies	116	67/69 (69)	97	2e-25	11912501	11912433
D1203426	1203426	2A	24.418	DArT	TGCAGTAGCTACTGTAGCCACTGTTCACGAATAGTTTTCTCTCCATGTTCCGAGATCGGAAGAGCGGTT	2.08972	0.148294	IWGSC RefSeq v1.0 chromosome 2A only	chr2A download wheat_assemblies	86	49/50 (69)	98	4e-16	11879833	11879784
D1267403	1267403	2A	24.418	DArT	TGCAGTAGTTTTTGATGTATGCCACACTGACACTGCACTTCTGTGTTCAGCCGAGATCGGAAGAGCGGT	0.749216	0.386725	IWGSC RefSeq v1.0 chromosome 2A only	chr2A download wheat_assemblies	77	51/57 (69)	89	2e-13	9315610	9315554
D2248687	2248687	2A	24.418	DArT	TGCAGGCAGACACCGTGTGTAAGGGCGTTTGATTTTTTGTCGAGAGCACGCACGTACTTAGGTGGCCCG	0.557363	0.455325	IWGSC RefSeq v1.0 chromosome 2A only	chr2A download wheat_assemblies	75.2	51/58 (69)	88	7e-13	10904173	10904116
D1119207	1119207	2A	24.418	DArT	TGCAGGAAGAGGTCCCTGGTTTTTGTTCAGAGATGTCACTGAAGGTGCAGACTCCATAATGTTGTCTCC	0.307957	0.578937	NA	NA	NA	NA	NA	NA	NA	NA
D1144426	1144426	2A	25.2432	DArT	TGCAGCGGAAGGCAACAAATCTGTGAGGGATATTGTTGTAAGAAACGAATCAGTGAATCGTCTTGGTCC	0.0641595	0.800039	IWGSC RefSeq v1.0 chromosome 2A only	chr2A download wheat_assemblies	125	69/69 (69)	100	5e-28	16981864	16981796
D1068370	1068370	2A	26.035	DArT	TGCAGTTGGTGAATATTCACCTTCCACAGTTTGCCCTTGAGCAACGTCCATACCACCTGACGAACTCTG	0.472002	0.492068	IWGSC RefSeq v1.0 chromosome 2A only	chr2A download wheat_assemblies	125	69/69 (69)	100	5e-28	36630599	36630531
D1056176	1056176	2A	26.035	DArT	TGCAGCTGGTACCTCTAAGATCTAGTTAGCAACCTGGCATTTGTTGCAGTTGCTGTTTTTACTTTTGGT	0.125295	0.723362	IWGSC RefSeq v1.0 chromosome 2A only	chr2A download wheat_assemblies	82.4	61/70 (69)	87	5e-15	36386973	36387042
D3022804	3022804	2A	28.075	DArT	TGCAGGTTGGAGCACATATGAATGTGTTTTGAATAGCCGAGATCGGAAGAGCGGTTCAGCAGGAATGCC	1.34714	0.245778	IWGSC RefSeq v1.0 chromosome 2A only	chr2A download wheat_assemblies	71.6	39/39 (69)	100	9e-12	19470623	19470585
D1666892	1666892	2A	31.301	DArT	TGCAGTCGGGTAAGGGTGCCCTCTGTGAGGTTCACCTGGAACACTGCATGGCACACGGCTAGGTAGGCG	0.280397	0.596441	IWGSC RefSeq v1.0 chromosome 2A only	chr2A download wheat_assemblies	102	61/64 (69)	95	5e-21	18495218	18495155
D2278301	2278301	2A	31.301	DArT	TGCAGAGCTGCTCGTTGCCTGTCGATGTGGCAACAAGGCAGCCTCACGGGAAAAGAGCAGGGGCCATCC	2.87367	0.0900392	IWGSC RefSeq v1.0 chromosome 2A only	chr2A download wheat_assemblies	107	65/69 (69)	94	1e-22	20367575	20367507
D1262535	1262535	2A	31.301	DArT	TGCAGTCGTGGCCAGTGCTGACGAGCTTGTCGGCGTTTTTCTTTCAGATGACCGAGATCGGAAGAGCGG	0.357896	0.549677	IWGSC RefSeq v1.0 chromosome 2A only	chr2A download wheat_assemblies	75.2	49/54 (69)	91	7e-13	759296356	759296303
D1109361	1109361	2A	31.301	DArT	TGCAGGACGACCATGAGCATGGTGTCTGGGCATTTCAGTACATGATCAAACTACCGAGATCGGAAGAGC	0.0445766	0.832785	IWGSC RefSeq v1.0 chromosome 2A only	chr2A download wheat_assemblies	68	43/47 (69)	91	1e-10	20167215	20167169
D1698915	1698915	2A	31.301	DArT	TGCAGCCAGCTTATCTCCTTGCAGTCAGCGATCGTCACCCCGAGCTCTGGGAACCGAGATCGGAAGAGC	0.260602	0.609707	IWGSC RefSeq v1.0 chromosome 2A only	chr2A download wheat_assemblies	93.3	54/56 (69)	96	3e-18	21192629	21192574
D1265404	1265404	2A	31.301	DArT	TGCAGTCAGGAAAGGGGTTACAAAGCTGTAGAAAGAACTCACCTAAACAGGACTAGATCACCGAGATCG	0.443457	0.505459	IWGSC RefSeq v1.0 chromosome 2A only	chr2A download wheat_assemblies	93.3	59/63 (69)	94	3e-18	19331869	19331930
D1119700	1119700	2A	31.301	DArT	TGCAGCGAGGCAGCAAAGCAGTTTATAGTGCGTTTTCTGGTCTTGAACTTAATCCATGGAGTCTGAGAA	1.30567	0.253179	IWGSC RefSeq v1.0 chromosome 2A only	chr2A download wheat_assemblies	118	67/68 (69)	99	7e-26	20245219	20245152
D1383441	1383441	2A	31.301	DArT	TGCAGCCCTGCTGCATCTGTTTGATGTATTGGTAAAGGAAGTTCAGACTATCTCTGGCCGAGATCGGAA	3.11544	0.0775535	IWGSC RefSeq v1.0 chromosome 2A only	chr2A download wheat_assemblies	87.8	56/61 (69)	92	1e-16	19431728	19431788
D1262426	1262426	2A	31.301	DArT	TGCAGTAAGCGGCATATAGCTCACACGATGCCCTACTCCCTAGCCAGCACACACGTGAACTTGTTGCTT	0.141459	0.706835	IWGSC RefSeq v1.0 chromosome 2A only	chr2A download wheat_assemblies	64.4	40/43 (69)	93	1e-09	20261114	20261072
D1267206	1267206	2A	31.301	DArT	TGCAGGGTCAGATCGGTAGATAGTGAAGACGGAGATTCGCACCGTGTATAGGAGCAAGCTAGCTACGCG	0.151516	0.697091	IWGSC RefSeq v1.0 chromosome 2A only	chr2A download wheat_assemblies	66.2	45/51 (69)	88	4e-10	19169764	19169714
D1272011	1272011	2A	31.301	DArT	TGCAGGGTTTCGGTTGCATTCCAGACTTCCAGTAGGAAGGAACAAGCTTCGGAGACAGTCCTACCGAGA	0.420335	0.51677	IWGSC RefSeq v1.0 chromosome 2A only	chr2A download wheat_assemblies	120	66/66 (69)	100	2e-26	24172199	24172134
D1373942	1373942	2A	31.301	DArT	TGCAGGATATCGTCACACGTGGGTCATCGCCCGTGAAGGAGTGATGCTAGTGAGAGCCATGTGCGCCAC	0.0262181	0.871369	IWGSC RefSeq v1.0 chromosome 2A only	chr2A download wheat_assemblies	125	69/69 (69)	100	5e-28	24527365	24527297
D3022890	3022890	2A	31.301	DArT	TGCAGAACAGTGATGTTTGGGCATTCCAGTACGGGATCAAACTGCCGAGATCGGAAGAGCGGTTCAGCA	0.996666	0.318119	IWGSC RefSeq v1.0 chromosome 2A only	chr2A download wheat_assemblies	86	47/47 (69)	100	4e-16	19484111	19484157
D1084265	1084265	2A	31.301	DArT	TGCAGTACACGGCGTACATATTCTTCGGCGACGCCATCAACAGCAAGCCTCTGGAGGCCCTTCTCCTCA	1.65675	0.198042	IWGSC RefSeq v1.0 chromosome 2A only	chr2A download wheat_assemblies	125	69/69 (69)	100	5e-28	21192626	21192694
D3023133	3023133	2A	31.301	DArT	TGCAGAATAAAGTAGTAGCAGTAGGTTTTTTTATGCCGAGATCGGAAGAGCGGTTCAGCAGGAATGCCG	0.788717	0.374488	IWGSC RefSeq v1.0 chromosome 2A only	chr2A download wheat_assemblies	69.8	40/41 (69)	98	3e-11	19442078	19442118
D1088834	1088834	2A	31.301	DArT	TGCAGTTTTGGAAGTTCCCCTTGCGTTTAGAACCACCGCCGTGAGGTTGTTCGCTGCTGATGCCGAGAT	0.898472	0.343192	IWGSC RefSeq v1.0 chromosome 2A only	chr2A download wheat_assemblies	118	65/65 (69)	100	7e-26	19571571	19571507
D3029535	3029535	2A	31.301	DArT	TGCAGCAAAAGGGGCACGCTTAGCAGGAATTCGATCCCGCGCCGTCCGAGATCGGAAGAGCGGTTCAGC	0.021672	0.882963	IWGSC RefSeq v1.0 chromosome 2A only	chr2A download wheat_assemblies	78.8	46/48 (69)	96	6e-14	21041620	21041667
D1102929	1102929	2A	31.301	DArT	TGCAGTCTATATCCTCAACAGGTTGTAAACAAGAAGCCTGGACGGCGTGACACCGAGATCGGAAGAGCG	0.688753	0.406589	IWGSC RefSeq v1.0 chromosome 2A only	chr2A download wheat_assemblies	100	55/55 (69)	100	2e-20	19576372	19576426
D1091123	1091123	2A	31.301	DArT	TGCAGAAAAAAGTGTCCTGCTCCAATACAGTGCCAGACCCAAGCGGCATGACAACACAGCAGGGTCAGC	1.13704	0.286278	IWGSC RefSeq v1.0 chromosome 2A only	chr2A download wheat_assemblies	125	69/69 (69)	100	5e-28	19442081	19442013
D1151250	1151250	2A	31.301	DArT	TGCAGTACACGGCGTACATATACTTCGGCGATGCCATCAACAGCAAGCCGCTGGAGGGGCTCCTCCCCA	0.422356	0.515764	IWGSC RefSeq v1.0 chromosome 2A only	chr2A download wheat_assemblies	120	68/69 (69)	99	2e-26	21178378	21178446
D3021558	3021558	2A	31.301	DArT	TGCAGACTTACCTAGGCCATTTGTGGTTTATCTCTCCGAGATCGGAAGAGCGGTTCAGCAGGAATGCCG	0.944416	0.331145	IWGSC RefSeq v1.0 chromosome 2A only	chr2A download wheat_assemblies	69.8	38/38 (69)	100	3e-11	18683064	18683027
D1089011	1089011	2A	31.301	DArT	TGCAGCACAAGGCGTACCTATACTTTGGCAAAGCCAGCAACAACAAGCCGCTGGAGGCGCTCCTCCTCA	1.45405	0.227879	IWGSC RefSeq v1.0 chromosome 2A only	chr2A download wheat_assemblies	125	69/69 (69)	100	5e-28	20237485	20237417
D1228091	1228091	2A	31.301	DArT	TGCAGCCAGCCAGCCATGTGTGATGTCGTGACGATGAATTGAGCTCTGCGGTTTCAGTTTGTTGAGCCG	0.170821	0.679383	IWGSC RefSeq v1.0 chromosome 2A only	chr2A download wheat_assemblies	125	69/69 (69)	100	5e-28	18314253	18314321
D1102278	1102278	2A	31.301	DArT	TGCAGCCACACGCATTAACAATACAAGGCAAGTGTTGGAGTATAGATGCTGCTCCAGCCGAGATCGGAA	0.787912	0.374732	IWGSC RefSeq v1.0 chromosome 2A only	chr2A download wheat_assemblies	109	60/60 (69)	100	4e-23	20329281	20329222
D3027490	3027490	2A	31.301	DArT	TGCAGCAGTCTGCCTGTAGCGACCCCGTTCACTGTAATGGACCGAGATCGGAAGAGCGGTTCAGCAGGA	0.179744	0.671593	IWGSC RefSeq v1.0 chromosome 2A only	chr2A download wheat_assemblies	80.6	44/44 (69)	100	2e-14	17125825	17125868
D1125433	1125433	2A	31.301	DArT	TGCAGGACTCCATTGGTGCATGTTGCTCCCTGGCATGGATTCCCCCATTGGCCACAAGAAAGAGGGATC	0.668646	0.413524	IWGSC RefSeq v1.0 chromosome 2A only	chr2A download wheat_assemblies	125	69/69 (69)	100	5e-28	20343517	20343585
D1209870	1209870	2A	31.301	DArT	TGCAGTCAGGAAAGGGGTTAAAAGCTGTAGAAATAACTCACCTAAACAAGACTACATCACCGAGATCGG	0.990539	0.319611	IWGSC RefSeq v1.0 chromosome 2A only	chr2A download wheat_assemblies	113	62/62 (69)	100	3e-24	19331869	19331930
D1102870	1102870	2A	31.301	DArT	TGCAGATTAGATTTTTGCCCTGCGATCCATCAATGAACTCCTCGTCGGCGACCAGCCTGGCGAGCACCT	1.58922	0.207438	IWGSC RefSeq v1.0 chromosome 2A only	chr2A download wheat_assemblies	125	69/69 (69)	100	5e-28	19473095	19473027
D1093231	1093231	2A	31.301	DArT	TGCAGTCAATTCGGTGCTTGGAGCCGCCGCTCTGGAGTGGTTGGGGGCGACGGCAACAGTGCTCCGAGA	1.11444	0.291118	IWGSC RefSeq v1.0 chromosome 2A only	chr2A download wheat_assemblies	120	66/66 (69)	100	2e-26	23540696	23540631
D2254239	2254239	2A	31.301	DArT	TGCAGGCTCGAGCTCCTTCAAAACAAAGAATGGAATCCTCACATTCCGTCTTTTCGTTCCGTTGGGCAC	0.161618	0.687671	IWGSC RefSeq v1.0 chromosome 2A only	chr2A download wheat_assemblies	125	69/69 (69)	100	5e-28	22702371	22702303
D1245173	1245173	2A	31.301	DArT	TGCAGGGCAGCTGCTGCTGTGCTCTGCTCTGAAAACGATTTCACCTCCTCCCACTCTGAAACCCCGAGA	0.127211	0.721341	IWGSC RefSeq v1.0 chromosome 2A only	chr2A download wheat_assemblies	120	66/66 (69)	100	2e-26	15355493	15355558
D1101020	1101020	2A	31.301	DArT	TGCAGTCCCTCCTCGCCGAGAAGGGCGCCGAGAAGAAGCACCCAGAGGAGACGCTCCGAGATCGGAAGA	0.437474	0.508344	IWGSC RefSeq v1.0 chromosome 2A only	chr2A download wheat_assemblies	105	58/58 (69)	100	4e-22	16327899	16327956
D1005080	1005080	2A	31.301	DArT	TGCAGCAAAAAGATGGACATCCCAGTCATGCCATCCTCGCTGGTGGACGCAGCAAGCTTGCCACCCATG	0.142469	0.705839	IWGSC RefSeq v1.0 chromosome 2A only	chr2A download wheat_assemblies	98.7	62/67 (69)	93	7e-20	20040956	20040890
D3024826	3024826	2A	31.301	DArT	TGCAGCTCCCGTTGTTGAACTTGAGTCACATTAGTGTTATTCGCCGAGATCGGAAGAGCGGTTCAGCAG	0.0935249	0.759743	IWGSC RefSeq v1.0 chromosome 2A only	chr2A download wheat_assemblies	84.2	46/46 (69)	100	1e-15	12705378	12705333
D1179086	1179086	2A	31.301	DArT	TGCAGCTGTTTGAACTGGGCTCCAGTTGAGCCCAGCCTGCTTAATTAGTAGAGTAAGTAGTAGCCCAGC	0.660094	0.416527	IWGSC RefSeq v1.0 chromosome 2A only	chr2A download wheat_assemblies	125	69/69 (69)	100	5e-28	16026005	16026073
D3064382	3064382	2A	31.301	DArT	TGCAGCGATGTCAGTGAAATTAGTGCTTGATTCTCATTCCTATGACCGAGATCGGAAGAGCGGTTCAGC	0.36514	0.545665	IWGSC RefSeq v1.0 chromosome 2A only	chr2A download wheat_assemblies	82.4	47/48 (69)	98	5e-15	24200642	24200689
D2291746	2291746	2A	31.301	DArT	TGCAGGGGATACAGCACGTCGAACAGCCACTCGATGCCCGTCGGCCTAACAGAACTGATGCCCGAGATC	0.313379	0.575614	IWGSC RefSeq v1.0 chromosome 2A only	chr2A download wheat_assemblies	116	64/64 (69)	100	2e-25	14068708	14068771
D3033869	3033869	2A	31.301	DArT	TGCAGAAAATTATTGTAAGCAAACTGTGGCGCTTTTATAACCGAGATCGGAAGAGCGGTTCAGCAGGAA	0.00609725	0.937761	IWGSC RefSeq v1.0 chromosome 2A only	chr2A download wheat_assemblies	78.8	43/43 (69)	100	6e-14	24025941	24025983
D1736227	1736227	2A	31.301	DArT	TGCAGATCGCCGTCGCCCTCGCCCTGCTCTACACCCACCTCGGCCCATCTGTGCTCACCGCCGTCGCCG	0.00700833	0.933282	IWGSC RefSeq v1.0 chromosome 2A only	chr2A download wheat_assemblies	120	68/69 (69)	99	2e-26	24065788	24065720
D1099987	1099987	2A	31.301	DArT	TGCAGGGAAAATTAGATCATCTCTGTAGGATCAGGATTGCCTTATGAGAACCGAGATCGGAAGAGCGGT	0.118017	0.731196	IWGSC RefSeq v1.0 chromosome 2A only	chr2A download wheat_assemblies	98.7	61/63 (69)	97	7e-20	7523498	7523438
S1089011	1089011	2A	31.301	SNP	TGCAGCACAAGGCGTACCTATACTTTGGCAAAGCCAGCAACAACAAGCCGCTGGAGGCGCTCCTCCTCA	0.140992	0.707296	IWGSC RefSeq v1.0 chromosome 2A only	chr2A download wheat_assemblies	125	69/69 (69)	100	5e-28	20237485	20237417
S1129427	1129427	2A	31.301	SNP	TGCAGGCTGGTTTGCCTCTACTGCTGCTGCCAGATTTTGGCATCAATAATAAGGCAAGGCGATGATCAA	0.51076	0.47481	IWGSC RefSeq v1.0 chromosome 2A only	chr2A download wheat_assemblies	125	69/69 (69)	100	5e-28	18410354	18410286
S998804	998804	2A	31.301	SNP	TGCAGAGCGCGAAGCAACGCTGGAGGTGCGGTGGCAGATGGTCATAGCTGGCGAGATGGCTTGCTAGTA	0.125432	0.723217	IWGSC RefSeq v1.0 chromosome 2A only	chr2A download wheat_assemblies	120	68/69 (69)	99	2e-26	13253270	13253338
S1127526	1127526	2A	31.301	SNP	TGCAGCCCCTCCGTCACGTCTCCGCCGCGGCGAACGAACTGGACGAACCTGTCCACGAGCGACGGGCCG	0.154391	0.694374	IWGSC RefSeq v1.0 chromosome 2A only	chr2A download wheat_assemblies	125	69/69 (69)	100	5e-28	24066040	24066108
D1763910	1763910	2A	31.301	DArT	TGCAGCTCGATAAGACCCGATGCAACACTGGCACATCTGAAACTAAATAGGGAGTTCCTCAAGTAACCT	7.3689e-06	0.997834	NA	NA	NA	NA	NA	NA	NA	NA
D1265382	1265382	2A	31.301	DArT	TGCAGGAAAACAAGTAAGATTGCAGACAGCTTAGCAGCGTTCGCCATGGTAACTGAGCGAGCTCCGAGA	0.126892	0.721676	NA	NA	NA	NA	NA	NA	NA	NA
D1127434	1127434	2A	31.301	DArT	TGCAGCCGCTGGTTTGATCGTCGGAGAACAATCAGCCGATCACGTACTCGTACTGGCCTCGTAAATGGT	0.312954	0.575873	NA	NA	NA	NA	NA	NA	NA	NA
D1266639	1266639	2A	31.301	DArT	TGCAGGTGTTTGACTGCGGGGCACTTGAAGGGGTGGTGCCTTTTCTCTTCAACCGAGATCGGAAGAGCG	0.259673	0.610345	NA	NA	NA	NA	NA	NA	NA	NA
D1106221	1106221	2A	31.301	DArT	TGCAGGAAATGGGCATGGATCGGAGCAGTGGAAAGAGAACTACATTGAGCCCGAGATCGGAAGAGCGGT	0.302485	0.582329	NA	NA	NA	NA	NA	NA	NA	NA
D3026620	3026620	2A	31.301	DArT	TGCAGCCCTACAGGTCCTCCTCTTCCGCGAAGAGACGCCCGAGATCGGAAGAGCGGTTCAGCAGGAATG	0.863495	0.352763	NA	NA	NA	NA	NA	NA	NA	NA
D1696903	1696903	2A	31.301	DArT	TGCAGCTTTCGAGTCCGCCGCCTACTCCAGCGGCCGGCGCGTCAACATCAGCGCCCTCGCCGAGGAAAT	0.0691995	0.792506	NA	NA	NA	NA	NA	NA	NA	NA
D3020732	3020732	2A	31.301	DArT	TGCAGGATCAAACTTATTTTTACTGTGGTTAGTTATTTCACCGAGATCGGAAGAGCGGTTCAGCAGGAA	2.78489	0.0951573	NA	NA	NA	NA	NA	NA	NA	NA
D3028259	3028259	2A	31.758	DArT	TGCAGTAGTGGGATGTCCCCTTCCAACAGGCAAGTTGGGGCCGAGATCGGAAGAGCGGTTCAGCAGGAA	0.934686	0.333648	NA	NA	NA	NA	NA	NA	NA	NA
D1211822	1211822	2A	31.981	DArT	TGCAGTTTCCGATCACGCAGCTATCTGTTGTTGCCTGCTTGCTCATGTGTTTTTGTGCCCTGGACCAGC	0.186741	0.665643	IWGSC RefSeq v1.0 chromosome 2A only	chr2A download wheat_assemblies	125	69/69 (69)	100	5e-28	1529313	1529381
S1211822	1211822	2A	31.981	SNP	TGCAGTTTCCGATCACGCAGCTATCTGTTGTTGCCTGCTTGCTCATGTGTTTTTGTGCCCTGGACCAGC	0.816807	0.366115	IWGSC RefSeq v1.0 chromosome 2A only	chr2A download wheat_assemblies	125	69/69 (69)	100	5e-28	1529313	1529381
D1108041	1108041	2A	32.145	DArT	TGCAGTGCAAGACCACCGAAGGTGTGTGCGTGCTCGGCAGTGGGGACAGGGAAGTTCCTGCCGAGATCG	0.457026	0.499017	IWGSC RefSeq v1.0 chromosome 2A only	chr2A download wheat_assemblies	114	63/63 (69)	100	8e-25	41473929	41473991
D1109505	1109505	2A	33.027	DArT	TGCAGATCGGCCTCCCCGCTGTGCCCTTCGCTCACGCCATGGACGACGTGCTGGAGACAGTCATCCTCC	17.3711	3.07472e-05	IWGSC RefSeq v1.0 chromosome 2A only	chr2A download wheat_assemblies	107	65/69 (69)	94	1e-22	2731276	2731208
D2258266	2258266	2A	33.676	DArT	TGCAGGCAGCAGGGGTCGACCCCGAAGACGAGGTTGCAGGTCAGGTCAAAGGTCAGCCTTAGGAACACG	20.8094	5.07336e-06	IWGSC RefSeq v1.0 chromosome 2A only	chr2A download wheat_assemblies	107	65/69 (69)	94	1e-22	2731273	2731341
D1281763	1281763	2A	34.053	DArT	TGCAGTGGTCTAACATGCCTTGGTGCCAGGGCGGGGTGCGGACATCGGCAACGACTTGGGGACACCGAG	0.0443656	0.833175	IWGSC RefSeq v1.0 chromosome 2A only	chr2A download wheat_assemblies	113	65/67 (69)	97	3e-24	7560591	7560657
D1270376	1270376	2A	34.053	DArT	TGCAGCTCGTACGGGACGGATCCCAAGCACTGCACGGGACGGGTGTCGTACGCGCACCCCGTGCCGTTC	1.17129	0.279137	IWGSC RefSeq v1.0 chromosome 2A only	chr2A download wheat_assemblies	75.2	58/69 (69)	84	7e-13	7443923	7443855
D1212382	1212382	2A	34.053	DArT	TGCAGTTTAATGATGCCAAAAATAATCGTCTCCCCGTTCAGGTCAGCTGGCAGTTAGCCGAGATCGGAA	0.342818	0.558207	NA	NA	NA	NA	NA	NA	NA	NA
S1038630	1038630	2A	34.882	SNP	TGCAGTCTCCCGTCAGCATTTTTCTTTTGGTGATGAAGTCTCATGTCAGCTTTAGGCAGGGAGATGCCA	0.80728	0.368926	IWGSC RefSeq v1.0 chromosome 2A only	chr2A download wheat_assemblies	125	69/69 (69)	100	5e-28	29263722	29263790
D1027217	1027217	2A	38.251	DArT	TGCAGCCCACGAGAGCTCCAGATCTGACCCAGCTGTGCACGTGCACCGCCCCAACCGCCGCCCACGGCA	9.01434	0.00267869	NA	NA	NA	NA	NA	NA	NA	NA
D1035803	1035803	2A	38.587	DArT	TGCAGTTTGAGGACATAGTCAGTGGTAATTATCTGCCACAACAATTGAGCTTGATGGCACCAAACTCCA	0.258223	0.611344	IWGSC RefSeq v1.0 chromosome 2A only	chr2A download wheat_assemblies	125	69/69 (69)	100	5e-28	24900911	24900979
D998741	998741	2A	38.927	DArT	TGCAGGTGAGGCGCTCCATGCGTGGTCAATGCTTCATGAATGCGGCAGTGCATGGACGATGGAAGGCTT	7.55339	0.00598972	NA	NA	NA	NA	NA	NA	NA	NA
D1279908	1279908	2A	42.686	DArT	TGCAGACGTGTGGGCTGTACAGAGCCATCTCTGGCCCAGCGCGGTGTGAACGATGACCAGTTGTTCCTT	0.627044	0.428442	IWGSC RefSeq v1.0 chromosome 2A only	chr2A download wheat_assemblies	125	69/69 (69)	100	5e-28	30042267	30042199
D2332587	2332587	2A	42.686	DArT	TGCAGTAGCATGTCCCCCATCTTTTGTCAATCGGCTTCGTCGACATCTAAAGGAGTGGGGAGCCATCCC	0.172607	0.677805	IWGSC RefSeq v1.0 chromosome 2A only	chr2A download wheat_assemblies	125	69/69 (69)	100	5e-28	29932351	29932419
S1279811	1279811	2A	42.686	SNP	TGCAGCGATTTCAGCGCTGGAGTCTTCAACATTTTTCACTCATCAGGTGACACCAGCACGCCGAGCTTG	0.0206817	0.88565	IWGSC RefSeq v1.0 chromosome 2A only	chr2A download wheat_assemblies	120	68/69 (69)	99	2e-26	30132428	30132360
S1146447	1146447	2A	42.686	SNP	TGCAGCGACGCAACCACCGAAATAATGCGCACAAGTACGACGCAGCAGCCCTACCGAAATAATATTGAT	0.211554	0.645552	IWGSC RefSeq v1.0 chromosome 2A only	chr2A download wheat_assemblies	125	69/69 (69)	100	5e-28	29263725	29263657
D1214885	1214885	2A	45.096	DArT	TGCAGCTACCACGGCAGGCGCTGATGCCCATGGCAGAGGGTCACATCAGGCTAGTAGTGGTGTGTAGGA	0.84215	0.358783	IWGSC RefSeq v1.0 chromosome 2A only	chr2A download wheat_assemblies	125	69/69 (69)	100	5e-28	30220603	30220671
S1214885	1214885	2A	45.096	SNP	TGCAGCTACCACGGCAGGCGCTGATGCCCATGGCAGAGGGTCACATCAGGCTAGTAGTGGTGTGTAGGA	1.18783	0.275769	IWGSC RefSeq v1.0 chromosome 2A only	chr2A download wheat_assemblies	125	69/69 (69)	100	5e-28	30220603	30220671
S1022158	1022158	2A	45.2888	SNP	TGCAGGTTGCTCATGGCGGCGCCGAGGAGACTCTGTTGATCCCACGACTGCTGAGCGGGGCCGAGATCG	3.5143	0.0608412	IWGSC RefSeq v1.0 chromosome 2A only	chr2A download wheat_assemblies	114	63/63 (69)	100	8e-25	36696937	36696999
S2256343	2256343	2A	45.2888	SNP	TGCAGCACGCCCACGCACGCGTCACTACTCGATCACTACGAAATACGTACACGTAAACAACAACTACTA	0.206899	0.649209	IWGSC RefSeq v1.0 chromosome 2A only	chr2A download wheat_assemblies	125	69/69 (69)	100	5e-28	36719014	36719082
S3020873	3020873	2A	47.343	SNP	TGCAGACAAGTAGAGGAACATAAATCTTGAAGTGCACCCGAGATCGGAAGAGCGGTTCAGCAGGAATGC	0.454203	0.500346	IWGSC RefSeq v1.0 chromosome 2A only	chr2A download wheat_assemblies	73.4	40/40 (69)	100	3e-12	30859179	30859140
S998359	998359	2A	47.343	SNP	TGCAGGACGAGGGACTACCGACCTGCGCAACCGTACTAGGCGATAGGCGGATGGAGAACCGACCAACGA	0.431799	0.511108	IWGSC RefSeq v1.0 chromosome 2A only	chr2A download wheat_assemblies	125	69/69 (69)	100	5e-28	31040806	31040738
S1009798	1009798	2A	47.343	SNP	TGCAGAATGAATCTCATTATGTAAGTGGTTTCTAGCTAGAATTATCTTTCCTTCATTGCAGTTTCCTTG	0.742018	0.389015	IWGSC RefSeq v1.0 chromosome 2A only	chr2A download wheat_assemblies	125	69/69 (69)	100	5e-28	30823345	30823277
S1212067	1212067	2A	47.343	SNP	TGCAGCTGTACCGCGGAGGCGCCGTTGCTGTTGCCCATGGGGTTCAGGGAGCCTGAACTTCCGAGCATG	0.103507	0.747661	IWGSC RefSeq v1.0 chromosome 2A only	chr2A download wheat_assemblies	125	69/69 (69)	100	5e-28	30329958	30330026
D1104152	1104152	2A	49.9948	DArT	TGCAGGTGCCCCCTATATATCCTTGCTTAACACCATGTGCCTAGCATCTCATACGCCGAGATCGGAAGA	0.088785	0.765727	IWGSC RefSeq v1.0 chromosome 2A only	chr2A download wheat_assemblies	105	58/58 (69)	100	4e-22	31840183	31840126
D1132054	1132054	2A	49.9948	DArT	TGCAGCCTACAGCCGATTTGGTCACCCTCTTCTTTCTTTTGGAGTGTGTTGTCGTCTCTCCCCTCTGAA	0.545685	0.460086	NA	NA	NA	NA	NA	NA	NA	NA
D3026484	3026484	2A	50.4778	DArT	TGCAGAGAGGCAGAGCCCGCTGTACTCCAGAGTGCACGCCGAGATCGGAAGAGCGGTTCAGCAGGAATG	0.958659	0.327525	IWGSC RefSeq v1.0 chromosome 2A only	chr2A download wheat_assemblies	75.2	41/41 (69)	100	7e-13	32330999	32330959
D1234801	1234801	2A	51.032	DArT	TGCAGTGAAGGAAGGATTTTCTCTTCACGCCCCTGGCCACAGCTCAGGCCGAGATCGGAAGAGCGGTTC	0.251677	0.615897	IWGSC RefSeq v1.0 chromosome 2A only	chr2A download wheat_assemblies	93.3	51/51 (69)	100	3e-18	31963576	31963526
S3064800a	3064800	2A	51.4225	SNP	TGCAGCGGGAAGCTGGTTTCGTGTCGACCCAATAAACGTCGCGGCGCTCTGTACGTCAAATCCTAAGCG	0.00579188	0.939336	IWGSC RefSeq v1.0 chromosome 2A only	chr2A download wheat_assemblies	125	69/69 (69)	100	5e-28	35952052	35952120
S982956	982956	2A	51.4225	SNP	TGCAGTTGAATCACAAAGATGGAACAGAATCACAAAGATGGTTATGTTCAGGAGTTCAAGAAGAATTCG	0.236564	0.626699	IWGSC RefSeq v1.0 chromosome 2A only	chr2A download wheat_assemblies	125	69/69 (69)	100	5e-28	36391952	36392020
D3022385	3022385	2A	54.767	DArT	TGCAGCGTCACTTTTTTCAAATGATTCTCCAAGCAATTAAACCGAGATCGGAAGAGCGGTTCAGCAGGA	1.40213	0.236367	IWGSC RefSeq v1.0 chromosome 2A only	chr2A download wheat_assemblies	80.6	44/44 (69)	100	2e-14	32937816	32937773
D1243763	1243763	2A	54.767	DArT	TGCAGCGTGATGGATGGCATTGTAGCCTCGGACATGGAGCCGAAGAGCTCCGCCCTGAAGACCGAGATC	0.202112	0.653022	IWGSC RefSeq v1.0 chromosome 2A only	chr2A download wheat_assemblies	111	63/64 (69)	98	1e-23	33012880	33012817
D1151366	1151366	2A	55.577	DArT	TGCAGAATTCGGTAGCGGCCTTTTGCCAGGGACGAAGTGGTAGATGTCTTATATACTAGCATCCGAGAT	0.214286	0.643429	IWGSC RefSeq v1.0 chromosome 2A only	chr2A download wheat_assemblies	93.3	51/51 (69)	100	3e-18	32527904	32527854
D1235780	1235780	2A	55.577	DArT	TGCAGCTAGGGTTAAGGCTTGCCTTGATCCACATGCTATTGTTATTGCCACGTCTCTTCGCGCCGAGAT	0.0159621	0.899462	IWGSC RefSeq v1.0 chromosome 2A only	chr2A download wheat_assemblies	109	62/63 (69)	98	4e-23	32486766	32486828
D3026757	3026757	2A	55.577	DArT	TGCAGCGTGATGGATGGCATTGTAGCCTCGGACATGGAGCCGAGATCGGAAGAGCGGTTCAGCAGGAAT	0.0225191	0.880714	IWGSC RefSeq v1.0 chromosome 2A only	chr2A download wheat_assemblies	77	42/42 (69)	100	2e-13	33012880	33012839
D1091838	1091838	2A	55.577	DArT	TGCAGTTCTCCGGCTCGTCTTCGTCCGAATCATGTAAGAGTGGTAAGGCTTCCTGGGCTCAGGAGCAAC	2.85632	0.0910154	IWGSC RefSeq v1.0 chromosome 2A only	chr2A download wheat_assemblies	118	67/68 (69)	99	7e-26	32984676	32984609
D2257945	2257945	2A	55.577	DArT	TGCAGCATTGCGGACCACTGCAACGGCCTCCTCTTACTCGATGTTCACGAGGACCATTACTACGTGGTT	0.470201	0.492895	IWGSC RefSeq v1.0 chromosome 2A only	chr2A download wheat_assemblies	125	69/69 (69)	100	5e-28	32886859	32886927
D978751	978751	2A	55.577	DArT	TGCAGGCACCATTGCTGATATGCGGCAGCATTCGGAGTGGTATTATGACAAGCATTATGTTGTACTGCC	0.0715966	0.789026	IWGSC RefSeq v1.0 chromosome 2A only	chr2A download wheat_assemblies	125	69/69 (69)	100	5e-28	32821281	32821349
S1277633	1277633	2A	55.577	SNP	TGCAGCAATCTAGGCTCTCAGGGTACTCATCAGGACGGGGCAAGTAGCTAGTCGAACCTGCCGAGATCG	0.253394	0.614696	IWGSC RefSeq v1.0 chromosome 2A only	chr2A download wheat_assemblies	118	69/70 (69)	99	7e-26	32886862	32886793
S1038091	1038091	2A	55.577	SNP	TGCAGGCACCATCGCTGATATGTGGGGGCACTCCGACTGCTACTATGACAAGCATTATGCTGTCTACTG	0.209631	0.647057	IWGSC RefSeq v1.0 chromosome 2A only	chr2A download wheat_assemblies	125	69/69 (69)	100	5e-28	32773682	32773750
S1667915	1667915	2A	55.577	SNP	TGCAGAAACCATCGCTGATATGCGGCGGCATTTCGACAAGCACTATGCTGTCTACTGCCGAGATCGGAA	0.423013	0.515438	IWGSC RefSeq v1.0 chromosome 2A only	chr2A download wheat_assemblies	104	59/60 (69)	98	2e-21	32554945	32555004
D1037499	1037499	2A	55.577	DArT	TGCAGCCACTCATCAATTAGTAGTCTAGGAGTAGCTAATTAAGCAGGTGGGAATGATTGGGCAAAGCTG	1.95851	0.161673	NA	NA	NA	NA	NA	NA	NA	NA
S3064473	3064473	2A	55.8587	SNP	TGCAGCGCGGATCCCTATTGCAAGCACGGCCTCCGTTTGCATTTTCCGAGATCGGAAGAGCGGTTCAGC	0.000561289	0.981099	IWGSC RefSeq v1.0 chromosome 2A only	chr2A download wheat_assemblies	87.8	48/48 (69)	100	1e-16	31851898	31851945
S1061775a	1061775	2A	57.267	SNP	TGCAGTCACTTGTATCGGTTGATGGGTCCGCAGGTATCCTAAGTCTGAAAAGATGTGACGAAACTGGGT	1.59575	0.206506	IWGSC RefSeq v1.0 chromosome 2A only	chr2A download wheat_assemblies	120	68/69 (69)	99	2e-26	34350090	34350158
S1061775b	1061775	2A	57.267	SNP	TGCAGTCACTTGTATCGGTTGATGGGTCCGCAGGTATCCTAAGTCTGAAAAGATGTGACGAAACTGGGT	2.14182	0.143332	IWGSC RefSeq v1.0 chromosome 2A only	chr2A download wheat_assemblies	120	68/69 (69)	99	2e-26	34350090	34350158
D1254628	1254628	2A	57.809	DArT	TGCAGCAATCCAGGCTCTCAGGGTACTCATCGGGACGGGGCAAGTAGTCAAACCTGCCGAGATCGGAAG	0.680744	0.409331	IWGSC RefSeq v1.0 chromosome 2A only	chr2A download wheat_assemblies	109	64/65 (69)	98	4e-23	32926104	32926040
D1108053	1108053	2A	57.88	DArT	TGCAGCACACGATGGCGATCACAGAAGATACGCTAGAAGAGGAGGAAGAAGAACACGGAGAATTTTTCC	1.37952	0.240183	IWGSC RefSeq v1.0 chromosome 2A only	chr2A download wheat_assemblies	125	69/69 (69)	100	5e-28	32097453	32097521
S1048259	1048259	2A	62.554	SNP	TGCAGCAGCAGCCCGCTCCACGTCCTCATCTTCCTCCTCCTCCTCATCATCATGCTGCTGCCTACCATG	5.76009	0.0163942	IWGSC RefSeq v1.0 chromosome 2A only	chr2A download wheat_assemblies	125	69/69 (69)	100	5e-28	35877217	35877285
D1122848	1122848	2A	63.69	DArT	TGCAGGCGGGACGCGGTCAGAGCAAGTTGGTTTCGCTCGCTCACGTGTGAGCCGAGATCGGAAGAGCGG	2.7324	0.0983315	NA	NA	NA	NA	NA	NA	NA	NA
S2252351	2252351	2A	64.5425	SNP	TGCAGTTCAAATGAACGACGCCGAATAATCGATAGGAGCAATTCAAGAAGGGGGTCATGGCGAACTCAC	0.132095	0.716269	IWGSC RefSeq v1.0 chromosome 2A only	chr2A download wheat_assemblies	125	69/69 (69)	100	5e-28	36234739	36234807
D1254329	1254329	2A	65.963	DArT	TGCAGTCAACCATTAACCGAAAGAAAGTAACACAATTCGCAATCGCCGAAAGCAATTCAAGAAGCGGGT	0.967543	0.325294	IWGSC RefSeq v1.0 chromosome 2A only	chr2A download wheat_assemblies	125	69/69 (69)	100	5e-28	36234920	36234988
S1092763	1092763	2A	65.963	SNP	TGCAGCACCACCCCCGTTGCGTCCTTTGCGATCAGGAACCAGAGACGATGCAACACCTGCTTGCCACAT	0.700785	0.40252	IWGSC RefSeq v1.0 chromosome 2A only	chr2A download wheat_assemblies	120	68/69 (69)	99	2e-26	36389613	36389681
D1292492	1292492	2A	76.949	DArT	TGCAGTGTCTACACCACCACATGTGGCTGAATGCAATCGTTTTCTAGGAGACGTGAGTCGACCGAGATC	4.85091e-05	0.994443	IWGSC RefSeq v1.0 chromosome 2A only	chr2A download wheat_assemblies	98.7	60/64 (69)	94	7e-20	43370517	43370580
D1077286	1077286	2A	77.513	DArT	TGCAGTGTGGTGGAAAAAAGATAAGGAAGGAATCACCGTTTCTAGCCGCATGGGGCCCATAGCTTGTGG	0.0108621	0.916994	IWGSC RefSeq v1.0 chromosome 2A only	chr2A download wheat_assemblies	125	69/69 (69)	100	5e-28	42697004	42696936
S1128539	1128539	2A	83.4137	SNP	TGCAGCGGGTTGACTGCAATAAGAAACTGTAGGCGTGCCCACATATATTTTGAGCGCACATGACCGCAT	0.160585	0.688618	IWGSC RefSeq v1.0 chromosome 2A only	chr2A download wheat_assemblies	120	68/69 (69)	99	2e-26	43450210	43450142
D1036070	1036070	2A	84.97	DArT	TGCAGACACCAGCATCGTCACCACGGAGAGCACCAACCCAACGCCGATCCGCTGGAGCTGGGTGATGCC	0.306766	0.579672	IWGSC RefSeq v1.0 chromosome 2A only	chr2A download wheat_assemblies	98.7	63/69 (69)	91	7e-20	17869734	17869802
D1219912	1219912	2A	84.97	DArT	TGCAGCTCCTCCTCCTCCTCGTCCTGGGACTCGTTTCCATCCCACATGAACACCGAGATCGGAAGAGCG	0.236145	0.627004	IWGSC RefSeq v1.0 chromosome 2A only	chr2A download wheat_assemblies	59	48/59 (69)	81	6e-08	16751248	16751306
D1008964	1008964	2A	84.97	DArT	TGCAGAGGAAGAAGGCTGTCGCGGCGGCTTCTGCTCCTTCTGCCAAGTTACCGAGATCGGAAGAGCGGT	0.0594352	0.807391	IWGSC RefSeq v1.0 chromosome 2A only	chr2A download wheat_assemblies	78.8	49/53 (69)	92	6e-14	4322177	4322125
D1207821	1207821	2A	84.97	DArT	TGCAGCGTGTATACTACGAGCGGACCACATCACGCCAGCGCTGCAAGCCACCTCTCGGCGTCCATCAGG	1.03091	0.309944	IWGSC RefSeq v1.0 chromosome 2A only	chr2A download wheat_assemblies	68	48/55 (69)	87	1e-10	25717659	25717713
D1219317	1219317	2A	84.97	DArT	TGCAGTGTGGACGAAACAAGCTGTGTCTGCTGCTCTTCACCTCCCTCAGCATCCTCCAAAGCCGAGATC	0.0800935	0.777171	IWGSC RefSeq v1.0 chromosome 2A only	chr2A download wheat_assemblies	104	60/62 (69)	97	2e-21	2919353	2919292
D1201081	1201081	2A	84.97	DArT	TGCAGTATATATACCGAGAGTGATGATCTAGGGGCATGTAAGCTCACACTTTCTCACTATACATCTGGG	0.117831	0.731399	IWGSC RefSeq v1.0 chromosome 2A only	chr2A download wheat_assemblies	60.8	57/73 (69)	78	2e-08	11837902	11837830
D1216510	1216510	2A	84.97	DArT	TGCAGTATACAGTTTCATTGCTTGTTCAAATCGCTCTGTCAATCAAGAAATGGGACCCAGTTCTGCCTT	0.299582	0.584145	IWGSC RefSeq v1.0 chromosome 2A only	chr2A download wheat_assemblies	71.6	53/62 (69)	85	9e-12	15615737	15615676
D2324962	2324962	2A	84.97	DArT	TGCAGTGCCTCGCTCGAGGACCTAGCTCCTCCTCCTCCCGCTGTGCTGATCCCCTCTCTCCCGCTCGAT	1.22282	0.268808	IWGSC RefSeq v1.0 chromosome 2A only	chr2A download wheat_assemblies	111	66/69 (69)	96	1e-23	16835547	16835479
D1220285	1220285	2A	84.97	DArT	TGCAGATAATCTAATCTTCATGGAGGAATTACAGTTAGGCAACCAGCAGAGCACTCACCGAGATCGGAA	0.605572	0.43646	IWGSC RefSeq v1.0 chromosome 2A only	chr2A download wheat_assemblies	89.7	55/59 (69)	93	3e-17	12141036	12141094
D1283381	1283381	2A	84.97	DArT	TGCAGCAGCTGCTGCTGGTGGTGGTACATCTCGGCGGGGAAGAACTGGAAGTACTCGCCAAGAGACGAC	0.677148	0.41057	IWGSC RefSeq v1.0 chromosome 2A only	chr2A download wheat_assemblies	105	64/68 (69)	94	4e-22	8543422	8543355
D1203536	1203536	2A	84.97	DArT	TGCAGCTCCACGCCGTGTTGTTCGTTTGTGTTCTGGTTGTAGTCAGAGATCATGCCGAGATCGGAAGAG	0.199682	0.654978	IWGSC RefSeq v1.0 chromosome 2A only	chr2A download wheat_assemblies	102	56/56 (69)	100	5e-21	11880600	11880545
D1283411	1283411	2A	84.97	DArT	TGCAGGGCGTGGGCAGAGCAGGTGAGAGCTGACCTTGTGGGTGGCGCTTGCTTCCGAGATCGGAAGAGC	0.929079	0.335102	IWGSC RefSeq v1.0 chromosome 2A only	chr2A download wheat_assemblies	73.4	49/55 (69)	89	3e-12	2959883	2959829
D2375261	2375261	2A	84.97	DArT	TGCAGAGCGTCGACCTCAGCTCGAAAAACTTCATCGGCGAGCTGTGGCCCGAGATCGGAAGAGCGGTTC	0.594519	0.440677	IWGSC RefSeq v1.0 chromosome 2A only	chr2A download wheat_assemblies	64.4	47/55 (69)	85	1e-09	21209092	21209038
D1202728	1202728	2A	84.97	DArT	TGCAGCATTTCTTGCACCTTGACAATTCAGAAGTTGCATTCAGAAGATAACCTGGAAACTATGCTTGCC	0.228818	0.632401	IWGSC RefSeq v1.0 chromosome 2A only	chr2A download wheat_assemblies	111	66/69 (69)	96	1e-23	24436909	24436977
D1056982	1056982	2A	84.97	DArT	TGCAGAAAAGTTTGCCTGAACTGTGAATCCTGGAGAATAGCTTACACAATTCTGGCTCTCATTTCAAAC	0.520026	0.470831	IWGSC RefSeq v1.0 chromosome 2A only	chr2A download wheat_assemblies	89.7	57/62 (69)	92	3e-17	21256249	21256310
D1317718	1317718	2A	84.97	DArT	TGCAGCATGGAGGGAGCCGAGTTCGTCCACGCCGTGGCGCCCTCCGTCACTGTGGACGACGGCATCACG	0.279776	0.596848	IWGSC RefSeq v1.0 chromosome 2A only	chr2A download wheat_assemblies	107	65/69 (69)	94	1e-22	19472020	19472088
D1010794	1010794	2A	84.97	DArT	TGCAGGGGGAGATGGGATCGGCTTCGCCGTTCGGTAGTATCTCTTCACCGGCTCATAAAGGTCATGAGA	1.68921	0.193705	IWGSC RefSeq v1.0 chromosome 2A only	chr2A download wheat_assemblies	116	67/69 (69)	97	2e-25	9386978	9387046
D992881	992881	2A	84.97	DArT	TGCAGCTTTCCCCCATTCAAGCAACAATATGGCCAGGCCAGTTTAGATCCTGTGCTTCTCCAATGGGGA	1.06152	0.302869	IWGSC RefSeq v1.0 chromosome 2A only	chr2A download wheat_assemblies	104	59/60 (69)	98	2e-21	3634575	3634516
D1283073	1283073	2A	84.97	DArT	TGCAGCTCGGCCTCGTCGGTCTTGTCCGTCTCCACGGAGAGCAGCACGTTCTCCCGAGATCGGAAGAGC	0.0841237	0.771785	IWGSC RefSeq v1.0 chromosome 2A only	chr2A download wheat_assemblies	87.8	53/56 (69)	95	1e-16	14900108	14900163
D2322527	2322527	2A	84.97	DArT	TGCAGTCGAGGAAGAAGAGGACTGGAGGAAGAAGAAGGACACAGGGACACAAGAATATTCCGAGATCGG	0.297121	0.585693	IWGSC RefSeq v1.0 chromosome 2A only	chr2A download wheat_assemblies	77	54/62 (69)	87	2e-13	714632740	714632679
D1397010	1397010	2A	84.97	DArT	TGCAGATCGGGACGATGTGGAGCGACAGGACGAGAGGAAGGGAGCACCGAGATCGGAAGAGCGGGTCAG	0.136179	0.712109	NA	NA	NA	NA	NA	NA	NA	NA
D1201199	1201199	2A	84.97	DArT	TGCAGCAAGAGAGCAGGCGATGAGGAACAGTTCCAGCTGCAAATCAACCCGAGATCGGAAGAGCGGTTC	0.442238	0.506044	NA	NA	NA	NA	NA	NA	NA	NA
D1054799	1054799	2A	84.97	DArT	TGCAGTTTCTTCACTCCGACTCTTCGTCCTCATCACTATCATCTTCGGAAGAAAGAAAATAAAGCCCGA	0.637017	0.424793	NA	NA	NA	NA	NA	NA	NA	NA
D1219973	1219973	2A	84.97	DArT	TGCAGACCATACGTTGCACACTGAGCCAGTAATTGATCTCATCCATAGCCGAGATCGGAAGAGCGGTTC	0.551019	0.457902	NA	NA	NA	NA	NA	NA	NA	NA
D2323049	2323049	2A	84.97	DArT	TGCAGCTGTTGGCAAAGAACCAGCTCATCATATGAAGAGCAGCCTGGGCTGCTCGATGGCACGAAGTGC	0.531181	0.466111	NA	NA	NA	NA	NA	NA	NA	NA
D1006508	1006508	2A	84.97	DArT	TGCAGAACGTACGGTTGGCGGAGACAAGAACTTACCGACGGCGACGATCCGAGATCGGAAGAGCGGTTC	0.806685	0.369102	NA	NA	NA	NA	NA	NA	NA	NA
D1210859	1210859	2A	84.97	DArT	TGCAGTCATCGGCACCTCCTCCTCCGCGGGAGGCCATCGGCGAGAGGAAGGATGCACCGAGATCGGAAG	0.243365	0.621786	NA	NA	NA	NA	NA	NA	NA	NA
D1282083	1282083	2A	84.97	DArT	TGCAGGCAGGAATGCTGCCTCGCAGGCTCGCAGCCCGACGAGCTACATCGCAACACCGAGATCGGAAGA	0.393902	0.530256	NA	NA	NA	NA	NA	NA	NA	NA
D1055982	1055982	2A	84.97	DArT	TGCAGTCCAGTTTTTTTCAGATCGTATATTGGATGTCAAGTTGTCACAACTCCGACGTAGCAACACAGA	0.588349	0.443058	NA	NA	NA	NA	NA	NA	NA	NA
D1203943	1203943	2A	84.97	DArT	TGCAGACCCACCGTAGACTGTCTTTGCGGTGCCATTGGTGCTTCTCTTGAGCTTCGCCTCAAAGGCGAT	0.354399	0.551634	NA	NA	NA	NA	NA	NA	NA	NA
D1221278	1221278	2A	84.97	DArT	TGCAGTGCCTTGAGTTAAATGGTTACATGGGCATGTGTCTCCCAGAGTACTTGAGTGACCTGACCTCTC	0.000139093	0.99059	NA	NA	NA	NA	NA	NA	NA	NA
D1202245	1202245	2A	84.97	DArT	TGCAGAGCAATTCAGATTCCTAATCACCCATGGGAACCATTCAAATAGGAAGATCTCTCAAAAGAGTAT	0.438551	0.507823	NA	NA	NA	NA	NA	NA	NA	NA
D2254201	2254201	2A	84.97	DArT	TGCAGCCAGGTGAGGTCGCTGCCGGTGTCGACGTCAAGGAAGTAGGGCCTCACCGAGATCGGAAGAGCG	0.0315879	0.858935	NA	NA	NA	NA	NA	NA	NA	NA
D1213255	1213255	2A	84.97	DArT	TGCAGCGAAGCCATGATGTTAGCTTATAACTTAGCTAAACCGTGGCAGTGGCACCGAGATCGGAAGAGC	0.0144353	0.904367	NA	NA	NA	NA	NA	NA	NA	NA
D1219292	1219292	2A	84.97	DArT	TGCAGAGAGACTGTGAAATTTGTCAGTGTGGCCGAAGCTGAAGATATCCAATGGAGTCATGTAGCGTTG	0.71978	0.396216	NA	NA	NA	NA	NA	NA	NA	NA
D1220369	1220369	2A	84.97	DArT	TGCAGGAGAGCCCGCTCCATTCTTTTTCCTGCTTTCTCTCTCCACCACGTAGGATTTGGATGAGCCGAG	0.281945	0.595429	NA	NA	NA	NA	NA	NA	NA	NA
D1363303	1363303	2A	84.97	DArT	TGCAGTCGATCACGCCATCTTCCCTGTCTACCCATGTTCTTTGAGGACGAGGACTGTTGCTGCAACGAC	0.343716	0.557692	NA	NA	NA	NA	NA	NA	NA	NA
D2322819	2322819	2A	84.97	DArT	TGCAGCCTTGTGCAGCCGTCGAACAGCCCAGTGACACTGCCTATGAGGTTGTTGGCGGACAAGTCGAGC	0.0461472	0.829908	NA	NA	NA	NA	NA	NA	NA	NA
D1283202	1283202	2A	84.97	DArT	TGCAGGATACGATTAGATTAAGAGGTCTACTTGGTGCCAGGGTCCTTCCCGAGATCGGAAGAGCGGTTC	0.0210597	0.884616	NA	NA	NA	NA	NA	NA	NA	NA
D2322772	2322772	2A	84.97	DArT	TGCAGCGCGTTCGACGAAGAAGGTGCAGTATTACACATGGGAAAAGATTCCTCATCCACCGCATTGTTC	0.035625	0.850292	NA	NA	NA	NA	NA	NA	NA	NA
D1026617	1026617	2A	84.97	DArT	TGCAGCGGTGGAGCATCGCCGGCGCCGGACGGCCATGATGTCATGCTTCTGGCTGGTACCACAACAGCT	0.1808	0.670686	NA	NA	NA	NA	NA	NA	NA	NA
D1284560	1284560	2A	84.97	DArT	TGCAGTCGTTGCCGCGCTCCTCCTCCACATCCTGACCACCGTCCAACGGAGCGCCCGAGATCGGAAGAG	0.224646	0.635523	NA	NA	NA	NA	NA	NA	NA	NA
D2322220	2322220	2A	84.97	DArT	TGCAGTTAAGTAATCACTGTACAGGTACTGTAGCGTCCAAATCCACTGTCCATTACAATCCCACGGTTC	0.410133	0.521902	NA	NA	NA	NA	NA	NA	NA	NA
D1210323	1210323	2A	84.97	DArT	TGCAGTGCAGCTGGCTTCACCACGCCCTTCTATGCACTGGCAGATGGCGCTGGCTCCGCCGTGTCGTTG	0.00120069	0.972358	NA	NA	NA	NA	NA	NA	NA	NA
D2283781	2283781	2A	85.2813	DArT	TGCAGTAGATCTCGCTTGCCGCGGGCGCCGCCCCGTCCTGCTCTCTTGACGACGGGGCACTGGGCGGAG	0.267021	0.605337	IWGSC RefSeq v1.0 chromosome 2A only	chr2A download wheat_assemblies	120	68/69 (69)	99	2e-26	44720712	44720780
D1123838	1123838	2A	85.3561	DArT	TGCAGTGCGTGGGGCGGCTGGAGATCATCGCGCTACCTCCGCGTGGGCTCCTTCTGCACGCGGACGTTG	0.329778	0.56579	IWGSC RefSeq v1.0 chromosome 2A only	chr2A download wheat_assemblies	125	69/69 (69)	100	5e-28	49068401	49068469
D1218992	1218992	2A	85.624	DArT	TGCAGCCTGAATGTTGCATGCGAGGACACGTACCGCTAGTGGAATTTGTAGCTAGAGACACCGAGATCG	0.5558	0.455957	IWGSC RefSeq v1.0 chromosome 2A only	chr2A download wheat_assemblies	87.8	54/58 (69)	93	1e-16	14533636	14533579
D1282690	1282690	2A	85.624	DArT	TGCAGCGTTGGTGCCGCGTGCTTCTGCCCGTGATACGGCCGCTTGTTTACTGCGCGCAGGCTGGGTCAA	0.290413	0.589956	IWGSC RefSeq v1.0 chromosome 2A only	chr2A download wheat_assemblies	100	64/69 (69)	93	2e-20	14278969	14279037
D2322627	2322627	2A	85.624	DArT	TGCAGGTGATTCCTCGAACGAAGGCAAGCAAGACGGGTCCGTGTTTCTCTACGGGCTGGGCAGCTGGTC	0.483317	0.486924	IWGSC RefSeq v1.0 chromosome 2A only	chr2A download wheat_assemblies	62.6	37/39 (69)	95	5e-09	14959422	14959384
D1201580	1201580	2A	85.624	DArT	TGCAGGACGCAAGATCACAGGCTGCTACAACGGTATTGCACAGCAACTGGCCACTTTTTTTCCTTACTT	0.314375	0.575008	IWGSC RefSeq v1.0 chromosome 2A only	chr2A download wheat_assemblies	69.8	46/51 (69)	90	3e-11	17109743	17109793
D1202136	1202136	2A	85.624	DArT	TGCAGCTAGCCAAACAGGAGACGTCTGTGTGCATCATCCGATATAGAGGCCGAGATCGGAAGAGCGGTT	0.501902	0.478666	IWGSC RefSeq v1.0 chromosome 2A only	chr2A download wheat_assemblies	73.4	43/45 (69)	96	3e-12	11311519	11311475
D1034595	1034595	2A	85.624	DArT	TGCAGAACTTTGACTAAATGGGAAAGTGAACAAATGCAAGAACTATCCTTCCGTATGTAAAATGACCTG	0.0354586	0.850638	IWGSC RefSeq v1.0 chromosome 2A only	chr2A download wheat_assemblies	125	69/69 (69)	100	5e-28	13604397	13604329
D1212825	1212825	2A	85.624	DArT	TGCAGATATGGTAGTTTCCATGCTGGGAATGATGAGGTAAGCTGCTGGCCGAGATCGGAAGAGCGGTTC	4.19997e-05	0.994829	IWGSC RefSeq v1.0 chromosome 2A only	chr2A download wheat_assemblies	62.6	45/51 (69)	88	5e-09	9395148	9395098
D1217450	1217450	2A	85.624	DArT	TGCAGTGACCTTAGTAGCATCACACACGGTTTGGTGACCATGAGACATAAGCATGATGCCGAGATCGGA	0.367588	0.544322	NA	NA	NA	NA	NA	NA	NA	NA
D1218493	1218493	2A	85.624	DArT	TGCAGACTCACCAACTCAGTCTATGTATCTTTGCACTTGCAAGGCCTGGATGAACCGAGATCGGAAGAG	0.258653	0.611047	NA	NA	NA	NA	NA	NA	NA	NA
D1352315	1352315	2A	85.624	DArT	TGCAGAGGAAGACCACCTCGGACACTATCCTCGCGCACGTGAAGGTGCCGAGATCGGAAGAGCGGTTCA	0.00434567	0.94744	NA	NA	NA	NA	NA	NA	NA	NA
D2323283	2323283	2A	85.624	DArT	TGCAGAAGTGGGCAAGTGGCGCAGGCGCAAGAGACCGAAACCCTAAGCGAGCGAAGACCAATCCGTTCG	0.648452	0.420667	NA	NA	NA	NA	NA	NA	NA	NA
D2323240	2323240	2A	85.624	DArT	TGCAGCCTATCTCTTGTTAGCGCGGCCTCGACCTTCACCACGCAGCCTGCCGTCGTGTTCTTCCGAGAT	0.557084	0.455437	NA	NA	NA	NA	NA	NA	NA	NA
D1206392	1206392	2A	85.624	DArT	TGCAGTTTCAGCGGCCTCGGTGATTTTTCAACGCATGCATGCGTCACTCCGAGATCGGAAGAGCGGTTC	0.464195	0.49567	NA	NA	NA	NA	NA	NA	NA	NA
D1283687	1283687	2A	85.624	DArT	TGCAGCTACAGCCTGACCTTGGCCGTGTCAAGGGGTATACTGGGAGCCCTGCTCCGAGATCGGAAGAGC	0.0915801	0.762178	NA	NA	NA	NA	NA	NA	NA	NA
D1282216	1282216	2A	85.624	DArT	TGCAGCTTCAGAAAAAATATCCCGCCATCCATAGTTCGCGACGGCACGGTCCAGCCGAGATCGGAAGAG	0.376189	0.53965	NA	NA	NA	NA	NA	NA	NA	NA
D1213254	1213254	2A	85.624	DArT	TGCAGCGAAGCCATGATGTTAGCTTATAATAACTTAGCTAAACCGTGGCAGTGGCACCGAGATCGGAAG	0.396462	0.528922	NA	NA	NA	NA	NA	NA	NA	NA
D1209142	1209142	2A	85.624	DArT	TGCAGCATGGTGGAGACCGTCTATGACGGAAAAAATATCCTATAAGACCGAGATCGGAAGAGCGGTTCA	0.646374	0.421412	NA	NA	NA	NA	NA	NA	NA	NA
D1092238	1092238	2A	86.1213	DArT	TGCAGAGAGTGACCTCGCGTCGGCGGGGCAAAACGCGCACGTCTCTCTGCTGCCAGCCCTGTTGACGTG	1.44421	0.22946	IWGSC RefSeq v1.0 chromosome 2A only	chr2A download wheat_assemblies	98.7	59/62 (69)	95	7e-20	48223305	48223366
D1059268	1059268	2A	86.1213	DArT	TGCAGCTCCCTCTCCTCGTTCCTCTCTTTCTCCCTCCTCTTCTTCCTTCTCTCTCTCTCTCCTGAAGGG	1.84212	0.174703	NA	NA	NA	NA	NA	NA	NA	NA
S1129174	1129174	2A	86.1213	SNP	TGCAGCGGCGGATCCATGACGGGAAAGTCGTACTGGTGCAGGGGGCATACTACCCAGCCATCACCGAGC	0.770522	0.380055	IWGSC RefSeq v1.0 chromosome 2A only	chr2A download wheat_assemblies	120	68/69 (69)	99	2e-26	44038781	44038713
D1111810	1111810	2A	86.79	DArT	TGCAGATCTGAACATAGACATCCCCAAAGGAAAACCGCAAGAAGGGGGCTTTCTTACCGAGATCGGAAG	0.109825	0.740343	IWGSC RefSeq v1.0 chromosome 2A only	chr2A download wheat_assemblies	107	59/59 (69)	100	1e-22	45189496	45189438
D1160120	1160120	2A	86.79	DArT	TGCAGCGGGTCTTCCAGCCCAAGATCACACCAACTTAGAGCCAGATACCGAGATCGGAAGAGCGGTTCA	0.0444271	0.833061	IWGSC RefSeq v1.0 chromosome 2A only	chr2A download wheat_assemblies	91.5	54/55 (69)	98	1e-17	46823990	46824044
D1281544	1281544	2A	86.79	DArT	TGCAGAGGTTGCACTTGCAACACCTGCAATATCTTCTGCTCGGTGGCAACAAGCTCACCGAGATCGGAA	0.118404	0.730772	IWGSC RefSeq v1.0 chromosome 2A only	chr2A download wheat_assemblies	109	60/60 (69)	100	4e-23	44092642	44092701
D1281697	1281697	2A	86.79	DArT	TGCAGCGTGTGTGGCCATGCATGCATGCCTGCCTCCTTGGTGCATAGTTCTCCTTGACTGTTGGTCGAG	0.171535	0.678752	IWGSC RefSeq v1.0 chromosome 2A only	chr2A download wheat_assemblies	125	69/69 (69)	100	5e-28	45112055	45112123
D1228209	1228209	2A	86.79	DArT	TGCAGAGGTTGCACTTGCAACACTTGATAGCCTGCAATATCTTCTGCTCGGTGGCAACAAGCTCACCGA	0.36152	0.547663	IWGSC RefSeq v1.0 chromosome 2A only	chr2A download wheat_assemblies	89.7	60/68 (69)	88	3e-17	44092642	44092701
D1216432	1216432	2A	86.79	DArT	TGCAGCACAACCTAGCTAGACGCCATCTCTCATACTCGTCGTTGATCTTCGTCTTAATGTCGTCCACTT	4.41284e-06	0.998324	IWGSC RefSeq v1.0 chromosome 2A only	chr2A download wheat_assemblies	125	69/69 (69)	100	5e-28	46840221	46840289
D1258394	1258394	2A	86.79	DArT	TGCAGTGGAGGTGGCGGTTTAAAGCACAGCACAGGGCGGCTCAGGATTGATCCTCCGAGATCGGAAGAG	0.00646018	0.935939	IWGSC RefSeq v1.0 chromosome 2A only	chr2A download wheat_assemblies	98.7	56/57 (69)	98	7e-20	47152854	47152798
D1022130	1022130	2A	86.79	DArT	TGCAGAAAGTTCCTTAGGCTGTAAATACTCATGCACTAATCATAAGTTTGGACATTGAAGAAACATCCA	0.0321189	0.857767	IWGSC RefSeq v1.0 chromosome 2A only	chr2A download wheat_assemblies	125	69/69 (69)	100	5e-28	45190722	45190654
S3023415	3023415	2A	86.79	SNP	TGCAGCTCCGCTTCAAAATGGTTCAGAGACATGCTCTGTTCGCCCGAGATCGGAAGAGCGGTTCAGCAG	0.172912	0.677537	IWGSC RefSeq v1.0 chromosome 2A only	chr2A download wheat_assemblies	78.8	45/46 (69)	98	6e-14	47826068	47826113
S3026365	3026365	2A	86.79	SNP	TGCAGAGCGACTTCATCAACGCGGCGCAAATCCCTGCCGAGATCGGAAGAGCGGTTCAGCAGGAATGCC	0.133592	0.714736	IWGSC RefSeq v1.0 chromosome 2A only	chr2A download wheat_assemblies	66.2	38/39 (69)	97	4e-10	47781699	47781737
S3064681	3064681	2A	86.79	SNP	TGCAGCAGCTGTTCCTCGACGACAACAGCTTCGATGGGGAGCTGCCGAGATCGGAAGAGCGGTTCAGCA	0.864008	0.352619	IWGSC RefSeq v1.0 chromosome 2A only	chr2A download wheat_assemblies	80.6	46/47 (69)	98	2e-14	44091098	44091144
S2255628	2255628	2A	86.79	SNP	TGCAGCACATCGTGCACGTTGTGGTGATCACCTAGTGTGCATCTCAGATAACAAGGTGGGCATCGAAGA	0.239287	0.624722	IWGSC RefSeq v1.0 chromosome 2A only	chr2A download wheat_assemblies	125	69/69 (69)	100	5e-28	45084322	45084254
S2268043	2268043	2A	86.79	SNP	TGCAGGTGGTGGCACAGCGCCACCTCCACCAAGAAGTTCATCCTGGACCACCACCGCCGCCAGCCCTTG	0.0650152	0.798738	IWGSC RefSeq v1.0 chromosome 2A only	chr2A download wheat_assemblies	120	68/69 (69)	99	2e-26	47706464	47706532
S2278457	2278457	2A	86.79	SNP	TGCAGGTGGTGGCACAGTGCCACCTCCACCGACAAGTTCATGTTGGACAACCACTGTCACCAGCCCTTG	0.129866	0.718571	IWGSC RefSeq v1.0 chromosome 2A only	chr2A download wheat_assemblies	120	68/69 (69)	99	2e-26	47779750	47779682
D1128705	1128705	2A	88.025	DArT	TGCAGAGAGTGACCTCGCGTCGGCCAGCCCTGTTGACGTGTTGTTTTCATGGTAAACCGAGATCGGAAG	3.10096	0.0782463	IWGSC RefSeq v1.0 chromosome 2A only	chr2A download wheat_assemblies	107	59/59 (69)	100	1e-22	48349292	48349234
D1061332	1061332	2A	89.207	DArT	TGCAGCGTCTACACACCACATCCACATGTTGCCGAAATATGCAATCGTTTTCTAGGAGACGTGAGTCAA	0.00221539	0.962459	IWGSC RefSeq v1.0 chromosome 2A only	chr2A download wheat_assemblies	125	69/69 (69)	100	5e-28	43305042	43305110
S991804	991804	2A	89.207	SNP	TGCAGCAATTCAGTCTTCTCTTCAGGCATTCGGTCAGAAGGCTTGTGTCGTGTCGCAGGCCACGGCGTG	0.950007	0.329718	IWGSC RefSeq v1.0 chromosome 2A only	chr2A download wheat_assemblies	120	68/69 (69)	99	2e-26	43292026	43291958
D1108214	1108214	2A	89.883	DArT	TGCAGAGTCTACACCACCACATGCGGCTGAATGCAATCTTTTTCTAGGAGACGTGAGTTGACCGAGATC	0.0199704	0.88762	IWGSC RefSeq v1.0 chromosome 2A only	chr2A download wheat_assemblies	116	64/64 (69)	100	2e-25	43370517	43370580
D1115544	1115544	2A	91.434	DArT	TGCAGCAACCGCGGTGCGGTACAGCAAAGGCGGCCAACAGCCGATGCACAACGACGACGTCCTCCGAGA	0.306217	0.580011	IWGSC RefSeq v1.0 chromosome 2A only	chr2A download wheat_assemblies	100	61/65 (69)	94	2e-20	762399736	762399672
D1283408	1283408	2A	94.487	DArT	TGCAGGTCAACAGTATGGTCCGTCCGCCGCCATGGACGCTGGCAAAAGCTCGGGCCGAGATCGGAAGAG	0.191689	0.661515	IWGSC RefSeq v1.0 chromosome 2A only	chr2A download wheat_assemblies	66.2	48/55 (69)	87	4e-10	16142949	16143001
S1127399	1127399	2A	95.5038	SNP	TGCAGACGCAGCGGGACGCCGCGAGCCAGCGCGGCGCGAGATGGCGCAAGACGTCTGCTAGCATGTCCT	0.711523	0.398939	IWGSC RefSeq v1.0 chromosome 2A only	chr2A download wheat_assemblies	120	68/69 (69)	99	2e-26	49074964	49075032
D2349868	2349868	2A	100.437	DArT	TGCAGCCGTGGCTCGAGTCATTTAGCTTCATCAACAAAGCTGCAACTACTGCCAATATATCCAGCCTCT	0.453551	0.500653	IWGSC RefSeq v1.0 chromosome 2A only	chr2A download wheat_assemblies	89.7	58/64 (69)	91	3e-17	17541870	17541807
D1219423	1219423	2A	101.108	DArT	TGCAGCCATCGTGCTAATGAACGTTGAACCAACTGCTTCATAATCTGTAGCACTCTGGATCGCCGAGAT	0.299562	0.584157	NA	NA	NA	NA	NA	NA	NA	NA
D1217458	1217458	2A	101.108	DArT	TGCAGTAGACCAAACCCAATCCCGATTCAATCCCCATAAATCGTCAGATACATGAGTATGTATGTGTGG	0.295701	0.58659	NA	NA	NA	NA	NA	NA	NA	NA
D1228172	1228172	2A	101.325	DArT	TGCAGCTAGCTAGCTCTAGTACGTACATACGTGCATGCTGTCTCACTTCTGCGTCGCCGAGATCGGAAG	7.43554	0.00639481	IWGSC RefSeq v1.0 chromosome 2A only	chr2A download wheat_assemblies	107	59/59 (69)	100	1e-22	51262014	51261956
D1267706	1267706	2A	101.745	DArT	TGCAGAGGGTATGGGCCCCTGCTCGGGCTGGCACGAGCCCATTGCAGTCGCCACCATGGCCCAGGGCCG	0.326487	0.567735	IWGSC RefSeq v1.0 chromosome 2A only	chr2A download wheat_assemblies	71.6	55/64 (69)	86	9e-12	25048364	25048427
D1064829	1064829	2A	102.394	DArT	TGCAGTTGTACTCTGAACCTATATGTAACACTGTATGCTCTCTGAATGGATCAACAAACGCATTCCGCA	0.452581	0.501112	NA	NA	NA	NA	NA	NA	NA	NA
D1211145	1211145	2A	103.061	DArT	TGCAGCACCATGCAATCCATGCAACACGCTTTCAGTGCCTGCAACTGCCATGGGGTTGGCTCCGAGATC	0.202066	0.653058	IWGSC RefSeq v1.0 chromosome 2A only	chr2A download wheat_assemblies	66.2	53/63 (69)	84	4e-10	11869648	11869709
D1206858	1206858	2A	103.732	DArT	TGCAGGGCTGCACAACCTTACCAGCCTCAAGAAGCTTACAATCTATGACTGCCCGAGATCGGAAGAGCG	0.304167	0.581282	IWGSC RefSeq v1.0 chromosome 2A only	chr2A download wheat_assemblies	53.6	44/54 (69)	81	2e-06	2990059	2990112
D1053777	1053777	2A	103.732	DArT	TGCAGTTTAATAGGCCATAGCTATTTTTCTGGACCAAGATTTAACTGGCCAACAGGGATAGAGGATGGA	0.358591	0.54929	IWGSC RefSeq v1.0 chromosome 2A only	chr2A download wheat_assemblies	93.3	64/72 (69)	89	3e-18	21256155	21256084
D1211284	1211284	2A	103.732	DArT	TGCAGAAAGCTTCTCCTTCCACTATCTTATATCGGTTTCTCTCGTCTCCGAGATCGGAAGAGCGGTTCA	0.230124	0.631432	IWGSC RefSeq v1.0 chromosome 2A only	chr2A download wheat_assemblies	71.6	52/59 (69)	88	9e-12	11781686	11781629
D2335146	2335146	2A	103.732	DArT	TGCAGCCCAAGCAGAATGTCGATGTAGCTGCTTAGGAACCTTCGCGATGCTTCGACAGGTGGCGCCGAG	0.295621	0.586641	IWGSC RefSeq v1.0 chromosome 2A only	chr2A download wheat_assemblies	113	65/67 (69)	97	3e-24	196510564	196510498
D1213725	1213725	2A	103.732	DArT	TGCAGGAGCACTAGCCTCCTTGGTCTTCTCTTCCCAATTATTCTGGCTAGGTGATGCGGATTGGACGGT	0.307071	0.579483	IWGSC RefSeq v1.0 chromosome 2A only	chr2A download wheat_assemblies	111	66/69 (69)	96	1e-23	17598668	17598736
D1208781	1208781	2A	103.732	DArT	TGCAGAGGAACACCACTGTTGCATTGGTGTGAGGCAGCAGAGAGTAGTTGTTAGCCATCAGCTCTGTGT	1.1023	0.293762	IWGSC RefSeq v1.0 chromosome 2A only	chr2A download wheat_assemblies	84.2	54/58 (69)	93	1e-15	16546601	16546658
D1114914	1114914	2A	103.732	DArT	TGCAGTTAGGTCAGCCTTGATGATGGGCCAACAGCGTTTGTAAAATAGGTCTGTGAGTCCATCGGGTCC	0.00777389	0.929742	IWGSC RefSeq v1.0 chromosome 2A only	chr2A download wheat_assemblies	125	69/69 (69)	100	5e-28	25055278	25055210
D1208720	1208720	2A	103.732	DArT	TGCAGCAGCTGCTGCTGCACACCTTGACAGAGGTGCATACTGCACCTGCCCTGTGGCCATGACCGAGAT	0.117128	0.73217	NA	NA	NA	NA	NA	NA	NA	NA
D981082	981082	2A	103.732	DArT	TGCAGAGTCAGGCACTCCTCCTCATGACATCATTAGACTTATAGAGTTGTTTCTCCAACATGTATAACC	0.00577361	0.939432	NA	NA	NA	NA	NA	NA	NA	NA
D1218782	1218782	2A	104.381	DArT	TGCAGTGGGAGGCAACAAATCTGTGACCAATGTTGTTGCAAGAAACGAATCTAGTGGATCATCTTGGTC	0.178617	0.672564	IWGSC RefSeq v1.0 chromosome 2A only	chr2A download wheat_assemblies	77	59/69 (69)	86	2e-13	16981864	16981797
D986151	986151	2A	104.381	DArT	TGCAGTGTACAAGATACATAAGAAATTCAGAGAAATCTTATTGTTAAAGATTCAGAGAGGAAGCACACA	0.107771	0.742696	IWGSC RefSeq v1.0 chromosome 2A only	chr2A download wheat_assemblies	93.3	59/64 (69)	92	3e-18	18350440	18350377
D1217113	1217113	2A	104.381	DArT	TGCAGGGTTAATTATACACTAGAGCCTGGTAGAATTAAATAAACACTAGGGCCGAGATCGGAAGAGCGG	0.68726	0.407098	NA	NA	NA	NA	NA	NA	NA	NA
D1216077	1216077	2A	104.381	DArT	TGCAGGTAAGACTCCTTTTCCTTGCCATATCTCAGAATTTCTTTCTGTATTTCAGCTATGTCCTTGACA	0.638456	0.424271	NA	NA	NA	NA	NA	NA	NA	NA
D1284866	1284866	2A	105.035	DArT	TGCAGAGCCAGAAGTATAGGGCCACCTCTTGAAAGCGGTAGATATTCGCGCCGAGATCGGAAGAGCGGT	0.28677	0.592298	IWGSC RefSeq v1.0 chromosome 2A only	chr2A download wheat_assemblies	66.2	42/46 (69)	91	4e-10	24532435	24532480
D1317852	1317852	2A	105.035	DArT	TGCAGAAAAAGTGGAGGCACCAAGCAAATGTGCTGAGAGACAAGTATGCTACTACTATTGGACCGAGAT	0.623244	0.429844	IWGSC RefSeq v1.0 chromosome 2A only	chr2A download wheat_assemblies	53.6	29/29 (69)	100	2e-06	18023229	18023257
D1203638	1203638	2A	105.035	DArT	TGCAGAGATCTTAAGACCTTGGAATGGGTCTGCTGAGAAGATGCTGGATTTTCAGATGCTTCAGTCCGA	0.170822	0.679383	IWGSC RefSeq v1.0 chromosome 2A only	chr2A download wheat_assemblies	59	43/50 (69)	86	6e-08	13850024	13849975
D1206415	1206415	2A	105.035	DArT	TGCAGTGGGACGAAATGATGCATCACATAGCAACGAAGTTGCAGGTTCCGAGATCGGAAGAGCGGTTCA	0.205056	0.65067	NA	NA	NA	NA	NA	NA	NA	NA
D1217328	1217328	2A	105.035	DArT	TGCAGCCCATGCTTGCGCGGCTGCCTCTTATACGCAGCTCAGGCGTTTTCCCCAGCGCATTGTCTCCAA	0.355217	0.551175	NA	NA	NA	NA	NA	NA	NA	NA
D1281378	1281378	2A	105.035	DArT	TGCAGCCAGCAGCAGGCCATAGGCACATATCACTCCTGTTTGGGCCACGGCCGAGATCGGAAGAGCGGT	0.0911267	0.76275	NA	NA	NA	NA	NA	NA	NA	NA
D1066106	1066106	2A	105.035	DArT	TGCAGCTCATACCATGTACTACTACTCCCAAGACATTATGGGCTAACCTATAAATTCAGTTCTCCCCTA	0.252104	0.615598	NA	NA	NA	NA	NA	NA	NA	NA
D1215772	1215772	2A	105.706	DArT	TGCAGTCGCACATCTGCGTACAGGCACGCAAATTTAGTTACACCTCTGTGTACGGGCACACAACTGTAG	0.237716	0.625861	IWGSC RefSeq v1.0 chromosome 2A only	chr2A download wheat_assemblies	120	68/69 (69)	99	2e-26	2800725	2800657
D2360931	2360931	2A	105.706	DArT	TGCAGTCCCTTCGTCATTTCGAGGTTCAAGTCATTCCTACGGGAGTGACAGTCCGAGATCGGAAGAGCG	0.44432	0.505045	NA	NA	NA	NA	NA	NA	NA	NA
D2322341	2322341	2A	105.706	DArT	TGCAGTTCCATCCAAGGTGCAGTTGACTAGGGGAGAGATATGCCTCTCTTCGACCTTTGAAATTCGTAT	0.407227	0.523381	NA	NA	NA	NA	NA	NA	NA	NA
D1219219	1219219	2A	105.706	DArT	TGCAGGCAGGCAATAACACAGAATCAACCACGGCTTGATGGAAGGCTATTATAAGCAAAAATAGCTTGA	1.01373	0.314012	NA	NA	NA	NA	NA	NA	NA	NA
D2322225	2322225	2A	106.382	DArT	TGCAGTCTTTAGTTTCGATACAGGGCCTAGCGAAGAAAACTGCCCAAAACTAGAGATGGCCCCATCACA	0.426701	0.513612	IWGSC RefSeq v1.0 chromosome 2A only	chr2A download wheat_assemblies	60.8	38/41 (69)	93	2e-08	19039742	19039782
D1080904	1080904	2A	106.382	DArT	TGCAGCAAAATGTGTAGTAGCTCCCGAGTGCGACAGCGCCCTAATCTGTCGTTTGTCCGTGAGCACCCA	0.466409	0.494644	IWGSC RefSeq v1.0 chromosome 2A only	chr2A download wheat_assemblies	77	50/54 (69)	93	2e-13	14279638	14279691
D1220132	1220132	2A	106.382	DArT	TGCAGACCATACATCGTCAACTAAGAGCAAGTAACTGCCAAGGAATGAAATTAAAAGTGGGAGCAGAAA	0.198509	0.655927	IWGSC RefSeq v1.0 chromosome 2A only	chr2A download wheat_assemblies	77	58/67 (69)	87	2e-13	17002008	17002073
D996457	996457	2A	106.382	DArT	TGCAGGCTAATGCTTGTGCTAGCCCATGTTGCTGCGTCTTCCTTAGCATGGCTTCAGATCTTCCGCGGA	0.0077877	0.92968	IWGSC RefSeq v1.0 chromosome 2A only	chr2A download wheat_assemblies	57.2	39/44 (69)	89	2e-07	2384768	2384725
D1282421	1282421	2A	106.382	DArT	TGCAGTACTTCCATGAGTACCAGGGGAAGCTGCGCGCGATGGTGGGCGCGTCCCCGAGATCGGAAGAGC	0.304388	0.581145	IWGSC RefSeq v1.0 chromosome 2A only	chr2A download wheat_assemblies	93.3	53/54 (69)	98	3e-18	17954867	17954920
D2322576	2322576	2A	106.382	DArT	TGCAGGCCACACTAATTGCAGTGACTGCTCGCTCGATCGATCGTACTACTGCCGAGATCGGAAGAGCGG	0.160407	0.688782	NA	NA	NA	NA	NA	NA	NA	NA
D1203200	1203200	2A	106.382	DArT	TGCAGGCACGCACAAGGGAGTATTGTTGGTCTCCTGGGGGTATGTTCTCCCGCCGAGATCGGAAGAGCG	0.970644	0.32452	NA	NA	NA	NA	NA	NA	NA	NA
D1203588	1203588	2A	106.382	DArT	TGCAGCATGCAACGTTTTTTCAGGCTTGCAGTTGAAAACGGGTCCTAGCTTGTCAAAACGGGACCGAGA	0.746528	0.387578	NA	NA	NA	NA	NA	NA	NA	NA
D1359717	1359717	2A	106.382	DArT	TGCAGCCGCAACGACGCCAGGCCCCTTGCACACCTGACGCCTTCGACGAGCCGAGATCGGAAGAGCGGT	0.165937	0.683748	NA	NA	NA	NA	NA	NA	NA	NA
D1216722	1216722	2A	106.382	DArT	TGCAGTCTGCATAGTCATCTGAGAGATCGGGGTGCCGCCGCCCGCGGAAGCTGTACCTCGCTTATTGCG	0.086271	0.768972	NA	NA	NA	NA	NA	NA	NA	NA
D2322268	2322268	2A	106.382	DArT	TGCAGTTCGTCACTCTGACTCTTCGCCCTCGTAGCAGTCGCGGTCCTCATCGATATCACCTTCGAAAGA	0.376065	0.539717	NA	NA	NA	NA	NA	NA	NA	NA
D1344736	1344736	2A	106.382	DArT	TGCAGAGGCCGCGCCAGCCCAACCCAGCCGTCCAAGCCGCCGCACAAGACGAGAGGGGACAAGGGAAGA	0.612898	0.433699	NA	NA	NA	NA	NA	NA	NA	NA
D2322251	2322251	2A	106.382	DArT	TGCAGTAGTTCGAGTGGTAGAGTACTTAACTCTCGATCGTGTGTTCCCTAATTTTTGCTATTTTAGCGG	0.0657765	0.797588	NA	NA	NA	NA	NA	NA	NA	NA
D2322270	2322270	2A	106.382	DArT	TGCAGCCTGTCCGATGATGACGGCCGCTCAATCTGCTTCACACTTTTGTTCATACACAATCTGGTTCGA	0.0307186	0.86087	NA	NA	NA	NA	NA	NA	NA	NA
D1220538	1220538	2A	106.382	DArT	TGCAGGGAACAATATCCATAAGCATTTCATCTACTTTATGTACTACTTGCCGAGATCGGAAGAGCGGTT	0.0921638	0.761444	NA	NA	NA	NA	NA	NA	NA	NA
D2322680	2322680	2A	106.382	DArT	TGCAGCCAAGATTGTACTACTAGCAAACGTGAAAATGGAACTAGAGAAGTACAACAAACCGATCGAAAC	0.0426385	0.836407	NA	NA	NA	NA	NA	NA	NA	NA
D1029257	1029257	2A	106.382	DArT	TGCAGTGTTTTTTCTAAGTATACTCTACCGTAGGTTGTCAAAATGGCAGGTAAAAACGGGTGTTGGGCC	0.351701	0.553152	NA	NA	NA	NA	NA	NA	NA	NA
D2322361	2322361	2A	106.382	DArT	TGCAGGTACTTCTACTTTGTATTTCCCCTCGGTTGGCTCTTCGATTTGCATGATGAGGATCGGGAGCCG	0.679547	0.409743	NA	NA	NA	NA	NA	NA	NA	NA
D2322318	2322318	2A	106.382	DArT	TGCAGTGACCTCCGCGTCCTTCGAAATCGTCAGCAATTTGAATGTGGACTTCTTTTTGCTTATGTATCC	0.00740464	0.931426	NA	NA	NA	NA	NA	NA	NA	NA
D1219729	1219729	2A	107.023	DArT	TGCAGCTGCAATCACTGGAGGTTGAGTGCCCCATTGCAACATGAGCAAAAGTGCATCCTGCTCCTGTGC	0.213792	0.643811	IWGSC RefSeq v1.0 chromosome 2A only	chr2A download wheat_assemblies	102	64/69 (69)	93	5e-21	4290245	4290313
D1288896	1288896	2A	107.023	DArT	TGCAGCGGCAACCAGCCGTGGGAAGGCGGCGGTGGACTCGCGTAGAGCGAGATGGCCACTGCGGCTCCG	0.508423	0.475822	NA	NA	NA	NA	NA	NA	NA	NA
D1289803	1289803	2A	107.023	DArT	TGCAGCAGCCTTGCCGCCGCCCGCACCTTTGGGTTTAGCAGGCGACTTGTTCTTGCCGCCGCCCGCACC	0.725229	0.394434	NA	NA	NA	NA	NA	NA	NA	NA
D1116920	1116920	2A	108.379	DArT	TGCAGGAACCTTGTGATAAGGCACATGGTTGATAGTGGCCTTTGAAAATTACTCTACAATATTGTACGC	3.18941	0.0741169	IWGSC RefSeq v1.0 chromosome 2A only	chr2A download wheat_assemblies	120	68/69 (69)	99	2e-26	59163022	59162954
S1087875	1087875	2A	108.379	SNP	TGCAGTGCTCTCTACTGTGTAGAATTCAAAGTAAGCAGTACCACTGCTTCAGGTCTCTGGCCGAGATCG	2.54203	0.110852	IWGSC RefSeq v1.0 chromosome 2A only	chr2A download wheat_assemblies	114	63/63 (69)	100	8e-25	60773101	60773039
S1081999	1081999	2A	108.379	SNP	TGCAGGCCAGGCCACTGCCGAACTTCTTCTTTACTCCGTGCTGCTTCGGCAGCAGACCGTCGTCCATCC	1.57291	0.209785	IWGSC RefSeq v1.0 chromosome 2A only	chr2A download wheat_assemblies	125	69/69 (69)	100	5e-28	62126717	62126649
D2369604	2369604	2A	108.636	DArT	TGCAGCTGCGAACAGTCGAGGCGCACTGGCATGGCACCGCCACCGACCGAGATCGGAAGAGCGATTCAG	0.0108008	0.917227	IWGSC RefSeq v1.0 chromosome 2A only	chr2A download wheat_assemblies	89.7	49/49 (69)	100	3e-17	57837096	57837048
D1114595	1114595	2A	108.636	DArT	TGCAGACGCCCGCCTCCGTTCGTCGGTGCCCGTCGCCGTGGATTTTCCCTCGCGCCACCGAGATCGGAA	0.0133035	0.908175	IWGSC RefSeq v1.0 chromosome 2A only	chr2A download wheat_assemblies	109	60/60 (69)	100	4e-23	57671544	57671485
D1026470	1026470	2A	108.636	DArT	TGCAGTTAGTGGCAGTAATAGGTTATGCTAGTGGGAGCAGCTAGCCATGGAGCATGATGGTGAGCAGGT	2.88602	0.0893517	IWGSC RefSeq v1.0 chromosome 2A only	chr2A download wheat_assemblies	125	69/69 (69)	100	5e-28	57924137	57924205
S1026470	1026470	2A	108.636	SNP	TGCAGTTAGTGGCAGTAATAGGTTATGCTAGTGGGAGCAGCTAGCCATGGAGCATGATGGTGAGCAGGT	0.750667	0.386265	IWGSC RefSeq v1.0 chromosome 2A only	chr2A download wheat_assemblies	125	69/69 (69)	100	5e-28	57924137	57924205
S1069758	1069758	2A	108.636	SNP	TGCAGGAGTCTTCGCCTGGGGCGACCGTAGAAGCGGGGGAGCTGGTGGAGGGGATGACGGCCAAGCTGT	0.0208107	0.885296	IWGSC RefSeq v1.0 chromosome 2A only	chr2A download wheat_assemblies	125	69/69 (69)	100	5e-28	57864282	57864350
S1228614	1228614	2A	108.636	SNP	TGCAGCAGCAGCACGGCTCGCCCAAGGGCCAGCTTCAGGAACGCAACCTGGTTTGTCCCCCCGAGATCG	0.0302059	0.862024	IWGSC RefSeq v1.0 chromosome 2A only	chr2A download wheat_assemblies	114	63/63 (69)	100	8e-25	57829672	57829734
S1092750	1092750	2A	108.676	SNP	TGCAGTTGGCGTCGTTGCACTGACCCGCGGAGGAATTGGGGCGTCTCCGCTGCGTATGAGATAGGAGGA	0.00553121	0.940714	IWGSC RefSeq v1.0 chromosome 2A only	chr2A download wheat_assemblies	125	69/69 (69)	100	5e-28	71547529	71547461
D1021149	1021149	2A	108.98	DArT	TGCAGCTGCTGCGACGCATCGGGTACACAGAGCGCGCCGCCGTGTCCGATCCAACGTGCCGCATCCCGG	0.167482	0.682359	IWGSC RefSeq v1.0 chromosome 2A only	chr2A download wheat_assemblies	93.3	62/69 (69)	90	3e-18	6420455	6420387
D1202841	1202841	2A	108.98	DArT	TGCAGTTAGCCAGTGAGAGTGTCGCCAATCGGTGCCCTGCCACGTAGACTGCTGAAGTCTGAACCGAGA	0.174005	0.676577	IWGSC RefSeq v1.0 chromosome 2A only	chr2A download wheat_assemblies	50	60/85 (69)	71	3e-05	758942693	758942777
D1206585	1206585	2A	108.98	DArT	TGCAGGCCGTCGGCGAGCTGACCCGCGCTGAAGCGGATGCGTCGGTGCCGTCCGTCAAGCCGAGATCGG	0.412765	0.520569	IWGSC RefSeq v1.0 chromosome 2A only	chr2A download wheat_assemblies	60.8	45/53 (69)	85	2e-08	1686225	1686277
D1023661	1023661	2A	108.98	DArT	TGCAGCTTCCGCGAGGAAATTGGCGGGAGATGATGGGCAGCAGACAGGCCAAATGGTGAAGAAGATGGA	0.0679902	0.794286	IWGSC RefSeq v1.0 chromosome 2A only	chr2A download wheat_assemblies	93.3	62/69 (69)	90	3e-18	18881837	18881905
D1048620	1048620	2A	108.98	DArT	TGCAGCAACCTGGTGAGCACACCACAATCAGAGCCATAGTCACCACACCACAAGTTTGGAGGAGCGAGC	0.273886	0.600737	IWGSC RefSeq v1.0 chromosome 2A only	chr2A download wheat_assemblies	116	67/69 (69)	97	2e-25	11543941	11544009
D1203423	1203423	2A	108.98	DArT	TGCAGTAGGGTAAGGATGCCCTCTGCGAGGTTCACCTGGAACACATGGGACGCGGCTACTATGTAGCCG	0.0715028	0.789161	IWGSC RefSeq v1.0 chromosome 2A only	chr2A download wheat_assemblies	64.4	51/61 (69)	84	1e-09	18467755	18467815
D1052092	1052092	2A	108.98	DArT	TGCAGGAGACTTCAGTTCTTGGACATCAGTACCAACATGTTTGGAGGCGACATGCAAGAGATTTTTGGC	0.510058	0.475114	IWGSC RefSeq v1.0 chromosome 2A only	chr2A download wheat_assemblies	80.6	59/69 (69)	86	2e-14	141882966	141883034
D1343899	1343899	2A	108.98	DArT	TGCAGATTGGACTGGAGAGAAGGCTTGAGGACCTTAATGTGCGACAGACGACGGCGATGACAGTCTTGG	0.180876	0.670622	IWGSC RefSeq v1.0 chromosome 2A only	chr2A download wheat_assemblies	66.2	41/44 (69)	93	4e-10	11194761	11194718
D1206474	1206474	2A	108.98	DArT	TGCAGGTACTCCACGGTAATCCGCGGCAGGTCCCATGGCGTGAGGTGGACGGTCTCACGCTCCGAGATC	0.335896	0.562207	IWGSC RefSeq v1.0 chromosome 2A only	chr2A download wheat_assemblies	98.7	60/64 (69)	94	7e-20	15529824	15529887
D1203610	1203610	2A	108.98	DArT	TGCAGCACATCTGTGGGAGCAGGATGTCCACGCTCAGCCTTGAGACCATCAAGATCAGGGGTTGCTGGA	1.03724	0.308463	IWGSC RefSeq v1.0 chromosome 2A only	chr2A download wheat_assemblies	84.2	55/61 (69)	90	1e-15	17502128	17502068
D1025835	1025835	2A	108.98	DArT	TGCAGCCTCAGCGAGGAAATTGGCGGGAGATGATGGGCAGCAGACAGGCCAAATGGTGAAGAAGATGGA	0.611299	0.434299	IWGSC RefSeq v1.0 chromosome 2A only	chr2A download wheat_assemblies	89.7	61/69 (69)	88	3e-17	18881837	18881905
D1205708	1205708	2A	108.98	DArT	TGCAGTGCTGCGCGAGGCAGCGTGGTCGTGCGACGCGGCAAGTGCGATGAACGCTGGAGCGTGGGACTC	0.0715065	0.789156	IWGSC RefSeq v1.0 chromosome 2A only	chr2A download wheat_assemblies	89.7	61/69 (69)	88	3e-17	767384508	767384440
D1285878	1285878	2A	108.98	DArT	TGCAGTGGTTCCTGGCCGGCCTCGTGCCGCACTTCGTGCACGACTGGTACCGCCTCCGACTGCACCTCA	0.483298	0.486932	IWGSC RefSeq v1.0 chromosome 2A only	chr2A download wheat_assemblies	93.3	62/69 (69)	90	3e-18	6420452	6420520
D1208257	1208257	2A	108.98	DArT	TGCAGCCTGAGCAACACATCCAGCAGGTCCTCCTCGTCGGTGCTGGAGGCACCAACGCCGAGATCGGAA	0.389791	0.53241	IWGSC RefSeq v1.0 chromosome 2A only	chr2A download wheat_assemblies	68	39/40 (69)	98	1e-10	2656635	2656596
D1221121	1221121	2A	108.98	DArT	TGCAGGCTTCCACACAGATGCTGTAACATGATCCCACTCATTACCGAGGAGTATGTCTCATGGTCTGGA	0.362252	0.547258	IWGSC RefSeq v1.0 chromosome 2A only	chr2A download wheat_assemblies	109	65/68 (69)	96	4e-23	7402587	7402520
D1283100	1283100	2A	108.98	DArT	TGCAGTACCTGGTAAAAAGGGGCGGCGATGTCAGCGGCCAGTCGGCGGCGGGAACGCCGAGATCGGAAG	0.342749	0.558247	IWGSC RefSeq v1.0 chromosome 2A only	chr2A download wheat_assemblies	80.6	53/59 (69)	90	2e-14	3642117	3642175
D1664004	1664004	2A	108.98	DArT	TGCAGCCTCCACAGCCGCCGCTGCGCTGCACGACATCCTCGCCACCGTGGTCCGAGATCGGAAGAGCGG	1.45584	0.227593	IWGSC RefSeq v1.0 chromosome 2A only	chr2A download wheat_assemblies	84.2	52/55 (69)	95	1e-15	1978401	1978455
D1067107	1067107	2A	108.98	DArT	TGCAGCATCTACCCTACAATCATAGCCACTGCTCCGTTGGTAGATGTCTAAAAGTTGTTGCTTGTGCCA	0.565084	0.452219	IWGSC RefSeq v1.0 chromosome 2A only	chr2A download wheat_assemblies	98.7	64/69 (69)	93	7e-20	21812333	21812266
D1204546	1204546	2A	108.98	DArT	TGCAGATGCAATCGCGTCCAGCTCTATTGCCTCGCGAGGATGGCTTGCTTGCTCCTTTGCCGAGATCGG	0.871631	0.350504	IWGSC RefSeq v1.0 chromosome 2A only	chr2A download wheat_assemblies	96.9	60/64 (69)	94	2e-19	15935880	15935817
D1283754	1283754	2A	108.98	DArT	TGCAGGAGTGCTCGCTCCGTTTCTCCCCCGAGAGCGTGAAGAAGCTGACGGCGAAAGCGAACGCCGAGG	0.645522	0.421718	IWGSC RefSeq v1.0 chromosome 2A only	chr2A download wheat_assemblies	105	64/68 (69)	94	4e-22	15529239	15529172
D1209547	1209547	2A	108.98	DArT	TGCAGCTCGTGTCCAACGACAGGTTCAAGAGCGTGGAGCACCGCGTGGTGTCCAGCGGCGTGGGGCCAC	0.452997	0.500915	IWGSC RefSeq v1.0 chromosome 2A only	chr2A download wheat_assemblies	107	65/69 (69)	94	1e-22	15960621	15960689
D1219903	1219903	2A	108.98	DArT	TGCAGCTTCCGCGAGGAAATTGGCGGGAGATGATGGGCAGCAGAAAGGCGAAATGGTGAAGAAAATGGA	0.0954926	0.757307	IWGSC RefSeq v1.0 chromosome 2A only	chr2A download wheat_assemblies	89.7	61/69 (69)	88	3e-17	18881837	18881905
D1208841	1208841	2A	108.98	DArT	TGCAGTTGGGCAACATCATGATCGCCAACATCACATTGGAGACGGCGCAGATGGTGGTCTACACCTTCC	0.330295	0.565486	IWGSC RefSeq v1.0 chromosome 2A only	chr2A download wheat_assemblies	78.8	51/56 (69)	91	6e-14	31970764	31970819
D3028125	3028125	2A	108.98	DArT	TGCAGGCCCCAAAAGTACCACACGGACGTTGATGCCGACCGAGATCGGAAGAGCGGTTCAGCAGGAATG	0.505587	0.477056	IWGSC RefSeq v1.0 chromosome 2A only	chr2A download wheat_assemblies	75.2	41/41 (69)	100	7e-13	25053486	25053526
D1216036	1216036	2A	108.98	DArT	TGCAGGCTGGTAAGCATCTCAAAGCTGCACAGTCGCACCACCTCCTGAGCAACACCGAGATCGGAAGAG	0.0976195	0.754705	IWGSC RefSeq v1.0 chromosome 2A only	chr2A download wheat_assemblies	77	51/57 (69)	89	2e-13	24029658	24029602
D1104226	1104226	2A	108.98	DArT	TGCAGCATAGGGGGCCCCACGCGTGGGGTGCGTGACATGACGCCCGCATGCAGCATAGCCGAGATCGGA	0.292582	0.58857	IWGSC RefSeq v1.0 chromosome 2A only	chr2A download wheat_assemblies	111	61/61 (69)	100	1e-23	25052998	25052938
D1093452	1093452	2A	108.98	DArT	TGCAGGCCCTGGTGGTCCAGCCTCTGGTGCATGAGGACACAGGCGGGGCCCTGTCCCTGGTGGGCATGG	0.557254	0.455369	IWGSC RefSeq v1.0 chromosome 2A only	chr2A download wheat_assemblies	125	69/69 (69)	100	5e-28	25052995	25053063
S2293684	2293684	2A	108.98	SNP	TGCAGGCAGCGGATTACGCGCGTGGTGCGTCGCTTTGTCAAACCGATCGAGCGACAAAAAAGTCACTCG	0.209457	0.647193	IWGSC RefSeq v1.0 chromosome 2A only	chr2A download wheat_assemblies	125	69/69 (69)	100	5e-28	14418778	14418710
D1211450	1211450	2A	108.98	DArT	TGCAGGCCCTCCTCGTGTGTGTGCCGCGATAACATATCCACCGTCCGCTGACCGATCCAGCGATCCGAG	0.532288	0.465646	NA	NA	NA	NA	NA	NA	NA	NA
D1018509	1018509	2A	108.98	DArT	TGCAGAAGTTTAGGTAGAAGGCCGTGATGATGGATGCGGCTGGCAATCCACGGATCCCGTCCTGCATCT	0.465883	0.494887	NA	NA	NA	NA	NA	NA	NA	NA
D1056831	1056831	2A	108.98	DArT	TGCAGCAGGCGTCATTTATTAGTGGACCCATTCTGGTCCTCTACGGTCTGGCTGTTTGCCACTTTTTGA	0.235528	0.627455	NA	NA	NA	NA	NA	NA	NA	NA
D1202068	1202068	2A	108.98	DArT	TGCAGGCCCAGATCCCCATCCGCCACCACAATCTAGATCCGTGTCGTCCATCGGGGCTAGCCCGCAGCC	0.523409	0.469391	NA	NA	NA	NA	NA	NA	NA	NA
D1221483	1221483	2A	108.98	DArT	TGCAGTCATAGCAGAAAACGTCCTCACACCCCAGGAAATCTGTAAGGATGACGACCATCTTGTTCTCCG	0.160802	0.688419	NA	NA	NA	NA	NA	NA	NA	NA
D1283640	1283640	2A	108.98	DArT	TGCAGTGCACCTCCCTGGTGCGTCTCTACGTCGCCGTTTGCAACCTGCCGTACACCGAGATCGGAAGAG	0.270797	0.602797	NA	NA	NA	NA	NA	NA	NA	NA
D1210676	1210676	2A	108.98	DArT	TGCAGCAACGATGAGACTCCATTGATAATCAGCGAGACGATGGCGCCAGGGTAGCCTGGGAGCGCGTAG	1.05941	0.30335	NA	NA	NA	NA	NA	NA	NA	NA
D1214864	1214864	2A	108.98	DArT	TGCAGGTAGACCTGTTAACCTGTGTGTGTATGTCCTGCGGCTGCCGCGAGTCCCCGAAACCCTCCCCGA	0.705374	0.400984	NA	NA	NA	NA	NA	NA	NA	NA
D1220988	1220988	2A	108.98	DArT	TGCAGCGACAAGGGGCTCATGGGGAAATCGCTGGCTGCGGGGTGGACGACCACCTCGCCGAGATCGGAA	0.31005	0.57765	NA	NA	NA	NA	NA	NA	NA	NA
D1021297	1021297	2A	108.98	DArT	TGCAGTCTGTCCGACAGTACACTACAAAAGAGCATATTCTCGGCAGGCTCTACGAAAGAATGGCTTTCA	0.358613	0.549278	NA	NA	NA	NA	NA	NA	NA	NA
D1214387	1214387	2A	108.98	DArT	TGCAGTCACACAGCCGACGGCCGACCATTCGCATCGGCATCCACGCTCGCCACTCTTCCCCAAATCCGA	0.410524	0.521704	NA	NA	NA	NA	NA	NA	NA	NA
D1204349	1204349	2A	108.98	DArT	TGCAGTAGAGAGCATCGCAGACGCTTAGACAAGAGCGGCAACTCCACATAGTGATCAAGCAGTGAACCA	0.273956	0.60069	NA	NA	NA	NA	NA	NA	NA	NA
D1039050	1039050	2A	108.98	DArT	TGCAGGTTTCCATGCTCTAATAAGGGTTCTAAAATTTGCATCTCTGCTGTGACTGAGTTGGCTTTATCA	0.464724	0.495425	NA	NA	NA	NA	NA	NA	NA	NA
D1204913	1204913	2A	108.98	DArT	TGCAGCAAACACAAAAGCAAACCAGGTCAGTGAGCAGCCGTACAACATTGGAAAACTGCCTGTGATAGT	0.612417	0.433879	NA	NA	NA	NA	NA	NA	NA	NA
D991456	991456	2A	108.98	DArT	TGCAGTGCTCACCATTTTGTTTACTGTCAGCCGCTGGTAGATCCTGTCGGTGAGGCGACGAGGTCTTAC	0.261826	0.608869	NA	NA	NA	NA	NA	NA	NA	NA
D1042738	1042738	2A	108.98	DArT	TGCAGTGTGAAGCTTAGCAGCACCAGCGCTTGGATCCCCCATTCTTTCCAAAACATCACCAACGCCTCT	0.589972	0.44243	NA	NA	NA	NA	NA	NA	NA	NA
D1208048	1208048	2A	108.98	DArT	TGCAGTGTTGTTTGTCCAGACACGTTGCCTCTGGTTCATGCGGCCGATGGGGACCCCTTGTAGACGAAG	0.43832	0.507935	NA	NA	NA	NA	NA	NA	NA	NA
D1281777	1281777	2A	108.98	DArT	TGCAGAGGTGGAGATGCGGTGATGATGACTCCAGTGAAGAGTGGTTGCAGCCATCCGAAGCGGCAGGGC	0.228128	0.632915	NA	NA	NA	NA	NA	NA	NA	NA
D1285557	1285557	2A	108.98	DArT	TGCAGCGCTGATGTTCTGTTGCTGGCTGCAATGGAGCACGCAAGGGAGACCGAAGGCGCCGAGATCGGA	0.476909	0.489826	NA	NA	NA	NA	NA	NA	NA	NA
D1286021	1286021	2A	108.98	DArT	TGCAGCATCTTGTTAGGCCTGCTGCATGGCGTGGCTCTGTCTGTGTGTCTGCCTACTGCCGCCCGTGCG	0.505029	0.477299	NA	NA	NA	NA	NA	NA	NA	NA
D1206356	1206356	2A	108.98	DArT	TGCAGACAAAGATCCATGGTAAAGAAACGGACAACTACCAGACACTGCAACTATGTGAGCGCAGGCAAT	0.067517	0.794987	NA	NA	NA	NA	NA	NA	NA	NA
D1077074	1077074	2A	108.98	DArT	TGCAGAATGATCCGAGTTTGGTTGCTGTTTTTCCTGTGCAGGCACCCACAAGCAATACGAGTCACGTTG	0.42369	0.515102	NA	NA	NA	NA	NA	NA	NA	NA
D1286834	1286834	2A	108.98	DArT	TGCAGCGAAAGGAGCGCGCTCTCTAGGTTGACCACCAGGTACGCCCGCCGCTTGTCCTCGTCAGAGACT	1.07942	0.298828	NA	NA	NA	NA	NA	NA	NA	NA
D1062530	1062530	2A	108.98	DArT	TGCAGTGCCAGGGTGCCCGAAGTGCTGGTGGCTCACTGGGTGGGGTGCACCCCGTGGCAGAGCTTTACG	0.52809	0.467411	NA	NA	NA	NA	NA	NA	NA	NA
D1205778	1205778	2A	108.98	DArT	TGCAGGCGCGCCCCGTCAGCACATCCTACGGCAAGAGGGCCTTCGCGTGGCCCTGTTCCAGGAGCACCA	0.762918	0.382417	NA	NA	NA	NA	NA	NA	NA	NA
D1216847	1216847	2A	108.98	DArT	TGCAGGCAGGCAGGAACAGAGAAACGACAAGGTTCAGGTTAATACAAAATCAAGATGGTTATGGCCATG	0.000162375	0.989833	NA	NA	NA	NA	NA	NA	NA	NA
D1217572	1217572	2A	108.98	DArT	TGCAGGCGCCGTCAACCTGAGCGAGAAGGTGTCGGCGTTCAGCAACAACATCGTGTCACGCGGGTTGTT	0.526363	0.46814	NA	NA	NA	NA	NA	NA	NA	NA
D1319019	1319019	2A	108.98	DArT	TGCAGGAAGCGCCGGAGCGGCCTTACGAAGGTCTCCAAGGACTAGAGCCCCCTCGCCGAGATCGGAAGA	2.28525	0.130609	NA	NA	NA	NA	NA	NA	NA	NA
D1097107	1097107	2A	109.046	DArT	TGCAGGTGACGGCGCTCATCGCCGATGAGAGGTGAGTGGATGCTACCTCTGCCGCCGCCGCCTCCGCGG	1.22511	0.26836	IWGSC RefSeq v1.0 chromosome 2A only	chr2A download wheat_assemblies	125	69/69 (69)	100	5e-28	59120255	59120323
D1210476	1210476	2A	109.726	DArT	TGCAGGAGCCCGAGCTCCTCTGCCCGTCGCTCCTCTCCTGTAGCCACCCGAGCACCGAGATCGGAAGAG	1.18185	0.276979	IWGSC RefSeq v1.0 chromosome 2A only	chr2A download wheat_assemblies	104	57/57 (69)	100	2e-21	60064099	60064043
D1128230	1128230	2A	109.726	DArT	TGCAGAATTGTCTCGTGTGGGCCGAAGGCGACGGGAGCGCAAGATGACTGCGCACCGAGATCGGAAGAG	0.73966	0.38977	IWGSC RefSeq v1.0 chromosome 2A only	chr2A download wheat_assemblies	104	57/57 (69)	100	2e-21	59729209	59729153
D1038216	1038216	2A	109.726	DArT	TGCAGGTGCACGTGAGCTAAATCTTTGTCTATAAATATGCATGCGATGCACCACTCTCTTGCACAATCC	1.72573	0.188957	IWGSC RefSeq v1.0 chromosome 2A only	chr2A download wheat_assemblies	125	69/69 (69)	100	5e-28	59873998	59873930
D1049491	1049491	2A	110.2	DArT	TGCAGTTGCCTGAGGACACAAAGGTGCTCGTAATATGTTTGCTGTGGAGGTGGTGGACATGGAGGAATA	1.48902	0.222368	IWGSC RefSeq v1.0 chromosome 2A only	chr2A download wheat_assemblies	120	68/69 (69)	99	2e-26	27105859	27105791
D1106663	1106663	2A	110.202	DArT	TGCAGGACCGTTTGGTTTTCCATTTGGCGATTTGGCACGCGAGACGGCCATGAACCGAGATCGGAAGAG	0.558046	0.455049	IWGSC RefSeq v1.0 chromosome 2A only	chr2A download wheat_assemblies	104	57/57 (69)	100	2e-21	62126952	62127008
D1106073	1106073	2A	110.43	DArT	TGCAGGGAAAAGCATATTACTCATGAAAACCTCTGCAACAGCAGGCTACTCAACCTGTCTGCACACAGA	0.20207	0.653055	IWGSC RefSeq v1.0 chromosome 2A only	chr2A download wheat_assemblies	125	69/69 (69)	100	5e-28	61481547	61481479
D1062330	1062330	2A	110.43	DArT	TGCAGACTGCCGAGAACCCATCCGCTGCACTCGCTGCCTGGAGAACCACCGCCGCACCCGCGACTGCCG	0.527914	0.467485	IWGSC RefSeq v1.0 chromosome 2A only	chr2A download wheat_assemblies	125	69/69 (69)	100	5e-28	60103093	60103161
D1164560	1164560	2A	110.678	DArT	TGCAGCTCCCTCTTCACCTACGGACGTCAGCCGCCCCTATGCCTCGCAGCCGAGATCGGAAGAGCGGTT	1.05102	0.305273	IWGSC RefSeq v1.0 chromosome 2A only	chr2A download wheat_assemblies	69.8	46/51 (69)	90	3e-11	96272640	96272690
D1860579	1860579	2A	110.678	DArT	TGCAGACTAGCATGTCCCCCAATCAAAAATCATTACGCTGCATATCTCTGATATGTCAATAATCTCATC	1.61619	0.203625	IWGSC RefSeq v1.0 chromosome 2A only	chr2A download wheat_assemblies	107	65/69 (69)	94	1e-22	61853343	61853275
D3026616	3026616	2A	110.678	DArT	TGCAGCCTGCATGGGCTTCCCTACCCCTCCCACCACCGCAACCTGCCGAGATCGGAAGAGCGGTTCAGC	4.25669	0.0390961	IWGSC RefSeq v1.0 chromosome 2A only	chr2A download wheat_assemblies	78.8	46/48 (69)	96	6e-14	71796287	71796240
D989003	989003	2A	110.678	DArT	TGCAGCAGGGCATGGAAGGAGGAGTAGCAGAGGAAGGGGGCCGCGTGGAGGGGTGACGTGCTCGCCGAG	1.15126	0.283286	IWGSC RefSeq v1.0 chromosome 2A only	chr2A download wheat_assemblies	113	65/67 (69)	97	3e-24	71171923	71171857
D2288824	2288824	2A	110.678	DArT	TGCAGGGACATGGACAACATGGAGGTCGTCGTGCTCGACCCCGACAGCAACAACCGAGATCGGAAGAGC	0.0787083	0.779056	IWGSC RefSeq v1.0 chromosome 2A only	chr2A download wheat_assemblies	89.7	52/54 (69)	96	3e-17	61976819	61976766
D988703	988703	2A	110.678	DArT	TGCAGTGCGGCGCCACCGCAGTACCGCCCTGACCTTTGCATCGCCAGCGTCCCTGCCTCGCTGACCCAT	0.446794	0.503862	IWGSC RefSeq v1.0 chromosome 2A only	chr2A download wheat_assemblies	125	69/69 (69)	100	5e-28	71224737	71224805
D983856	983856	2A	110.678	DArT	TGCAGCTATTAAGGGCATGTGTAGGAAAATGGGCAAGATCCTTGAAGTCCAAACCACTCTGCCGAGATC	0.161966	0.687353	IWGSC RefSeq v1.0 chromosome 2A only	chr2A download wheat_assemblies	116	64/64 (69)	100	2e-25	61841233	61841170
D1092460	1092460	2A	110.678	DArT	TGCAGCAGAAGAAGAAGACGGAGGCGCGACAGAGGCGATGTCACGCGGGTCCGAGATCGGAAGAGCGGT	1.70144	0.1921	IWGSC RefSeq v1.0 chromosome 2A only	chr2A download wheat_assemblies	96.9	53/53 (69)	100	2e-19	71180022	71179970
D1138453	1138453	2A	110.678	DArT	TGCAGCTCCCACACCACCGCCACACAGGCAACCACACCACCGCTCTAGCCCATGCCGAGATCGGAAGAG	0.106283	0.744416	IWGSC RefSeq v1.0 chromosome 2A only	chr2A download wheat_assemblies	98.7	56/57 (69)	98	7e-20	71583430	71583374
D1101646	1101646	2A	110.678	DArT	TGCAGAATACGATCTGGTGGCACATCCTACAAAGTTGCCATGTCAACTTCAGTTATTTTCGCCTGGCAA	6.22931	0.0125653	IWGSC RefSeq v1.0 chromosome 2A only	chr2A download wheat_assemblies	125	69/69 (69)	100	5e-28	70928870	70928938
D1210197	1210197	2A	110.678	DArT	TGCAGATCCCGCTCTCTGCACCAGCTGCATAGCCTCGCCGCACCTCCGTGGCTCCGCGCATCCGCGTGT	0.406304	0.523852	IWGSC RefSeq v1.0 chromosome 2A only	chr2A download wheat_assemblies	120	68/69 (69)	99	2e-26	67571868	67571936
D991483	991483	2A	110.678	DArT	TGCAGTCCACGGCGGCGGGTGACGGACCTTCCCAAGCTGCACAGGATCCGAGATCGGAAGAGCGGTTCA	1.87008	0.171466	IWGSC RefSeq v1.0 chromosome 2A only	chr2A download wheat_assemblies	91.5	50/50 (69)	100	1e-17	67599426	67599377
D1202609	1202609	2A	110.678	DArT	TGCAGGTCCCCCGCGTTTTTCGCGAGCTAGCCATGGAATCGCTGCTCCGATCCGATCCGATCCTATCCG	2.53144	0.111598	IWGSC RefSeq v1.0 chromosome 2A only	chr2A download wheat_assemblies	116	68/69 (69)	99	2e-25	69307796	69307863
D1093636	1093636	2A	110.678	DArT	TGCAGTAGGAGCAGCATGAGCATACCCCTACTGGTACGTACGCCGCGGTAAGTGTGCCGAGATCGGAAG	3.51387	0.0608572	IWGSC RefSeq v1.0 chromosome 2A only	chr2A download wheat_assemblies	107	59/59 (69)	100	1e-22	65525289	65525231
S1063013	1063013	2A	110.678	SNP	TGCAGCAGAAGAAGAAGAGGGAGGCGCGACAAAGGCGATGGCACGCGGGTCCGAGATCGGAAGAGCGGT	0.933322	0.334001	IWGSC RefSeq v1.0 chromosome 2A only	chr2A download wheat_assemblies	91.5	52/53 (69)	98	1e-17	71172072	71172020
S1105748	1105748	2A	110.678	SNP	TGCAGAGCATCATCCATCCCATCCCCAGGTCATAAACCCAAGTCGGACTCGCCTTCCTCCTCCCCAACT	1.19248	0.27483	IWGSC RefSeq v1.0 chromosome 2A only	chr2A download wheat_assemblies	125	69/69 (69)	100	5e-28	70983353	70983421
S1135099	1135099	2A	110.678	SNP	TGCAGCGCCTCCACCACTGTCAGACTATCCATCCATCCTAATCACAGCATTGTTACAACCAGTGCTCTG	2.82775	0.0926482	IWGSC RefSeq v1.0 chromosome 2A only	chr2A download wheat_assemblies	125	69/69 (69)	100	5e-28	62271861	62271793
S991342	991342	2A	110.678	SNP	TGCAGACTTGCTTCTTTTTACCGTTGTACTATTAGTAGATCCTACTCGTCATTAGCCCTGAAAACTTTC	0.408795	0.522582	IWGSC RefSeq v1.0 chromosome 2A only	chr2A download wheat_assemblies	123	68/68 (69)	100	2e-27	70651692	70651759
S1230245	1230245	2A	110.678	SNP	TGCAGCAGCTGGGCGGCTCCCACGGTTGGTTCCCTTTCCCTCACCAGATTGGTTACTTATTCCCCTCAT	2.21428	0.136739	IWGSC RefSeq v1.0 chromosome 2A only	chr2A download wheat_assemblies	125	69/69 (69)	100	5e-28	66318692	66318624
S981946	981946	2A	110.678	SNP	TGCAGGATTTTTATTCAAGTTTGACGTACTTATTTAGTTATATATCCTGATGAATATGGGAAGTTTTCA	2.24298	0.134222	IWGSC RefSeq v1.0 chromosome 2A only	chr2A download wheat_assemblies	120	68/69 (69)	99	2e-26	66003363	66003431
D1182130	1182130	2A	110.678	DArT	TGCAGAAGTACAGGGATCTGTACAAGTAGCCGCTGCCCGACAAGTTCGTCGCCGCGGTCACTGAGCTGG	0.314931	0.57467	NA	NA	NA	NA	NA	NA	NA	NA
D2328346	2328346	2A	111.354	DArT	TGCAGCCTGCACATGGGTCCATGTGCGTCGTGCGAAGCGGTCGAACCAGCCCAGGTAGCGGGGCGACAA	3.00335	0.0830925	IWGSC RefSeq v1.0 chromosome 2A only	chr2A download wheat_assemblies	111	66/69 (69)	96	1e-23	70026847	70026915
S1078780	1078780	2A	111.438	SNP	TGCAGTATACGTAGTATTTTTTTGTTTCCATTTGCACATCCCAATCACTCCACATCAAATATTGACCTT	1.91598	0.1663	IWGSC RefSeq v1.0 chromosome 2A only	chr2A download wheat_assemblies	125	69/69 (69)	100	5e-28	60761725	60761657
D2259314	2259314	2A	111.438	DArT	TGCAGGGACATGGACAACATGGAGGTCGTCGTGCTCGACCTCGACAGAAACAACATGAAGAAGAAGAAG	0.236644	0.626641	IWGSC RefSeq v1.0 chromosome 2A only	chr2A download wheat_assemblies	125	69/69 (69)	100	5e-28	62100500	62100432
D1084359	1084359	2A	112.053	DArT	TGCAGCTCCCACACCACCGCCACGCAGGCAACCACACCACCGCTCTAGCCATGCCGAGATCGGAAGAGC	0.0193904	0.889253	IWGSC RefSeq v1.0 chromosome 2A only	chr2A download wheat_assemblies	95.1	56/57 (69)	98	8e-19	71583430	71583374
D1127525	1127525	2A	112.147	DArT	TGCAGCCGCTGCCGCTGCTGATGCGCCGCTGCTCCCCATCGTCGTCGCCTCTCCGAGATCGGAAGAGCG	0.620767	0.430762	IWGSC RefSeq v1.0 chromosome 2A only	chr2A download wheat_assemblies	100	55/55 (69)	100	2e-20	61673559	61673505
D1180242	1180242	2A	112.147	DArT	TGCAGCTCAATAGATGCAGTGACGCCGCAATGGAGCAAGTAAGGCCTCCGTTCTCCCACAGTCTCTTTA	0.735174	0.391211	IWGSC RefSeq v1.0 chromosome 2A only	chr2A download wheat_assemblies	125	69/69 (69)	100	5e-28	54594870	54594938
D984447	984447	2A	112.147	DArT	TGCAGACTAGCATGTCCCCCAATCAAAAATCATTACGCAGCTCATCTCCGATATGTCAATAATCTCATC	0.0455862	0.83093	IWGSC RefSeq v1.0 chromosome 2A only	chr2A download wheat_assemblies	125	69/69 (69)	100	5e-28	61853343	61853275
S1098792	1098792	2A	112.618	SNP	TGCAGCAGATGTATTTTGGGAAAACAAGTTAGATCCAAGGTGGGGGAAAAAAGATACGCTTTCCGAGAT	0.016092	0.899056	IWGSC RefSeq v1.0 chromosome 2A only	chr2A download wheat_assemblies	113	64/65 (69)	98	3e-24	73158432	73158496
D1144173	1144173	2A	112.618	DArT	TGCAGTCTTCTATTGCAGCCAGGGCCAACCATAAACTGGCTTTCCCCCTCGCCCCTCACGCCGCCCCTG	0.0102175	0.919486	IWGSC RefSeq v1.0 chromosome 2A only	chr2A download wheat_assemblies	118	67/68 (69)	99	7e-26	74099190	74099123
D1003140	1003140	2A	112.618	DArT	TGCAGTTCGCCGCTGCTCTCACCGCATGGCTGACCCCGAGCTCCACACCCCCGCCTTCTGGTCCTGGCC	0.728026	0.393524	IWGSC RefSeq v1.0 chromosome 2A only	chr2A download wheat_assemblies	116	67/69 (69)	97	2e-25	68157144	68157212
D982253	982253	2A	112.93	DArT	TGCAGCCTCCTCTCGCTTCCATGTGCGGCCGTGCAGTATTTTCAGGAAGAGGATGAAGAAGACAGACGA	2.59916	0.10692	IWGSC RefSeq v1.0 chromosome 2A only	chr2A download wheat_assemblies	116	67/69 (69)	97	2e-25	58007537	58007469
D1100269	1100269	2A	112.93	DArT	TGCAGAGACAAAATTGTGGGCTCATGCACGCGCTACACTAGTTGCATGTACTCCGTAATAGGGGACATC	1.04	0.307822	IWGSC RefSeq v1.0 chromosome 2A only	chr2A download wheat_assemblies	50	39/47 (69)	83	3e-05	65705070	65705116
D1106596	1106596	2A	113.004	DArT	TGCAGCCGCTCCTCTGCGGATCTTGCAGCAATGATCACCTGGGTGGGAGTGGCACGGAAAATCAAGTTG	1.17227	0.278936	IWGSC RefSeq v1.0 chromosome 2A only	chr2A download wheat_assemblies	125	69/69 (69)	100	5e-28	74252842	74252910
D1381962	1381962	2A	113.004	DArT	TGCAGAAAACAAGTACTAGGACTATCGGGCCTTTCATCCCGTCTTTATCCGTAGAACTTTCTCGACCAA	0.000915928	0.975856	IWGSC RefSeq v1.0 chromosome 2A only	chr2A download wheat_assemblies	120	68/69 (69)	99	2e-26	75636810	75636878
D1061368	1061368	2A	113.004	DArT	TGCAGCCCAGCGACGAGGACGCTGGCTTCAATGAGGACGATGCCAGCATCTGGATCAGGACTGCTCTCA	5.64789	0.0174764	IWGSC RefSeq v1.0 chromosome 2A only	chr2A download wheat_assemblies	125	69/69 (69)	100	5e-28	71125000	71124932
S1072955a	1072955	2A	113.004	SNP	TGCAGCTTGTTGTCATCGTCCTGACGACGATGATACAAGTACTTGTCAAGGCTTCCGTTGGGCATGTAG	0.0182469	0.892548	IWGSC RefSeq v1.0 chromosome 2A only	chr2A download wheat_assemblies	120	68/69 (69)	99	2e-26	75643068	75643136
S1115924	1115924	2A	113.004	SNP	TGCAGGCGTGACGACCAAACCAGACGAGTCATTTATTAGCGGCACTACACGGGCAGATGAGATTAACCA	0.0100899	0.919988	IWGSC RefSeq v1.0 chromosome 2A only	chr2A download wheat_assemblies	125	69/69 (69)	100	5e-28	74554125	74554193
S1161563	1161563	2A	113.004	SNP	TGCAGCCTGCTCCGCTCCGTGGCAGAGCTATGGAGCAGAGGGGCTCCGAACGGGCACTGAGTCACCGCC	0.0440978	0.833672	IWGSC RefSeq v1.0 chromosome 2A only	chr2A download wheat_assemblies	120	68/69 (69)	99	2e-26	75644862	75644930
D1124383	1124383	2A	113.07	DArT	TGCAGCAACGTAGCAAAGCAGCGAGCAGCAACGGTCAGGAGCAACGCCAGCAACGCGGGCGGGCAGCAG	4.20663	0.0402662	NA	NA	NA	NA	NA	NA	NA	NA
D2322514	2322514	2A	113.147	DArT	TGCAGATCGAGTCGAGATAACGTGATCGTGAGTGATGCCAGCTTGCCCAGTCACAGCTCACAGGCCGTC	0.464903	0.495341	IWGSC RefSeq v1.0 chromosome 2A only	chr2A download wheat_assemblies	125	69/69 (69)	100	5e-28	72755399	72755331
S1104377	1104377	2A	113.376	SNP	TGCAGTGGATTGCACACTGCTACTGCATGTAGTATCAACAACAGTCCTACCGAGATCGGAAGAGCGGTT	0.0933693	0.759937	IWGSC RefSeq v1.0 chromosome 2A only	chr2A download wheat_assemblies	95.1	52/52 (69)	100	8e-19	32513900	32513849
D1104377	1104377	2A	113.376	DArT	TGCAGTGGATTGCACACTGCTACTGCATGTAGTATCAACAACAGTCCTACCGAGATCGGAAGAGCGGTT	0.907301	0.340831	IWGSC RefSeq v1.0 chromosome 2A only	chr2A download wheat_assemblies	95.1	52/52 (69)	100	8e-19	32513900	32513849
D1075236	1075236	2A	113.494	DArT	TGCAGGATTCTGAGCAGACAGTTTATTTTTTAGATCACTGAGCAGACAAATAAAAGTATCCGAGATCGG	0.478144	0.489264	IWGSC RefSeq v1.0 chromosome 2A only	chr2A download wheat_assemblies	95.1	58/62 (69)	94	8e-19	21465720	21465659
D1219565	1219565	2A	113.494	DArT	TGCAGCTCAGCCGCTCTGTGTGATGGAGTCATTACTCTCTGACCATTAATTTCCCGAGATCGGAAGAGC	0.218105	0.640487	IWGSC RefSeq v1.0 chromosome 2A only	chr2A download wheat_assemblies	77	45/47 (69)	96	2e-13	2459219	2459173
D1282492	1282492	2A	113.494	DArT	TGCAGAGGACGCTTGATGTCCATCTTGTGAAATGGCTGACCTACATTGCTCCCGTCCGAGATCGGAAGA	0.482472	0.487305	NA	NA	NA	NA	NA	NA	NA	NA
D2322447	2322447	2A	113.494	DArT	TGCAGTTTGGTCTCGATGGTACTTCTGGCTCCGCCCAGGTCAGCAAACAGTTACCCCTGCCGCTCAGCA	0.880354	0.348105	NA	NA	NA	NA	NA	NA	NA	NA
D2280138	2280138	2A	113.603	DArT	TGCAGAATCTACGACCGCGTCTGAGAGACCCGCTCGAGCTGGGGAGGGTCATGGACCCGAGATCGGAAG	2.26469	0.132352	IWGSC RefSeq v1.0 chromosome 2A only	chr2A download wheat_assemblies	107	59/59 (69)	100	1e-22	71352960	71352902
D1105779	1105779	2A	113.621	DArT	TGCAGGGGTGAGTTCTGGCGTGCATGGGCGCGGATAAGGTCGCGCGTGCAAGCCGAGATCGGAAGAGCG	0.00111037	0.973418	IWGSC RefSeq v1.0 chromosome 2A only	chr2A download wheat_assemblies	100	55/55 (69)	100	2e-20	77923859	77923913
D990709	990709	2A	113.837	DArT	TGCAGAGCAACCGTGATCGTCCATAGACGTGACATTTTCTGAACCACTAGGGGTTGGGACGCCGCCGAG	1.65114	0.198804	IWGSC RefSeq v1.0 chromosome 2A only	chr2A download wheat_assemblies	122	67/67 (69)	100	6e-27	72742136	72742202
S3064660	3064660	2A	114.153	SNP	TGCAGTTATGATTGGGACTCGTCCCTGATAATCGTCGCCGCCCGAGATCGGAAGAGCGGTTCAGCAGGA	0.345638	0.556593	IWGSC RefSeq v1.0 chromosome 2A only	chr2A download wheat_assemblies	80.6	44/44 (69)	100	2e-14	73532004	73531961
D1235061	1235061	2A	114.237	DArT	TGCAGACTGCCGAGACCCCATCCGCTGCACTTGCTGCCTGGAGAACCACTGCCGCGCCCGCAACTGCCG	0.531763	0.465867	IWGSC RefSeq v1.0 chromosome 2A only	chr2A download wheat_assemblies	102	64/69 (69)	93	5e-21	60103093	60103161
S1069828	1069828	2A	114.237	SNP	TGCAGCTGGGACGCTGAGAGGTGAGCCTAGCTTCTCAAACGCACGGTGGGAACGGTGAGGCAGAACTGA	0.185219	0.666926	IWGSC RefSeq v1.0 chromosome 2A only	chr2A download wheat_assemblies	125	69/69 (69)	100	5e-28	59729206	59729274
S1067817	1067817	2A	114.237	SNP	TGCAGGATCGGAGGAAAAGAGTTTGCTTCCCTACAAAGGCATTGTGCCCAATCACAAGGAGGTGCTATC	0.329663	0.565857	IWGSC RefSeq v1.0 chromosome 2A only	chr2A download wheat_assemblies	125	69/69 (69)	100	5e-28	59732239	59732171
D1319863	1319863	2A	114.827	DArT	TGCAGGGACGCTGGCACCACCGTCTACGTGGTCCTTGTGGTTGTCGCCGAGATCGGAAGAGCGGGTCAG	1.0436	0.306985	NA	NA	NA	NA	NA	NA	NA	NA
D1175578	1175578	2A	114.839	DArT	TGCAGCTCGGTGTTCGGGGGTGATGCAGCGGCAACACCTCCCTTTAAGCTAGCTTGGGATGGGATGCGA	0.447646	0.503455	IWGSC RefSeq v1.0 chromosome 2A only	chr2A download wheat_assemblies	109	65/68 (69)	96	4e-23	60103096	60103029
D1233475	1233475	2A	114.839	DArT	TGCAGGCCGCGGGGCACGACGTAGAGCTCGTTCTTCTTCACGACCTTGGAGTATAGCCGAGATCGGAAG	0.148532	0.699942	IWGSC RefSeq v1.0 chromosome 2A only	chr2A download wheat_assemblies	109	60/60 (69)	100	4e-23	61295507	61295566
D1270725	1270725	2A	115.029	DArT	TGCAGGGATTCCTCGGCCGAGAGCTAGTGTCGCCGCACCGCACCCGACGGACGCGACCACGACGACCCA	0.0136513	0.906988	IWGSC RefSeq v1.0 chromosome 2A only	chr2A download wheat_assemblies	125	69/69 (69)	100	5e-28	77923862	77923794
D1151000	1151000	2A	115.217	DArT	TGCAGGTACAGTCCTAGCATGCGGTATAGTTGGGCGCCGCAGGCCTGCCCGCATAGCGTCTCCCGGGCG	1.13189	0.287373	IWGSC RefSeq v1.0 chromosome 2A only	chr2A download wheat_assemblies	120	68/69 (69)	99	2e-26	84554192	84554260
D1228155	1228155	2A	115.217	DArT	TGCAGGTGCAGCTCGGTGCCCAAGTACCGCTGCTACAGGTATGTGTGGTAGGGCAGTAGGGACCGAGAT	0.790576	0.373926	IWGSC RefSeq v1.0 chromosome 2A only	chr2A download wheat_assemblies	118	65/65 (69)	100	7e-26	79642127	79642191
D1304133	1304133	2A	115.217	DArT	TGCAGTTTAAAGGGCGCTCGTCTACGCCTATTTCCGACAGGAGCTAAGTTGATCCGAGATCGGAAGAGC	0.867319	0.351699	IWGSC RefSeq v1.0 chromosome 2A only	chr2A download wheat_assemblies	96.9	55/56 (69)	98	2e-19	82196796	82196741
D3024357	3024357	2A	115.217	DArT	TGCAGGCATGCTTTCTCTTGTTACAGCAGTAATAACAGCGTCCGAGATCGGAAGAGCGGTTCAGCAGGA	0.0548492	0.814831	IWGSC RefSeq v1.0 chromosome 2A only	chr2A download wheat_assemblies	80.6	46/47 (69)	98	2e-14	82050980	82050934
D1021498	1021498	2A	115.217	DArT	TGCAGGTACAGTCCTAGCATGCGGTATAGTTGGGCACCGTAGGCCTGCCCGCATAGCGTCTCCAGGGCG	0.980103	0.322173	IWGSC RefSeq v1.0 chromosome 2A only	chr2A download wheat_assemblies	116	67/69 (69)	97	2e-25	84554192	84554260
D981348	981348	2A	115.217	DArT	TGCAGTTTCCTCTTTCTTTTTCACAGCTTGCTAGTCTGAGCTAAACTACAACCTCTGAGGCTTTTACGC	0.0284091	0.866151	IWGSC RefSeq v1.0 chromosome 2A only	chr2A download wheat_assemblies	125	69/69 (69)	100	5e-28	80872218	80872150
D1100836	1100836	2A	115.217	DArT	TGCAGTAAATAAACTCAGTGAAGCATGCATGTGAGATACCACACGGTGCGAGCCCATGCCGCCGAGATC	0.0871729	0.767802	IWGSC RefSeq v1.0 chromosome 2A only	chr2A download wheat_assemblies	116	64/64 (69)	100	2e-25	80872215	80872278
D1020234	1020234	2A	115.217	DArT	TGCAGCTGATTCTCACAATCCAAGCCACAACTGATTCTCAAGAATCTGTAGCCCAAACAAAGGGGGCCT	0.348762	0.554815	IWGSC RefSeq v1.0 chromosome 2A only	chr2A download wheat_assemblies	125	69/69 (69)	100	5e-28	81014838	81014770
S1021498	1021498	2A	115.217	SNP	TGCAGGTACAGTCCTAGCATGCGGTATAGTTGGGCACCGTAGGCCTGCCCGCATAGCGTCTCCAGGGCG	0.903444	0.34186	IWGSC RefSeq v1.0 chromosome 2A only	chr2A download wheat_assemblies	116	67/69 (69)	97	2e-25	84554192	84554260
S1219652	1219652	2A	115.217	SNP	TGCAGTGGTTTTGGCTCGTAGTCAAGGAAGTAGTCACCCCACAGAGAGGGCTCATAGCTGGACAGCGTC	0.0689415	0.792884	IWGSC RefSeq v1.0 chromosome 2A only	chr2A download wheat_assemblies	120	68/69 (69)	99	2e-26	82213154	82213222
S1061562	1061562	2A	115.217	SNP	TGCAGGTCGTAGTTACCTTGAAGGCGATGTTGCGGGCGACGAAGTTGTCGGCATTGACTCTGAAGGTGG	0.0189209	0.890594	IWGSC RefSeq v1.0 chromosome 2A only	chr2A download wheat_assemblies	125	69/69 (69)	100	5e-28	81660284	81660352
D1279498	1279498	2A	115.217	DArT	TGCAGCTACAGGGCTGGCCTGGGGCATGAGCAGATCCTACTCAGCTACAGTGCTGGCCTGGGGCTTGGG	0.0395842	0.842296	NA	NA	NA	NA	NA	NA	NA	NA
S993063	993063	2A	115.217	SNP	TGCAGCACGTGCCGCAAGAGAAGCTGACGGGCCGTCTGCTCCCATGCCTCAGTTAATTACCTTCTGCAC	0.102608	0.748722	NA	NA	NA	NA	NA	NA	NA	NA
D2361439	2361439	2A	115.258	DArT	TGCAGGCTTCGAGGCAATGAGACTCGAGTGGCGAGAAAACAAAGGAGAAAGTGCTGGTTGCCGAGATCG	2.75582	0.0969012	IWGSC RefSeq v1.0 chromosome 2A only	chr2A download wheat_assemblies	114	63/63 (69)	100	8e-25	62304557	62304619
D1113430	1113430	2A	115.428	DArT	TGCAGTGCGGCGCCATCGCAGTACTGCCCTGACCTTTGCATCGTCAGCGTCCCTGCCTCGCTGACCCAT	0.113952	0.735689	IWGSC RefSeq v1.0 chromosome 2A only	chr2A download wheat_assemblies	111	66/69 (69)	96	1e-23	71224737	71224805
D1287126	1287126	2A	116.188	DArT	TGCAGCGAAGCGAGATGGCGATGCTCTCGCCCTGCTCGCCTTCAGCATTGTTCCCCGAGATCGGAAGAG	1.14922	0.283713	IWGSC RefSeq v1.0 chromosome 2A only	chr2A download wheat_assemblies	86	53/57 (69)	93	4e-16	17118460	17118404
D1063257	1063257	2A	116.188	DArT	TGCAGTTTTATCTCTTTGACTCTGTTACTGCTGCTTTTTCACATTAGCAGTACCGCAGACAGGGACTTA	0.0309282	0.860401	NA	NA	NA	NA	NA	NA	NA	NA
D1210771	1210771	2A	116.188	DArT	TGCAGAAGAAGAAGTATGCATGGGCCAAGGCCTACAGGCCGCTCGCTCCACCACCACTACCGAGATCGG	0.100114	0.751693	NA	NA	NA	NA	NA	NA	NA	NA
D1205315	1205315	2A	116.188	DArT	TGCAGAACCCCAGGCAAGACCGCAGGTGCTGAGGCAGATTCCTGTAGGTGGACGCGCCGAGATCGGAAG	0.00186306	0.965571	NA	NA	NA	NA	NA	NA	NA	NA
D1202756	1202756	2A	116.868	DArT	TGCAGATTGGCCTCCCCGCTGTGCCCTTCGCTCGCGCCATGGAAGACATGCTGGAGACGATCATCCTCC	0.326571	0.567685	IWGSC RefSeq v1.0 chromosome 2A only	chr2A download wheat_assemblies	98.7	63/69 (69)	91	7e-20	2731276	2731208
D1207616	1207616	2A	116.868	DArT	TGCAGTCGGGTAAGGGAGCCCTCTCTGAGATTCACCTGGAACACTGCATGGCACACGGCTGGGCAGCCG	0.611769	0.434122	IWGSC RefSeq v1.0 chromosome 2A only	chr2A download wheat_assemblies	84.2	60/69 (69)	87	1e-15	18495218	18495150
D1055015	1055015	2A	116.868	DArT	TGCAGGCCTACAAGCCAAATGATCAGTATATGGTTAGCACAAACAATAAAATTTGAATTCTAACATGGC	0.660861	0.416256	NA	NA	NA	NA	NA	NA	NA	NA
D1288646	1288646	2A	116.868	DArT	TGCAGAAGGCCAGAGGAGGTCCTCCAGCGCGGCCAGCAGCCCCACTAGGCCCAGATCCGAGATCGGAAG	0.571859	0.449521	NA	NA	NA	NA	NA	NA	NA	NA
D1318199	1318199	2A	117.548	DArT	TGCAGTGGGCGCGTTTCTGACGCACTGTGGGTGGAACTCCGTCCTAGAGGCGGTGGCCACCGAGATCGG	0.357258	0.550033	IWGSC RefSeq v1.0 chromosome 2A only	chr2A download wheat_assemblies	89.7	54/57 (69)	95	3e-17	12912188	12912132
D1207215	1207215	2A	117.548	DArT	TGCAGTACATCCGTGCGGGCACCACCGCCCCAGCAAAGAAAGCACGAACACCACATCATTTACTGTCCC	0.914252	0.338989	IWGSC RefSeq v1.0 chromosome 2A only	chr2A download wheat_assemblies	84.2	60/69 (69)	87	1e-15	144860610	144860678
D1321074	1321074	2A	117.548	DArT	TGCAGTTGCCGAGGTACAGGGACTGGAAGTTGGCCTGGCTCTTTTGGATGACGACACGTATGCTGAGGG	0.0442643	0.833363	IWGSC RefSeq v1.0 chromosome 2A only	chr2A download wheat_assemblies	114	66/68 (69)	97	8e-25	21005732	21005799
D1287063	1287063	2A	118.233	DArT	TGCAGGCGAGGTCGCCGTCTCCACAGGCAGCCCTGGTGGTCTCTCTCCTGCTCTTCTGTCCACTTCTCG	0.405427	0.5243	IWGSC RefSeq v1.0 chromosome 2A only	chr2A download wheat_assemblies	111	66/69 (69)	96	1e-23	17930099	17930167
D1052138	1052138	2A	118.233	DArT	TGCAGCGAACACACAACGCTTCTCAGCCAAGGACATAAGACTAAGTGTGCCCCGAAGAAAGACACGTGG	0.00196844	0.964612	IWGSC RefSeq v1.0 chromosome 2A only	chr2A download wheat_assemblies	93.3	62/69 (69)	90	3e-18	41468315	41468383
D1717089	1717089	2A	119.815	DArT	TGCAGTCTTCTTCAGTCGCCAGGCTCCCCCATCTACTGATTCGGCTGCATCCCCATCTATTTCAATCGG	2.536	0.111277	IWGSC RefSeq v1.0 chromosome 2A only	chr2A download wheat_assemblies	120	68/69 (69)	99	2e-26	89185225	89185157
D2343966	2343966	2A	119.815	DArT	TGCAGCTTCCCGTCAGCGCCATCTCGAACCGAGCCTCGCCCCTACACCGTCTTCCCCGCGCACCGCAGA	2.22147	0.136103	IWGSC RefSeq v1.0 chromosome 2A only	chr2A download wheat_assemblies	116	64/64 (69)	100	2e-25	98437157	98437220
D1111962	1111962	2A	119.815	DArT	TGCAGGTCGCGAGTTTGACCTTCGCACGCACATATTTTTTTAGAAATTACAACATAGTGTGGCGTGCAT	0.222438	0.637188	IWGSC RefSeq v1.0 chromosome 2A only	chr2A download wheat_assemblies	125	69/69 (69)	100	5e-28	94321830	94321898
D982312	982312	2A	119.815	DArT	TGCAGCCAGACGTACGAGTCGGGGGACTGGTCCGTGAGGACGCCGCAGCCGAGGAGCACGGGGCGGCGG	3.455	0.0630606	IWGSC RefSeq v1.0 chromosome 2A only	chr2A download wheat_assemblies	125	69/69 (69)	100	5e-28	106800815	106800883
D1121338	1121338	2A	119.815	DArT	TGCAGTGGTTACCTTCACATTTTGGCACATATATGGAGTCATGGATCACGCACAGAGGATATTACATTT	0.858938	0.354036	IWGSC RefSeq v1.0 chromosome 2A only	chr2A download wheat_assemblies	125	69/69 (69)	100	5e-28	101863679	101863611
S1039232	1039232	2A	119.815	SNP	TGCAGACATGGCAAACCTCGCCGTTGCCATCTTGCTTGCATCGCTCGGAGCCGTGGCTACTGCTCAAAA	2.31838	0.127853	IWGSC RefSeq v1.0 chromosome 2A only	chr2A download wheat_assemblies	125	69/69 (69)	100	5e-28	94163861	94163793
S3025548	3025548	2A	119.815	SNP	TGCAGTGCGTCTGCCGTGCCTTCTGCGTTTACACTGCCCCGAGATCGGAAGAGCGGTTCAGCAGGAATG	0.103043	0.748208	IWGSC RefSeq v1.0 chromosome 2A only	chr2A download wheat_assemblies	69.8	40/41 (69)	98	3e-11	107180183	107180223
S1074973	1074973	2A	119.815	SNP	TGCAGTATAGATGATAACATCTTGGGCGTCTTATGATTCACATGGTATGTGGACGGCCGCATAGCGAGG	2.43718	0.118489	IWGSC RefSeq v1.0 chromosome 2A only	chr2A download wheat_assemblies	125	69/69 (69)	100	5e-28	98250274	98250206
S1166053	1166053	2A	119.815	SNP	TGCAGCCGTCCCAGCTTGCAGCTCCTCGGTATGGAGGACCCCCTCTCGTGCTCCAGCACGTGGAGGATG	0.773578	0.379113	IWGSC RefSeq v1.0 chromosome 2A only	chr2A download wheat_assemblies	120	68/69 (69)	99	2e-26	106799951	106800019
S998851	998851	2A	119.815	SNP	TGCAGCTTCCACTTCCAGTCTCCTGCCGCCCACACACACTCATCGTCCAAGGATGGGTAGGGTTGCGAT	1.52552	0.216787	IWGSC RefSeq v1.0 chromosome 2A only	chr2A download wheat_assemblies	125	69/69 (69)	100	5e-28	94275643	94275711
D1202889	1202889	2A	120.172	DArT	TGCAGGGACACGGCAAGCAATAGCAACCTTACCATGTAAGTAGCAACGCCGATTTCTGCCGAGATCGGA	0.312131	0.576376	NA	NA	NA	NA	NA	NA	NA	NA
D2322278	2322278	2A	120.172	DArT	TGCAGATTTCGACGCCATCACTTATCGCCTTCGACTGACGCTCATGTTGGTTCGGTTTCACCCTTGCCG	0.395959	0.529183	NA	NA	NA	NA	NA	NA	NA	NA
D1218431	1218431	2A	120.172	DArT	TGCAGGAACATCTTACATATACAGACACATAGAGAGATGTCTGATGAATGGTTGTAATTCCAGTAATGC	0.520712	0.470538	NA	NA	NA	NA	NA	NA	NA	NA
D1283484	1283484	2A	120.172	DArT	TGCAGGGCGTTCACGGGCACTTCACCAAGCGCCCCGAGGAGGTGGGCGCCGAGATCGGAAGAGCGGTTC	0.852224	0.355924	NA	NA	NA	NA	NA	NA	NA	NA
D2325839	2325839	2A	120.172	DArT	TGCAGCCGATCTGTTGCTGGCCTGTTCCGTCCTCGTGAAGGTGGCAAGGTCGTTGCCACCAAAGCCGAT	0.239451	0.624603	NA	NA	NA	NA	NA	NA	NA	NA
D1057735	1057735	2A	120.172	DArT	TGCAGTAAATTGCAGTGCAAGTGGTCAATTTTAATCCAAATATTAACGTCTAGATTTTCCACAACAAGA	0.480477	0.488206	NA	NA	NA	NA	NA	NA	NA	NA
D1285956	1285956	2A	120.172	DArT	TGCAGGAGCGCTGTCTCTGCTCCCCTCGCCACCAGGGTCGCCACAACTGTCATTCGCAGCCACCGATGA	0.0615896	0.804001	NA	NA	NA	NA	NA	NA	NA	NA
S1095449	1095449	2A	120.23	SNP	TGCAGTAGTTTATTGAGCGGGATAGGAGTGATCTCCATCTCCAAAATCTACAGCCGTGCCGAGATCGGA	0.573165	0.449004	IWGSC RefSeq v1.0 chromosome 2A only	chr2A download wheat_assemblies	105	60/61 (69)	98	4e-22	105634319	105634259
S1201176	1201176	2A	120.425	SNP	TGCAGCCACGCAGCTATCATGTGCCCTGATCCTGCTGGGAAAAGATTCCCGAGATCGGAAGAGCGGTTC	1.05452	0.304467	IWGSC RefSeq v1.0 chromosome 2A only	chr2A download wheat_assemblies	93.3	51/51 (69)	100	3e-18	102051919	102051869
D1318983	1318983	2A	120.797	DArT	TGCAGCATTCGTGTGTCATGTGTTCCAACGAGATTAGATTGGCATAATGTGCGTGCAGGTGCAGCCACC	0.656386	0.417839	NA	NA	NA	NA	NA	NA	NA	NA
D1142361	1142361	2A	121.035	DArT	TGCAGTGGTTGTGCTCCTCCAGCCCCTCGTCGCGCCCCTGCACTACTCCCCTGCTGCTCCGCCCGAGAT	0.23064	0.631049	IWGSC RefSeq v1.0 chromosome 2A only	chr2A download wheat_assemblies	118	65/65 (69)	100	7e-26	115090204	115090140
D1219343	1219343	2A	121.438	DArT	TGCAGTAATCTTGGATCGGATACCCCTACGTGCGATTTCCCAGGGAAGATACCGAGATCGGAAGAGCGG	0.459683	0.497772	IWGSC RefSeq v1.0 chromosome 2A only	chr2A download wheat_assemblies	59	46/55 (69)	84	6e-08	16881534	16881480
D2325950	2325950	2A	121.438	DArT	TGCAGTAGCTGGACGATTCGATTTACCAGGCCGTCTCGCCCGTGACCGATGGCTGCTTCGCGTTCGTCG	0.428789	0.512584	NA	NA	NA	NA	NA	NA	NA	NA
D1205856	1205856	2A	121.438	DArT	TGCAGCTCCAGCGCACATACAACCAACATCACCTACACGGGTCATGACCCGAGATCGGAAGAGCGGTTC	0.815409	0.366526	NA	NA	NA	NA	NA	NA	NA	NA
D1289558	1289558	2A	122.092	DArT	TGCAGTGCCGAACGCCGCCAGCTTCCTCGCCACCGTTGAGGTCTGCTCGGTGAGCTCGTACGGGCCGCG	0.642712	0.422731	IWGSC RefSeq v1.0 chromosome 2A only	chr2A download wheat_assemblies	84.2	60/69 (69)	87	1e-15	14934055	14934123
D1282888	1282888	2A	122.092	DArT	TGCAGGACTACCGAGGCCTCGCCGCCGCTGCTGTCGCCGCTTTGGTCATCGTCCTTTTCCGAGATCGGA	0.407925	0.523024	NA	NA	NA	NA	NA	NA	NA	NA
D1000828	1000828	2A	122.496	DArT	TGCAGAATCAAATGGCTGGTCAGGCGGCTTAATTTTGCTACATATCAACCGACAGATTTGTAGCACCGG	0.143666	0.704664	IWGSC RefSeq v1.0 chromosome 2A only	chr2A download wheat_assemblies	107	65/69 (69)	94	1e-22	87528884	87528952
D1261415	1261415	2A	122.496	DArT	TGCAGTCCCCACGCGCCCGTGGATCCCCTCTACCTCGCCTGAGCTCGCCGAGATCGGAAGAGCGGTTCA	0.000792917	0.977536	IWGSC RefSeq v1.0 chromosome 2A only	chr2A download wheat_assemblies	91.5	50/50 (69)	100	1e-17	89551813	89551764
D1227574	1227574	2A	122.496	DArT	TGCAGCTCGTGATGGAAGTTCGGGACAGCCTGGAGATGACACATACTCCGAGATCGGAAGAGCGGTTCA	0.111412	0.738542	IWGSC RefSeq v1.0 chromosome 2A only	chr2A download wheat_assemblies	91.5	50/50 (69)	100	1e-17	87434821	87434870
D980486	980486	2A	122.496	DArT	TGCAGCTTATGTTTTGAAAGCAATGCTCTTTTTCCAAATTGGGAGTCGCTAGGGAGAGCGAAGGACAAA	1.14397	0.284816	IWGSC RefSeq v1.0 chromosome 2A only	chr2A download wheat_assemblies	125	69/69 (69)	100	5e-28	100823819	100823751
D1141499	1141499	2A	122.496	DArT	TGCAGAAAGCGGGAGCACATGCGTGGTCACCGTACGGGCCGTCGCGCCGAGATCGGAAGAGCGGGTCAG	0.162809	0.686583	IWGSC RefSeq v1.0 chromosome 2A only	chr2A download wheat_assemblies	89.7	49/49 (69)	100	3e-17	85591214	85591262
D1092173	1092173	2A	122.496	DArT	TGCAGCCCATTACTCCATCAACATGCAGCCCATTATTATTCACGATGGACAATACAGGAAACTGATGAA	0.537305	0.463552	IWGSC RefSeq v1.0 chromosome 2A only	chr2A download wheat_assemblies	125	69/69 (69)	100	5e-28	90065130	90065062
S1142231	1142231	2A	122.496	SNP	TGCAGCTGGGGAATTCGGTCCGAGTCGCTGGTCGCCTCTTTGGCGTCGTCGAGACGAACCGAGATCGGA	0.085016	0.770612	IWGSC RefSeq v1.0 chromosome 2A only	chr2A download wheat_assemblies	111	61/61 (69)	100	1e-23	88012996	88013056
S2260288	2260288	2A	122.496	SNP	TGCAGGACGCCGAACTCCCTGACCCCGCGCAGATCATGGAGGTCGCCATCATGATACTCGTAGGGAGAA	0.00790785	0.929141	IWGSC RefSeq v1.0 chromosome 2A only	chr2A download wheat_assemblies	125	69/69 (69)	100	5e-28	92473002	92472934
S2265364	2265364	2A	122.496	SNP	TGCAGGTCGAGTGTTCTGGCTGAACACAACACTCGACACTTGGACGGCGACCCGCGCAGCTATGCTGTC	0.758399	0.38383	IWGSC RefSeq v1.0 chromosome 2A only	chr2A download wheat_assemblies	102	64/69 (69)	93	5e-21	83438367	83438299
D1105424	1105424	2A	122.697	DArT	TGCAGGATCCAGGTTACTCCCGCACGACTGCCGTCTCTCTGCCCAGCGTCCTACCTCATCACCGAGATC	0.128187	0.720319	IWGSC RefSeq v1.0 chromosome 2A only	chr2A download wheat_assemblies	116	64/64 (69)	100	2e-25	137152233	137152296
D1004337	1004337	2A	122.754	DArT	TGCAGTCGGGTAAGTGTGCCCTCTGTGAGGTTCACCTGGAACACTGCATGGCACACGGCTAGGCAGCCG	0.0113236	0.915255	IWGSC RefSeq v1.0 chromosome 2A only	chr2A download wheat_assemblies	98.7	63/69 (69)	91	7e-20	18495218	18495150
D1219368	1219368	2A	122.754	DArT	TGCAGGCAAGGTCCATGCTCAAAACCATCTCCAGGGATGGCAGAGCGACCTGCTTTGCAATCCATGACC	0.562899	0.453095	IWGSC RefSeq v1.0 chromosome 2A only	chr2A download wheat_assemblies	113	64/65 (69)	98	3e-24	13437079	13437143
D1283286	1283286	2A	122.754	DArT	TGCAGCGTGAATATGCTCATCTCAGCCATGTCGCCCTTGCTGGTGGACACAGCAAGCCTGCCACCCATG	0.0902437	0.763868	IWGSC RefSeq v1.0 chromosome 2A only	chr2A download wheat_assemblies	62.6	55/69 (69)	80	5e-09	19484114	19484046
D1216218	1216218	2A	122.754	DArT	TGCAGTTTAGGACATCAAGTAAGGGTGGTACATAACCGAGCACCAGGTGAGGCACAATCAAGTCATGAC	0.33752	0.561264	NA	NA	NA	NA	NA	NA	NA	NA
D1283783	1283783	2A	122.754	DArT	TGCAGCCCCTGCCGCACCGATCTATCCGTGAACTGAGTCATCTCGGCTTTGTCCAGCACCGAGATCGGA	0.400825	0.526663	NA	NA	NA	NA	NA	NA	NA	NA
D1201527	1201527	2A	122.754	DArT	TGCAGGTGCTCTCCCCGTCGGAGTGGAAAAAGATGCATCGCCTCGCCCGCAGATCGTGCTCCTCTCTGG	0.641691	0.423099	NA	NA	NA	NA	NA	NA	NA	NA
D1282168	1282168	2A	122.754	DArT	TGCAGAAGCCGTGCCTGTCCTGGAGTTCTACCAAACAAGCCAACAACGCAACTAAAGACCAACAGGCTA	0.830979	0.36199	NA	NA	NA	NA	NA	NA	NA	NA
D1000383	1000383	2A	122.754	DArT	TGCAGCTCAGGGTCTCATACATGTGGCTTGACAAGAGCACTCCCATCTTCGGGGAGTATGTCTCGTGGT	0.433221	0.510413	NA	NA	NA	NA	NA	NA	NA	NA
D3064658	3064658	2A	123.174	DArT	TGCAGTGTACCGCCCCACCACCAGGCTGACTTTGTCACGAGACCGAGATCGGAAGAGCGGTTCAGCAGG	0.806432	0.369177	IWGSC RefSeq v1.0 chromosome 2A only	chr2A download wheat_assemblies	77	44/45 (69)	98	2e-13	104449746	104449790
[truncated: 953 more rows]

## Sheet: Chr 3A
Marker	CloneID	Chr	Position (cM)	Type	Sequence	Waldstat	Pvalue	Databanks	Subject	Score	Identities_Query_length	Percentage	Expect	Start	End
[truncated: 1,106 more rows]

## Sheet: Chr 2B
Marker	CloneID	Chr	Position (cM)	Type	Sequence	Waldstat	Pvalue	Databanks	Subject	Score	Identities_Query_length	Percentage	Expect	Start	End
[truncated: 2,109 more rows]

[truncated: 1 more sheets: Chr 2D]
