# Supplementary material for: Refining the genetic architecture of flag leaf glaucousness in wheat
Source: Theor Appl Genet. 2020 Jan 17;133(3):981–91. doi: 10.1007/s00122-019-03522-x (PMC7021748; doi:10.1007/s00122-019-03522-x)
Supplement: Supplementary file 3 — Supplementary material 3 (XLSX 581 kb) [file 122_2019_3522_MOESM3_ESM.xlsx]

## Sheet: Sanger Sequencing
Gene	FwdPrimer (5'-3')	RevPrimer (5'-3')	Product bp	Taq	DMSO	Annealing Temp	Elongation Min	Cycles
TraesCS2B01G006100	ACCGATACACGACCGCATTG	TACGTTTTACAAAAATGCTTGCACG	2316	Genaxxon Taq S Genaxxon (M3001)	0.05	57°C	2min 25sec	38
TraesCS2B01G006500	GACCGATACAGGACCGCATTA	GATAGGAGTTTTACAAAAATGCTTGCAC	2321	Genaxxon Taq S Genaxxon (M3001)	0.03	62°C	2min 25sec	35
TraesCS2B01G007100	ATGGTGTTGGCCCAATAAACTTG	GTGCTGGTGATAGTTACACATGC	2172	Genaxxon Taq S Genaxxon (M3001)		62°C	2min 25sec	35

## Sheet: KASP assays
KASP ID	Traget Gene	Sequence	FAM Primer Seq (5'-3')	HEX Primer Seq (5'-3')	Common Primer Seq (5'-3')	FAM-Pheno	HEX-Pheno	PCR Conditions	Cycles Nr
Ta_3840559	TraesCS2B01G006100	GATCACTTCTGGAGTCGTGTAAGTGCTTTTGCTATTGCACTGGCGCATTGTATCTGCCAGAAACGTGCAAG[G/T]TCACGTTGCGGCTAAGTCGTTGCTTGGCATGTTGTAGTCTCGTCGCCACGATCCACCGCGTGCAGGATGGCGCACGCTTTGTGTGGATCGATCACGGTGAGCTTTGTGTGTCTGGTTGT	GAAGGTGACCAAGTTCATGCTGACTTAGCCGCAACGTGAC	GAAGGTCGGAGTCAACGGATTGACTTAGCCGCAACGTGAA	GTGTAAGTGCTTTTGCTATTGCAC	WAX	NO	61-55°C	50
Ta_4131632	TraesCS2B01G006500	CCAACGGTGAGGTGGACGACGAATTCTACCCATTAATCCGCAAGTACAAGGACGGCCGGATCGAGCGGTTCATGAGCTCATTCGTGCCGG[C/T]GTCGGAGGACCCGGC[G/C]GCCAGCCGTGGTGTGGCGACGAGGGACGTCGTCGTCGACCAGGGCACCGGTGTGTCCGTGCGCCTGTTCCTTCCTGCCCAGGCTGCCGAGGCCGGCGCGAGGCTCCCCC	GAAGGTGACCAAGTTCATGCTACACCACGGCTGGCC	GAAGGTCGGAGTCAACGGATTACACCACGGCTGGCG	CCATTAATCCGCAAGTACAAGGAC	WAX	NO	61-55°C	50
Ta_4494721	TraesCS2B01G007100	AGTGGATGATGATAATCTACATGCATCCAGGCCAGGTGAGATAAAATGGTAGTGCATGCTCCATTATAAG[TGCAA/-]T[G/A]ATGACACCCTATTTTACCAGCTGCTTGTTCGGGTCAAAAGAAATGACTTTTGGGTGTTTTCTTTCTTATACATGAATGGTGTATTTAAGGTC	GAAGGTGACCAAGTTCATGCTCTGGTAAAATAGGGTGTCATTACT	GAAGGTCGGAGTCAACGGATTGGGTGTCATCATTGCACT	ATGATGATAATCTACATGCATCC	WAX	NO	61-55°C	50
Ta_4494214	TraesCS2B01G007100	GGGCGTCGGCTGGCAGCTCGCATGCGCGACTGCTGCTCATGGGCCGATGATGAAAACGCGG[-/G]TGACATTGATAGAATCAAAGGGAGAAGACCATGGCTTCCACCTGTACAACCCACTGCGTGCGACCAGCAAGATCCTCATGGAGAGCATCGTACGGTTCATC	GAAGGTGACCAAGTTCATGCTCGATGATGAAAACGCGGT	GAAGGTCGGAGTCAACGGATTGATGATGAAAACGCGGGT	CATGGTCTTCTCCCTTTGATTCTAT	WAX	NO	61-55°C	50
Ta_4493853	TraesCS2B01G007100	GCAGACCTCGGGCGCACGTTCCTCGTTGGCGACAGTGCCGGCGGGAAT[G/A]TTGTCTACAACACGGCGGTGCGTGCGGCCAGTGGCGGTGGCAGCCACATCCACATCGAAGGGC	GAAGGTGACCAAGTTCATGCTCACCGCCGTGTTGTAGACAAC	GAAGGTCGGAGTCAACGGATTCACCGCCGTGTTGTAGACAAT	GGCTGTCAGACTACGCAGACCT	WAX	NO	65-57°C	50

## Sheet: CNV TaqMan
Gene	Type	FwdPrimer (5'-3')	RevPrimer (5'-3')	Probe (5'-3')	Mastermix	Annealing Temp	Cycles Nr
TraesCS2B01G006100/TraesCS2B01G006500	Traget	AAATACGCAGACCCTAGCCG	CCCTGGATGTCCATGATGCT	[6FAM]CGTGCGCGCCACACATGATG[BHQ1]	LightCycler® 480 Probes Master	63°C	55
CO2	Control	TGCTAACCGTGTGGCATCAC	GGTACATAGTGCTGCTGCATCTG	[CYANINE5]CATGAGCGTGTGCGTGTCTGCG[BHQ3]	LightCycler® 480 Probes Master	63°C	55
